# Supplementary material for: Construction of high-resolution genetic maps of Zoysia matrella (L.) Merrill and applications to comparative genomic analysis and QTL mapping of resistance to fall armyworm
Source: BMC Genomics. 2016 Aug 8;17:562. doi: 10.1186/s12864-016-2969-7 (PMC4977732; doi:10.1186/s12864-016-2969-7)
Supplement: Additional file 2: Table S1. — Summary of RADSeq. Sample name, barcode, number of reads each individual of the mapping population are listed. (XLSX 17 kb) [file 12864_2016_2969_MOESM2_ESM.xlsx]

## Sheet: Table S1
Table S1 Summary of RAD sequencing. Sample name, barcode, number of reads after trimmering for each individual of the mapping population are listed.
Plant ID	AdaPter1	AdaPter2	Barcode AP1	Barcode AP2	Number of Reads (million)
Diamond	P1-14	P2-4	AGCCC	TGACCA	10.6521
Cavalier	P1-15	P2-4	GTATT	TGACCA	13.3073
4680	P1-1	P2-1	CTCC	ATCACG	3.09228
4681	P1-2	P2-1	TGCC	ATCACG	2.54235
4686	P1-3	P2-1	AGTA	ATCACG	2.91962
4687	P1-4	P2-1	CAGA	ATCACG	3.20565
4690	P1-5	P2-1	AACT	ATCACG	3.80935
4691	P1-6	P2-1	GCGT	ATCACG	3.35935
4694	P1-7	P2-1	TGCGA	ATCACG	3.71247
4695	P1-8	P2-1	CGAT	ATCACG	2.84934
4696	P1-9	P2-1	CGCTT	ATCACG	2.92355
4697	P1-10	P2-1	TCACC	ATCACG	3.02516
4698	P1-11	P2-1	CTAGC	ATCACG	3.68711
4699	P1-12	P2-1	ACAAG	ATCACG	4.01275
4701	P1-13	P2-1	TTCTC	ATCACG	3.8049
4702	P1-14	P2-1	AGCCC	ATCACG	3.91569
4704	P1-15	P2-1	GTATT	ATCACG	3.88803
4708	P1-16	P2-1	CTGTA	ATCACG	4.31587
4709	P1-1	P2-2	CTCC	CGATGT	2.57712
4711	P1-2	P2-2	TGCC	CGATGT	2.07944
4712	P1-3	P2-2	AGTA	CGATGT	3.1071
4715	P1-4	P2-2	CAGA	CGATGT	2.77097
4719	P1-5	P2-2	AACT	CGATGT	3.27486
4720	P1-6	P2-2	GCGT	CGATGT	2.98296
4721	P1-7	P2-2	TGCGA	CGATGT	2.7
4729	P1-8	P2-2	CGAT	CGATGT	2.5533
4735	P1-9	P2-2	CGCTT	CGATGT	2.03897
4740	P1-10	P2-2	TCACC	CGATGT	2.56304
4741	P1-11	P2-2	CTAGC	CGATGT	2.83894
4748	P1-12	P2-2	ACAAG	CGATGT	4.03177
4749	P1-13	P2-2	TTCTC	CGATGT	3.52021
4750	P1-14	P2-2	AGCCC	CGATGT	2.82896
4753	P1-15	P2-2	GTATT	CGATGT	3.60296
4755	P1-16	P2-2	CTGTA	CGATGT	3.87478
4780	P1-5	P2-3	AACT	TTAGGC	2.36557
4785	P1-6	P2-3	GCGT	TTAGGC	2.29145
4789	P1-7	P2-3	TGCGA	TTAGGC	2.17718
4790	P1-8	P2-3	CGAT	TTAGGC	2.97687
4796	P1-9	P2-3	CGCTT	TTAGGC	4.13443
4803	P1-10	P2-3	TCACC	TTAGGC	3.30192
4830	P1-12	P2-3	ACAAG	TTAGGC	2.81383
4835	P1-13	P2-3	TTCTC	TTAGGC	2.92976
4836	P1-14	P2-3	AGCCC	TTAGGC	2.39606
4837	P1-15	P2-3	GTATT	TTAGGC	3.09431
4844	P1-1	P2-4	CTCC	TGACCA	2.67791
4845	P1-2	P2-4	TGCC	TGACCA	2.07914
4850	P1-3	P2-4	AGTA	TGACCA	2.95532
4891	P1-4	P2-4	CAGA	TGACCA	2.95588
4892	P1-5	P2-4	AACT	TGACCA	2.58391
4893	P1-6	P2-4	GCGT	TGACCA	2.54944
4894	P1-7	P2-4	TGCGA	TGACCA	2.65703
4895	P1-8	P2-4	CGAT	TGACCA	3.08798
4897	P1-9	P2-4	CGCTT	TGACCA	2.59924
4905	P1-10	P2-4	TCACC	TGACCA	2.69453
4934	P1-11	P2-4	CTAGC	TGACCA	2.83653
4936	P1-12	P2-4	ACAAG	TGACCA	3.79979
4938	P1-13	P2-4	TTCTC	TGACCA	3.97092
4943	P1-1	P2-5	CTCC	ACAGTG	2.68961
4944	P1-2	P2-5	TGCC	ACAGTG	2.16383
4945	P1-3	P2-5	AGTA	ACAGTG	3.23845
4689	P1-1	P2-2	CTCC	CGATGT	1.46093
4727	P1-2	P2-2	TGCC	CGATGT	1.36959
4754	P1-3	P2-2	AGTA	CGATGT	1.55485
4757	P1-11	P2-1	CTAGC	ATCACG	1.98061
4764	P1-12	P2-1	ACAAG	ATCACG	1.88016
4768	P1-4	P2-2	CAGA	CGATGT	0.911566
4779	P1-13	P2-1	TTCTC	ATCACG	1.88726
4784	P1-5	P2-2	AACT	CGATGT	2.00681
4831	P1-6	P2-2	GCGT	CGATGT	2.22075
4833	P1-7	P2-2	TGCGA	CGATGT	1.64637
4894	P1-13	P2-2	TTCTC	CGATGT	2.65703
4933	P1-8	P2-2	CGAT	CGATGT	1.34949
4948	P1-4	P2-5	CAGA	ACAGTG	2.18813
4949	P1-5	P2-5	AACT	ACAGTG	1.6923
4950	P1-6	P2-5	GCGT	ACAGTG	2.1169
4951	P1-7	P2-5	TGCGA	ACAGTG	2.10468
4958	P1-8	P2-5	CGAT	ACAGTG	1.21448
4960	P1-9	P2-2	CGCTT	CGATGT	2.0078
4986	P1-9	P2-5	CGCTT	ACAGTG	1.49889
4991	P1-10	P2-5	TCACC	ACAGTG	1.41117
4992	P1-11	P2-5	CTAGC	ACAGTG	2.10823
4995	P1-12	P2-5	ACAAG	ACAGTG	1.8726
4996	P1-13	P2-5	TTCTC	ACAGTG	1.66834
4998	P1-14	P2-5	AGCCC	ACAGTG	1.72025
4999	P1-15	P2-5	GTATT	ACAGTG	1.42808
5001	P1-16	P2-5	CTGTA	ACAGTG	1.40382
5008	P1-1	P2-1	CTCC	ATCACG	1.49019
5012	P1-2	P2-1	TGCC	ATCACG	1.38218
5019	P1-3	P2-1	AGTA	ATCACG	2.03581
5023	P1-4	P2-1	CAGA	ATCACG	1.84787
5025	P1-5	P2-1	AACT	ATCACG	1.81212
5026	P1-10	P2-2	TCACC	CGATGT	1.97582
5028	P1-6	P2-1	GCGT	ATCACG	1.5247
5030	P1-7	P2-1	TGCGA	ATCACG	2.14864
5031	P1-11	P2-2	CTAGC	CGATGT	2.1523
5033	P1-12	P2-2	ACAAG	CGATGT	2.19135
5039	P1-8	P2-1	CGAT	ATCACG	1.6589
5047	P1-9	P2-1	CGCTT	ATCACG	2.5898
5050	P1-10	P2-1	TCACC	ATCACG	1.90078
