# Supplementary material for: Construction of high-resolution genetic maps of Zoysia matrella (L.) Merrill and applications to comparative genomic analysis and QTL mapping of resistance to fall armyworm
Source: BMC Genomics. 2016 Aug 8;17:562. doi: 10.1186/s12864-016-2969-7 (PMC4977732; doi:10.1186/s12864-016-2969-7)
Supplement: Additional file 4: Table S2. — Sequences of RAD tags mapped on Diamond linkage groups (LG). (XLSX 187 kb) [file 12864_2016_2969_MOESM4_ESM.xlsx]

## Sheet: Table S2
Table S2 RAD tag sequences of Diamond linkage groups (LG). Locus names and their sequences and positions on Linkage groups (centimorgan, cM) are listed.
Marker #	Locus	LG	Position (cM)	RAD Sequence
1	ZMD22783	1	0	TTTATCCAGTCTCTACCACTGTCGATGCCTCTAACTGTTCATCTGCAGGAGAGTTGGCAAATGGCAAACCTCTACCTCCTGTTCAATTTT
2	ZMD46242	1	4.473	GAGATCCTCTTGTCCAGGAAAAAAGGGAAGAACTCAGACATACAAATATTTGAATTCGAATGTTCAACCGAACTGCATATCCTCTTGTAC
3	ZMD148927	1	4.783	CCTGCTGGTGGAGGGCAGCTATAATTTCCTGCTGACTATAGGCCACATGCCTCTGATTTCACAGTCGACACTATCATTCGCAGGCCTGTA
4	ZMD55185	1	7.183	GGGTCCGTCAGAGTGTTTGATTGCTTCCTCATTGGTACTGCTCTAAGCGTGCCCAGATTGGTCTATATGGCTGACTTGTAAATTGTTGCT
5	ZMD153991	1	7.957	AGAGTTGTCATAAAATTCTTGTTGGGTTGGCAAATTTGTTTCGATTGATCCTTCATCCACAAGTTCTTTCAAACTGACAGCTCGTAATGT
6	ZMD30652	1	8.02	GATGCACAGTTTGTCAGTTCCACTATAAATCAAATGAATCTGGATTATATTCCAAATGAGACACAACAGTCCAGGAACCTGGCTTGTGTT
7	ZMD120749	1	8.8	TGTGCTCCGAAGACAATTGCACGGCCACAACCCCTCCAGTCGCCTTGACAAATCTTCCCAGCACAGCACGCGAATCCCCGAGATTGGCAA
8	ZMD35813	1	9.776	CAGGCTGCTTGTCTCATTCTTGAATCGGTAAACTGACAACACAATGCAAACAGGGGCACATGCTTTCAGAAAGATTGCTTGACGGTCATC
9	ZMD26879	1	10.408	TCAGAGCAAAGTACGACTTGCTTCCTTCTTTCTACCACCTCGACATTTCTTGTTTCATATCACTCCTTAGAGAGAATATGGAGGAATGGC
10	ZMD49717	1	15.615	GATCCAGTCGCCTTGCCTCCAAACCAACCAGAGGCCCCGTCCTCCTGCAGGATTTTGTAAGCGCCGGGAGTAGGACCGCCGCATCAATCA
11	ZMD53786	1	17.374	GGAGGCCGTGACCATTTGCAGTTGTCGGCATGGCTAGAGCTCTAGGCTTGCAGGCCCCAGATCCCTTGGTAAAATAATAAAGCTAGCGAG
12	ZMD91192	1	18.359	GTGCCAGAGTACAAGGATATATCTTTACTGTGAGACAAATGGACTAAACAGCCACAAATAAACTGTGGTTCCTGAACCTATGTAGCTTCA
13	ZMD138589	1	19.082	CGTGCCTGGGTTTCAGACAACTGCCAATTTACAAATGGTCGGATTTTATGGATCAGGATCCAGCACAATTGGTAATGTCTCGCAATATAG
14	ZMD120295	1	19.653	GCATGGAGGCCGTGACCATTTGCAGTTGTCGGCATGGCTAGAGCTCTAGGCTTGCAGGCCCCAGATCCCTTGGTAAAATAATAAAGCTAG
15	ZMD102129	1	21.122	GTAAACTGAGTACCAACTCCTTGGCCCAGTAACCAATTATCGTTTTTTCAACTCCAGGACATCTCACTGCAATGAGCGATGTCTACAGCT
16	ZMD150293	1	21.135	ACCTTGCATTGCAGGCAGCCCCATGCACATAGCTCCCCACATGCGTCGGGTCTGATCGCTTTGGATCTTTTGTATGCAGCATTTTCCTAT
17	ZMD122924	1	21.657	AAAATATAGTAAATTGTACAAACAAACCTGAATACAGAAAGAAATTCCCAAAACATTGTTTGCTAGCCAATGCTTCTTAGAGGCATACCA
18	ZMD64628	1	21.783	GTGTTGAATCTTGGGTGTGCGTTGAACGGAAACCTTGAGCATGCACGACCGGTGGGTTCTCATTAGCAGGTTGGCCTGCAGGCCGAAAAC
19	ZMD56358	1	21.871	GGTTGCATCAGTGCCAATTCCTGCCTGAAAATTGAAAGCAAAAATAAAATCTTTTTAGTGTCTGAGGAAAGAATAACCATAGCTGGCAAG
20	ZMD62253	1	22.825	GCAGATTGCTCCATGCCGCTGTAGATTCTTGCTCTCCCCAAAATAAGGTTTATTCACATAAATTATAAATGAATTTCGAAAGAACCATTT
21	ZMD74193	1	25.981	ACTGACATACTGAAAGCGCTTGCGGAAAATATATATTCAGTCAATAACCCGTCAAAACGCTTATTATTTGTCACTAACAAAGTTTTGTTC
22	ZMD68311	1	26.19	TATCTTTCACAACAAGTACTCTAATCACAGAAGAAAAGGTGGACATAAACCTGGATATCTGGGGATAAAACGTATTTTGAGGAATCTGGT
23	ZMD50340	1	26.808	ATGCTCTAAGACAACTAATACTATTTGCATCAGTACCACGAAGCAGCTCAGAAGCTCCACCAGAATTTCTGATCAAAACTTCCCCGCAAA
24	ZMD98335	1	29.054	GTATCTAAAATGACTTATGGTCGTATGATACATGTATGTTTAGTAAATTAGGTATATAACCAGTCATCGTCTACTTGCTAGCCGAGTATC
25	ZMD57345	1	29.844	GCATGTATCTAAAATGACTTATGGTCGTATGATACATGTATGTTTAGTAAATTAGGTATATAACCAGTCATCGTCTACTTGCTAGCCGAG
26	ZMD30396	1	30.387	TCTCTGCACCATCTATGGAGGCCCCAGCTTCTGGGTCAGAATTTTCAGAACATCTGTCACCATAACAATCATCTCTCGTGACTTTTGAAA
27	ZMD99354	1	31.044	GTACGATAGTTGGAGCTAGCCGTTGCGACCTTCGTTCCACGTTCCTCGGGGGAACTCGGACCAAAAGGTCCAAAACCAAACGGCATGGAA
28	ZMD149530	1	31.589	TTCATGCTTTTGGGAAAGCTTGCGGTCACATTATGTTGTCCTAATCGTCTTCTGAAGTATTGCAATTAGCCTTATGTTAGGCCATCAGAC
29	ZMD116192	1	32.027	GCTACAGCCTCACGGGGACATTTGGAGCCCAGATCCTCTCCAAGTTTTCATGACCTTCAGAACTAGAGATATGATTGAGCGGAACCCAAA
30	ZMD157179	1	32.655	TTGTCTTTGCTGGCAGTCTCAGTTACATAGTTGGAGGTCTTCTGTGTGATAATCTCAGTGTTCAGCATAGGTGGCTCAGATGCAAGGCCG
31	ZMD44393	1	34.361	TACATTTCACTTGCTAATATCTGCTTTGGGACCTTAGTAATAATTATATTTTTCTCATCTTCAGGTTGAGGGGACAAGCTCTGTTGTGTC
32	ZMD67918	1	35.641	GTGTGCTAAGAAATGGACTTGGGTTATTGGCTTGCTTCTTTTGTTCTCCCTTTGCTATTGCTGTATTTTTCGTTGAGTTATCATATGAGG
33	ZMD113066	1	36.392	TGAGCGTCACTCACCCATGTGATGATGGGCCGTCATGCACACATGGTTTGCAAATGTTCTAGCTAATACCTCATTGGTATTGAGGTATCA
34	ZMD157111	1	36.826	ATACACATGTAGACAAGAGAATGATATGCTTATTTTGAAGCTCAGAAATAGACTTCTCATGTAAAAAGAAGAAAATACAACATAAATGCT
35	ZMD17700	1	37.219	TCCTTCTTGGTGTGGTAGGAGCCCAGAATCTATTCGATGATTGATCTACTTCTGTTCCTACACAATTTCATGTGTTCCATATTTAGGTCT
36	ZMD92413	1	38.022	TTGTTTTGTACTGCTGTATTATGTAGCATCGCGAGATCTTGATAACTTCCCTTCTCGATGAAACAGCCTCGGTCTCGGACAATCGTTCTA
37	ZMD16819	1	38.844	ATGGGGTATTTCCCCAAAGCAGCCCTGCAGTAGGAGGAATGCCACCTTTTGTAGCCTGGCCCAGTAACAAACATGGTATGACAGATTCGG
38	ZMD148285	1	39.02	ATCTCCAAGGGTTTTAGACCACAAGAGCCGCCCGTGATCATTGAAAGAGAGTGGGTAATTTTTCATCATATGGGTAATCTCTGGGCGAAA
39	ZMD108793	1	39.34	ACAAGGCCTTTGATTTTCATTTATGTGCTAAAGAACTGATTGTACAAGAAGCCACATATGCGTTCATGCAAGATCATTTTTTTAGTCAAT
40	ZMD152307	1	40.835	CGCAAAGTTTTGCACCACTCGTATTTTTCAGTGTGTGCATTTTGTCTTTTTCAAAAAGTGTGTGTCGATCTTGAAAACCATGTCAGAAAA
41	ZMD62590	1	41.993	GGCCGCCGCGGCGAGACCAGCGGGACGGGAGCGGGAAGCGTGGCAGACGCGGCGTTTGAATGCGACATGCGTGGCCGATTCGGCACGATT
42	ZMD74569	1	42.257	GCCAAGGGCGGCTACCAGTACTGTTTATACTTTTGTTATCGTCAGTTGGGTTTCTGTTTAGATGTCGCTGAACAAATGCCAAACGAAAGA
43	ZMD55505	1	42.597	GACAGCAATTATTCTAGACTAATGTGATCGCTACATGTAGGTTCAGCCAACTCTCAATTTACTATCATTTACGTTAGATTTAGGTGATTT
44	ZMD27082	1	43.184	AGAGGTGGACAAAACAACCCATTTAGCAGAGGAAAAGAAAAAACAGATGGAAGTATCAGAGCTTGAAGGCCTTCAGTTACAAGTAACAAC
45	ZMD37089	1	43.579	GTCAACTTCAAGTATATCTGGCGCCCCGCATAATTCCCGTGGTTGCAAACTAATCAAGTAATGATATGCAGCTCTCGTTCAACGCACTTT
46	ZMD93957	1	44.432	GGCCACGCATACCAACGCGTAGCACGTCAAGAAGAAGTTCCAAGGCGCGAACGCCAAACGCTAGGAGTACAGTGCAGGCGGATCCAGGAG
47	ZMD106132	1	44.635	GGTCATGAACGCAGCGTCAATATGGGTGTTCGAGTCGTCGTTGAGAAAGTTTATGAGTTCCGGTTTCACAAAGTCAAAGTGCTTCTGTCC
48	ZMD35997	1	44.853	GGAACGGGGAGAAATTAGTGTGCCTATGAACCCCCTTGGGCACATATCATGTAATTTAGCATTGATGTGATTTCAGTCGTTCTGGTAATA
49	ZMD155049	1	45.021	TGCAGCTGGCCTGTTATTGAATTTTGGATTGAGAAATGAAAGTAAGCTGGTGCTGGATACTAGTTTAGGCTGTAAAAGTCTTTCTGTATG
50	ZMD95053	1	45.526	GTACAATGTATACACCTCTCGTGCATCATGCCCATTCTCTTCTCTATAGCCCACCGTTTTCTATCTCTTGTTCCCCGTAGATGGTTGCGA
51	ZMD40930	1	45.688	TATCGCCTTTGAATGACTCCAAAACCTTGCTATGAAAACACCAAGCGAACAGGTCCACGAGCAAATTGCAATACAGAATTCCCGTTCGTT
52	ZMD57545	1	45.946	ATCCATCTCCGCTCCGCTGTCTCGACGTTAGTGCCCGCCGATTGGACTGCGAAGCGCGAGAAAGCCGCCGGTGGAAGCACGTAGATCAGT
53	ZMD63822	1	46.138	CCTCCCTATAGCCAACTTTGATGCCCTCTGCACACTACATAACAATAGAGTGTGTTACTATGTCTGCATTCGGCTTCATAAAGAATGCGC
54	ZMD36103	1	46.4	TTTCAGTAGTACCTTCATTATGAATATCCTCAGCCACTTTGTTGTCAGCATGTTCCCCAATCTTCTCTTCAGCATGCTCCAACTTCTGGT
55	ZMD46353	1	46.591	GCGCGCTTGGCTGATAGTACTAGAAATAGGAATCACAGCATAGTGGCGTCCATGGCACAAAACTCGCAATACAGATACCTTTGCATGCTA
56	ZMD5037	1	46.924	GCGTGTAGAGATCCGAATTGCCAGGATTTTCAACACCTATGGACCTAGGATGAACATCGATGATGGCCGTGTTGTTAGCAATTTCATTGC
57	ZMD47695	1	47.002	AAACCACTATGGAAGCAGGTTTGTTATAATTTATCTCCATGATTTGGCGATATGTCCCATGGTATTCAAACCTTTGTGGGTTACTTAGTT
58	ZMD121413	1	47.386	CCTGGCTTCTCGGTGTGATTCAGCCATCTCTCTTTTCCCGGGCCAATCGATATGATCACAGCTTACCGGACGTAGTCAAATCCCAAGTGT
59	ZMD5377	1	47.798	TCATATGGAACTATTAGATTAGCTTGGGTGATGGATTGTCATCGATAATCAATGCTATGTCATGCCATTTTTGGTTGACAGGTTGTACTT
60	ZMD126361	1	48.496	AGGACCAGAAACATGCACATAACAATTATTGCTTCCAGATTCAACATGTTCACAGCTAATGAATATTTACTAGCAGTATTCTATAGTGCC
61	ZMD24035	1	48.849	GACAATCGAAATATCTTTCTCAATTCCGTCTCATGCTCGCAGGGCTGCTGCGATGCGGCAAGAGCTGCAGGCTGCGGTGGATCAACTACC
62	ZMD97541	1	49.566	CATCAAAGTAAGGTTGTCTTGCAGGGTTTGAAAATAAACAGCGTATACAAGTTCATAGCCAAAGAACAAGATATGAGTGTACAAATTGGC
63	ZMD56076	1	49.922	GTCGTGAAAGGGACGGACGGAATGCTACGCATACGCCGAGACGAGGCATCATTCTTGCTTGCAGACAAGTGCTCAAACGGCGACATGATT
64	ZMD153668	1	50.36	CAGAGGCTACAAAGTAAAGTCTTACCTTTTTTGTGCTACTTTTGTTTACCCTCTTTTAGTTGACATTTTACACTGGTTGAATATGCAAGG
65	ZMD78822	1	50.525	TATCTAGCTGGATCAGGACAATGCGCTTTGTGGGCCAGCTATCTCTTATTGAACTGCTATTCTGATTTATGTCTGCAAATAATTGACAAC
66	ZMD31872	1	50.822	CTTCTCAATCTCTGCAATTTCTTCTCTGTCTTTGGATTTTTTTACATCGTTATATCCAGCAACAACAACAAGGTTTACCAACTCTCTCAA
67	ZMD126543	1	51.007	TGCCGCCCACGCGTCCAGAGCATATCCTTGCATCGAAGCATGCCGATTGGTTTGGCATCAATCATCATGCACTTGCACGTCATTTACAGA
68	ZMD58946	1	51.303	CTCTAGTAATTGGGAAAGCCGGTTGCTAGGGAGCAATTTTCTAAACGCTAGATGGACATTAGAAGCTCAGCAAGGTTTAGGCTGCTAATT
69	ZMD119385	1	51.323	CTAGAATCTTATATGGATTTTGAGATGAATTATAGCAAACAATATAAGTATTTGATGGTATTTTGTGAGTACGTGTACCAAAACACAAGT
70	ZMD113564	1	51.559	AATTCAAGCCAACGAACATCTCCAGGTTTAGATCCACAACTGCTACTGTGATCTAATTTTTCAACATCATCCACAAGGACCGGAACATGA
71	ZMD51536	1	52.581	TATATTTTTACCCTATCAGCACGATGTTATTGCATAGCTAGCCTCTGCCTCAGCCCAAAACACACACCACCGCAGACAGTAATATCGGTG
72	ZMD59262	1	53.154	GCAAAGAAGATTGTATGTTGTATCATGGTGACTATGCAGAGTTGACCCATTGTCCTTTTTGTGGAGCCTCACGGTACAAACCCAGAAAAG
73	ZMD48272	1	53.509	TCTGTGATATGATATTTTATCCTTGATTGATGAGTACTAGGTGAACATCACCTCAATGAAAACAACTTTTCTTTGCGGCTAATCTATTTG
74	ZMD51357	1	53.959	AAATACCTGATAACCGAAGCCTTTGGGACATTGATATTTGAGCATCACCAGTTCCTGGGGGCATATCAACAACAAGAATATCAAGATTTC
75	ZMD13875	1	53.999	GGTCAAAAAATTTCCACACTAAAGCCATCCCTAGTAGGAGGGCCGATAATCCATACTTCATAAGCGATGTCATGCAGACACAAAGATGGG
76	ZMD39041	1	54.027	TATGGACAGTAATAGAGGCAGGCTACCTACCAAAACTATTGAGGATTTGATCTGCATCAAAGGCAGGTATACTTATATTTTACCCTTCTC
77	ZMD126026	1	54.346	AGCTCGGATACGTTCCACGTCAACATGACTCAAAAACATGATAGACAAATTAGTCATATGGAAACGCTTGCTGGCAACTACAGGGTATAT
78	ZMD19536	1	54.508	TGAATGGCTCAAAGTCCAGCTCAAGCACAAAGTTGTTGTTGTTGCTGAAATACGCACAACAATTGTATTACATAACTATCATATATGAAC
79	ZMD22322	1	54.621	TTCTTGTTTTCATTCACTGCTGCGTGTGGATTGTTCTGATGGATACATTGCTATCATCACTGATAGTTGCATTATTTAGGATCTCCTTTG
80	ZMD42578	1	54.668	CAGATTAGCAGGACAGGGAAGTGAGCTCATGTACCCTCTATATCATCATCAAGTCACCTCCCCACCATCGGATCACAAGCTGCAGAGCAG
81	ZMD92699	1	54.769	TCATTACTGATGGACATAAGCAAATACATAATCTCAAATAGATCACTTGTGGAGAGAGTAGATACTGAAAGTAGAAAACCACATACTGAA
82	ZMD79106	1	54.774	GTATAAAAACGTTGCAGAAAAGGAAAAAAGAAGATACAAACTCTCCCACACAGTTTTACAATCATTTGGGCTTAGGCCCAAAGGATTTTG
83	ZMD50002	1	54.871	AGCCTCCAGATCAGTGCTGGTAGAACACTCGGCAGTTAGTTTTCTATGAAACCATAAACGCTGATAAATATAGACTTGCCAAGTTTAGCT
84	ZMD49990	1	54.904	TCAATGTAGATATTTACCTTTCTTACGGCCTCTCCTCTTAGTTTTTTTAGTATCTTCAGGTGATTCTTTTTCTGAGATTATTTTGTTTTC
85	ZMD9118	1	55.014	GGTTTAGCAGCACAACCTTGCCATTTCTCAGAAATAAAATTTGCCTCGGAAATGGCATCTGTGTTTTCATTTTTATGTATCCTTTATATT
86	ZMD106276	1	55.014	TATTGATGATGGACAAAGTTTAGTCTGTAAAATCTTTTATTGTATCGCTTTGCAATTTCTAGGCAACTTCGTGGTCGCCTTGATGGCTCG
87	ZMD97176	1	55.368	TGGAGAAGTGGAAGACAAATGTGTAATGATATTTCCATCTTATTCTGCTAATGAAAAAAGATGGCTCTAGTGTATATTACGGAAAAAATG
88	ZMD62004	1	55.561	TCATATCGATTACAAAAGAGAGCTACACAAGCCATGAATTCACTTCTGGACAGTGGAATTCCCCTTTGTTGGAGATAACTTCAGAGATCA
89	ZMD31883	1	55.938	ATCATTTCGTGTTAGGAGCCGAGCTTAGTGAGAAGAATTTCGAAGACGTTCCGTTCGTCGAAGAAGCTTACTGTGAGCCAAGCCCAGACA
90	ZMD154984	1	56.111	TTGGTATATCACGAAGCCCATATAAAAGGGCTTTGGCCGTAATCTCTTTTGAGACCAAGGCTGGAACTATTGTTTTCCATTATCTAAAAA
91	ZMD18677	1	56.319	GAGTCAATGCTATGTTGGATTGTATCTCAGGCAGTATGCAGAGTTTTGGCTCAAAACCTGAACCATGGCTGGTGTTGTTCACACACGCTC
92	ZMD27921	1	56.505	AACTCATAGAGCATGATATTGCTATCTTGCATAGAAGTTTCAGCAAGGCTACTGTGGACAGTGAGATGCCTGCGGAGCTTATTCAGGTGA
93	ZMD4387	1	56.694	AGTTGAAACTTTCCTCAGCTGAAATTTTGAGTGAATGCTGACAAATCTGTTGGAGCACATACTTATGGTGTGACTTTTGTTGATTTGCAG
94	ZMD113613	1	56.899	TGTGTGCTCTGAGAATGATTCGGCAGGTGTGACCATCTCTTCCGCATAGACTGCCCTCAATGAGGGTTTGTCATGGCTGCCAAAGCTTTC
95	ZMD89119	1	57.48	AATTTTGGAAGAACATGGCATCACGCGTGTGCATCGATCAACATACAATAAGCTTTCGCGAGTCAAGGGCCTTGGTCTTTGCTCGTCTAC
96	ZMD3222	1	57.494	GCTCTCTTCACTGTGGTACTCGAGCTACATAATTTTCCTCCAATCGTCCCGGATCATGCGGAGGATAGCAAGGCCACCGTGCTGGACTTT
97	ZMD39709	1	57.976	GACACAAATGCCAGCAACAGCTTCAGAACCATATACTTACGTCAACCCCGTAACGTCATACTCAAGCCCAAGTCCTCGGAATATCTGAAA
98	ZMD97681	1	58.333	TGATGCCAATCTTTACATATGCAGTTTGAGTATTGCATTACCCCCTCATCGCCTCTGTCCTGAACCATGTAAGAAAACTTTTTGTGGCAG
99	ZMD150935	1	59.293	ATCTTGTAAAGGCACAGTACTCTATTTATCATTGTAGGACTGAATAGAAAAATATGCGCCACAATGTGATATGTCATCGGACGTCCAACA
100	ZMD75133	1	59.823	ATTTGCTATTCGAGACAATAGCATTGTAATTACTGGCAGACAACCGATCGGAATACGCATTTCACATTTACTGTCACATAGTTTTCCTGC
101	ZMD125546	1	59.976	CTTTTCGTTGAAGTTCTATAATGTCCTGAAGCCACGCACTGAAGAATTGCGAGGACAACGGTCAAAAGCTAATGGTGTGTCTCGTGTTAC
102	ZMD34148	1	60.317	TTCTTATCACACACGTTTGGTTCAGCGTATAGAAGGTCTTTCAAAGCCTTCTCCAAAATTTGTAAGTTATCTAAGCCTCTCATTTTGTTC
103	ZMD78512	1	61.013	TTTACCCCTTTCTTTTTGTTGGGGCTTCATCTTGGGATTAGAAGGGAATTAGAACCTTTCTCTGTCATGTTACAGCTGCTACTACTGCAA
104	ZMD61627	1	61.589	ATCATCAAATTTCTTGAAATCATACTCTGAGTCATCGTCATCCGCACCATCCTTATTGTGAGGAGGAGGAGAGGGAGGTTTAGAAGTTGA
105	ZMD156820	1	62.603	GACTACTTTGAAGTAGTAGTCCTGAATCCTGAATAAGAAAATGTTGGTCAATCGCTTGACATGGGGGACAAGCCGGCGCTTATTTTAGAC
106	ZMD25258	1	63.237	CCTTTATCTATCACAACTAAAAGCATTTGGATACCCCTACAGACAGTGGCGGACCCAGCAGGGTGTCCCGGTGGGCCAAGGCACACCCAT
107	ZMD148443	1	65.697	AAAAGAAAGTGCACATAATTGGCTCATCAGCTCCAACAATAATCACTTGTTTTTCATGATGTTTTCTTTGGATCCATGTGGTGTTTAGGT
108	ZMD104894	1	67.058	CCGTGGATCAGGGCTGCACATTGTTACTAAGGATCAGCATAAGTAACACAGGCATGCACAGAAAATACAGGGCTAGATATAGCCCCAAAA
109	ZMD31739	1	69.978	GGTTCGATCTCCTTGCTGCCAGTTCGAGCACCAAAAAGATCTCTCCAATTGCTAGGAGTAGTTGGAACTCACAAGTGGACTGTGCCTGCT
110	ZMD109416	1	70.155	GTGATCTTATGTGCATCAGAGCTACTGACATGTCGGTGAACTGCTTTGGCCCCTGCTGAGTGCTGGCAACTGGGCCAACTGGCAAGGGCC
111	ZMD74836	1	70.605	GCATGGTTCGATCTCCTTGCTGCCAGTTCGAGCACCAAAAAGATCTCTCCAATTGCTAGGAGTAGTTGGAACTCACAAGTGGACTGTGCC
112	ZMD88627	1	71.253	GCGAACCTATAGCTAGCGCAACACCTTGTTGCTCGGGACAAGATTGATAGATGCTTCAAGCACCACACTGCAGAATCCAGTTTCCTTTTT
113	ZMD58150	1	72.598	GAAGGCGCTGATAATACTGAATCCCAAAAGCGAACTCATAATTATACATGCCACCAGGCAGCAGCTCGATAGAGAGCCGCAAAGCCTGCA
114	ZMD123716	1	73.65	GGCATGCACACTACATAACACTAAGCAATAGATTGTATGCCCCAAGGTTCAGAATTCAACTGAACAGTAAAATCACACAAATGTACTGAC
115	ZMD34218	1	74.334	GTCAAACTATCAGAAGGCTAAAAAATGGACATAGAGATCTCAAAGTCTGATAGGTGCAAAGTAGCTACTGTGGTCATTTCCACTGGCATG
116	ZMD113566	1	75.491	CCTACCATCATCGCTTATCGCCGTACTCTTCAGACTTTGCCACAAATAGCAGCCAATGTTGCAGTCCTCTCTTTGTTTACAGGACCGTTC
117	ZMD113869	1	76.337	ACTGTAACAGTTACTGTGGTATGAATTTACTACTATTACAGACGTATGAACAGTGTTCCTTTGCATTACAGCAGATACGCTCGCTAGTAC
118	ZMD34464	1	76.79	TTATTCAAATATTCAAAGCTGCAGCTAAGGAAAATATTTTGATGCAAAATGTAATACACCACTGTAGAAATTATGCTAGGTGTGAAAAGA
119	ZMD106314	1	77.401	TGTGTGTGCACATGTTAGCATCCGTTCATTTCATTTGTGCCATTTTTGCATGTTCATATAGCCTAGATGATATTGATCTTATGGAGAGTT
120	ZMD121212	1	78.555	AAAAACAGCTACTATAATGCAGTCATTTATTGACAGGTATGCTACATAAGAAAGGGTAGTCTGCTGCATGTAGCTCCCGCTTGCACAGGG
121	ZMD130638	1	78.835	CTTCAGGAAGCTTGTCCAAGTTCAAATCATCAGCTCCCATCAGGTACAAGAATTTTGCTGACTTGATGCTCTCAGCAGGATTAGCGACAA
122	ZMD90090	1	79.081	ATGCTTTTCACTTCAAATATTCAGCGAAGTTTTAGTATGTCTCACAAAATCAGGCAAGCGAAATTCTGTGCTAGAATAAATGCTCCCAAG
123	ZMD91174	1	79.661	TTCTCTCTCACTTGATAGGGTGCCTTCAATATTTCGAAGTTCTGCATTCAACTCTGAGATAATCTTCTCCTTCGCATTCAAGGAACTTTC
124	ZMD129531	1	81.525	TTTGTTGAGACATTATGTCTTCCCAAGGCCCAACACATGACATTCCTGGCACTTATCAGGTCAATGAAAACCACATGCAGATCTTTCTTT
125	ZMD20864	1	82.264	GTGAAGGAGCCTCTAGATATTTTCTTGTCTCATGATTGGCCTCTGGGCATTACTGAGTATGGAGACTGGCAAAAGCTTATTAGAGTGAAA
126	ZMD979	1	84.06	TAGGTTCTAGGAATTGACTGAAAACCTAGATTGCATATTAGGAATCCTTTCTCTGGGTTGAGTATTTTGGTACAGGTAACTGGATGTAGA
127	ZMD38949	1	85.059	GCTTTGCCTTTTGGATATGAACTGTGAATGTGATCAGTATAAAAGCTCAGCGTGTCTGTTGATGCAGTGTGAACATTTGGATAATTTCAT
128	ZMD123342	1	85.755	CCAGGCGTCCGAAAGCTGAGCAAATTTACAATTCGTTGTGCGCTTTGCCCACATGTTATGATATGAGGTGAAGCTTTGGATCCTGGACGT
129	ZMD82830	1	85.937	ATACTCTATATAACAGAGGACAGCTTGCAAAAGACACTCAGCATGAATAGGAATTTACAGTGAGTACGGAAAAGAAAAGGTACATCAGCT
130	ZMD66734	1	90.944	CTCTGTGTAATGCCTTACAAAAGTTGATAAGTTCACAATGAATGGCGATACCAGAACAATCATCGATCAACTCACAAGTACCATATACAG
131	ZMD20157	1	96.202	GTCCTCACAATGATAGTTTGTTATCAGGAAACTTATATCATAACCCTGAAATATGACAAAGCATATCTTGTCAGCAGATAACGGTAATAA
132	ZMD29006	1	96.462	GTTCCCACATTACAGAGCAGCGCCCCAGAGCCGTTCCTGTAGGAGTATATCATAGAGTAAACAGTGAGCAAACGTACAAATAAAAATTGG
133	ZMD50797	1	96.678	ATCAGGCATCCAGCCGTGCGCAAACCGGATCACCTGACGGGACCGAATTTCAATCTCCACTACCAAATCCCAATTGCAGAAAGAATCGCA
134	ZMD131621	1	97.817	CCTTGTCATATGGTTCTTTAGACACCCAACTCTTTCCAGCTGTTCTTCGTATGGCATTCAGAACATCCATACTGACATAATCACCAAAGC
135	ZMD45334	1	98.41	GATCAGGAGGAGAATTCGACCGGAAAGCTAAATTGAAATGCTACCTGCAATTGCAAGGGCGTTAGGATTCAAACCAAATAACTTTCGTGA
136	ZMD132121	1	99.801	TCATCGTTATCTGTTTCTAAAAAAGGATGGATTCATTGTTATCTCTCTGATGCTATGATCCACCCCGATTTTTTGTTTGTTTATCTCGTA
137	ZMD7297	1	101.122	AAATACTTCGGACAAGGTAAAAATTTCATGTTAGATTACCTCTGCCAATGACAAAGTAACACATACGCTGGCTCTGTGCCATTATTCCTT
138	ZMD3500	1	101.409	AAGAAGTATAAACAAATTATGTACAGATAGTACTTGAATTTGAACATGTATCCATGATTGGGTACCAATTCTGCAGCTTTGCGTTCTGCT
139	ZMD154981	1	101.902	AATCGATTTCTGTCTTGATGCTTAGCAGTAATGTGTAATTCTATCAATTTTGTAGGATGAAAATGTGGAGGCCATCGTTTACCACATCCA
140	ZMD94303	1	101.955	GAATACATGTCGACGTTCTCTGGCACATTTTTGCAGTTCCCGGTGACGGAGTTGGCCATGTTTTATGTGCAATTGTCTTATGCCGTGCCA
141	ZMD23828	1	102.937	GTGCTCAACGCTTCTGGTTGAAAGTACTAATATCAATATGCTTCTTGGTCTTTCAGATTTTATGTACTGTTCAGAAGCATATACTTCAGG
142	ZMD154249	1	103.86	TTTATACCTCAAGCTTATCAGCGTATTTACTCCATATCTCCCGAGGCCAGAACATACGGGATTTTGGTATCTCGTTTATGTCCTCCAGGT
143	ZMD112257	1	104.509	GTTTTGAGGTCTACTGACAGTAACTCTACAATGAAGATAAGCACAATGATCCTTAGTTAGAAGGTTCGAAAGTTTTACTTCGAAATTTCG
144	ZMD67252	1	105.887	GATACTCATTTGAATAATTATAAGGGGCCGTTTGGATCCCTTTATTTTGGAGAAATTGAAATCTACATAATGAGTTAGGCCATTTAGCTT
145	ZMD118103	1	106.35	TTGTCAAAACAAGTCTGGGTAAGCCTGTATAAAGCAAATGACACTATCAGAACAGAGATGGCAACCTAAGGCATTCCTCCTGTAAAGAAA
146	ZMD124081	1	111.298	GCGTGTGGGCATGATGCTCACGTGGCGATGCTTTTGGGAGCCGCTAAGCTGCTTCAGTCAAGGAGGACCGATTTGAAGGTGCTGATCTGG
147	ZMD76877	1	114.077	GGATGGGCAAACAACAAATATATAGCAAAAGCTTTTTGTCAGATCGAAGTGTCACAATATATAGCAAAAGCTTTTTGTCAGATCAAAGTC
148	ZMD87528	1	115.425	GTACAACATTACTTCTAGCATCATAATGGTATTCTTTTTGTATCCACTTTATAGACTGATCAGAAGCTACGCCTTTGTGACATATGTGGA
149	ZMD21865	1	117.022	ACCGTACATACATATATGCAGAAACACGGCCATGCGTCCCCCAACGACGGATGGCAAATTACGATCTTCGGAAACAAAATCAAAGAAAGA
150	ZMD115152	1	118.138	AGAGCAAAAGAAAGCTATACTCCTAAACAAAACAAGCAGTCCTTGTCCAAAAGTGAATATTGTAGTAGTATATTTCGGGAACAGCCTGAA
151	ZMD59692	1	120.475	GCAGTGTCTCTGCTAGGCTTTGTTTAGGTTACCTGCAGTGGCGGAGCCACGTTCAGGCCAGCCGGGGCTCCGGCTCCTCCTTTGTTTGCA
1	ZMD107889	2	0	TGTGCATACCAGCTTTGGTAGTTGCCAAACATCAGATCCAAATGTATGCGGTAACTTACCTGTCAGAACGTTTTCTACTGTTGTTATTCA
2	ZMD26920	2	0.609	GGCCGTGGAGTCAAAGGGCCTGCTGGACCGGCAAGCTCTGCCGAGCCAGCTCTCTGCAGAGGGATCGATACGTACGCACCGCCTCCTCGT
3	ZMD92138	2	1.422	GCAGCAGCCTTGTTCTTACACACAACGAGTTCCAATTATCGATCGACCGACGCATTATCGACCGTCTAACCAAAACTGGAGCATGACGAG
4	ZMD58612	2	2.076	CAATTGTTGACTGGAAGTCTGGTCAGAGGTTTGCACATGTACCCAGTAACTCAACAGAGCTGTCCACGGATAACACTGGAAGCCCTGGTG
5	ZMD23494	2	2.369	TCTCTAGTGCACCATTGTACAGGACCTGCCATAAGTTGGATATTGAAATACATTATCGTGTGGGAGACTCAAATTATCAAGTCCCAAACA
6	ZMD3548	2	2.709	GATAGTAACAACGTATACACAGCTGCCTGCCCTTTTTCTGCTATGAGGTCTTCTTTCATTAGAACTCCATAAAGCTAGCTATAGCAGCCA
7	ZMD21786	2	3.315	CAATAAGTGGCGGAAGTGTGAACGGGGGCAGAACACCACCCATCTCATGCGCAGCTGTCATGGCAGTCCCTGGAAGTGTGTGAGCCATTG
8	ZMD65077	2	4.507	CTAGGCAGCTGGATGGTTGATGTGTATCTATTCTGGCAGTTTCAGAAAGCATCACTTGAGACTGTGAATAGGTCACAATGTATTTGATCG
9	ZMD15441	2	5.028	ACAGCAGCTTTATATTATAGTCATCTGCCAGGCACAATTATAATCATTGTCAACATACTTTTGATGTTTATGTAAAAAAATACCTTTGAT
10	ZMD96645	2	5.807	TGGTGTTTTATTTACGAGTAGTACTACTAGTACTCCTATATAACATGAAAATCGAAGTCCATAACCTGCATCTCGCACGAAGTCCTCGTC
11	ZMD18299	2	5.991	AAGCTGTTGCTGATGTTGAGCATACAAAAGTGCAACTGCAGTAGGTTCTGGCATCAATCTCAACACATGCAGACCCGCCATTGCACAGGC
12	ZMD121565	2	6.952	GTGTGGGACGTACGAGAACCTGCTGCAAGTTGACTCATGCCGCGCCAGAACGCAGGACAAACATACCGATATATAGGGGCGTGCAGTGCG
13	ZMD33310	2	7.565	ATGGAATCAAAGTCGTTTTGGGTTCCCATTTGATTAGTTTATTGATTTGCCAGCGTCCATTACAGCTCGGAGCTAGGGCTCCCAATGGTC
14	ZMD35210	2	7.984	GCCAGGGGCCATCTCCACCATTCGTCCGCCACAAAGCTATCAGTGCTTCGGAATCCCATGCCAGGAAGAACATGAGCAATCAACCAACTC
15	ZMD87171	2	9.032	AATTCAAGTGGCTGTTGTTGTGGTCCCATGTAATCATGGTATTATGGTGGTACCTTGGAGGATTGGCAGAGTTGCAAGTAGCATCTGTTG
16	ZMD157041	2	9.717	ATTGCCGAACCATATTCTGGTTCTGCTAACCTAAAATGGAGTTTGACTAATTGTTGCCTAACTGTATCTCTTCGCTTATATGCAGACTCA
17	ZMD148869	2	10.397	CTAGAAGACTAGAACTGACGCATATTATATGATTATTTTTCTCCCCGTGAAGCTGTTGCTTCTTGGAATTGGATTCTGACCATCTTTTCC
18	ZMD101670	2	10.886	GCGGCCAGTGCTCACTGCCTAGTGGGGTGAGATCAGTGTCAGCTGCCGCCGGAGGAGATATGTTCCCAGGGTTGTGGAAGCGAAGTCACC
19	ZMD60339	2	11.641	GATAATCTTGGATGACGGAGGTCACCTCGTGCTAAGTTGCTTGTGTTCCCTGGCTTCCAAACCAGGAAAGAGGCTCACCGCTACAAAAAA
20	ZMD13884	2	12.997	TCTAACCAGTGCCCCCGTGCCGTGGGTGTAGGCACGAAGTTGCCGTTTGTGGACTTGGACCAGGACCTTGCAATCACGTATTCACGTACC
21	ZMD44655	2	14.551	ATATGCCTCCGCTGCCCTTTCATAGTCCCTTGCTACACCCTGTGACATGGAAATACAGATGCAAGATGTAATGATAATGCTCTAGTACAG
22	ZMD92411	2	16.45	GGACGGTTTCGATCTTTTGGATTATGTTGATGCAGTTTACGATCTGCGCAGAGGTCCTCGAGTCCAACGTGATACAATGACGGGGGGCCG
23	ZMD13127	2	17.574	GCGAGGAGCTGGTGGAGTACTCTTCTATTTTTGTGCTTGCCCTTTCCTTTTCTATCGCTGGTAGAGTAGAGGAGGCACTTCGCTTGCATT
24	ZMD47711	2	19.25	AGCGGGAGCAAAACAGATGTAGGAGAACCAGTAATCCACACACCAACTGATAATGCAGGTTATTGTGCAAGCTACTCATAGTCCCTACTA
25	ZMD73253	2	19.648	CAATATTTCATTTCAAAGATCAGTTGAGGCACTTTCAGTCAAAAGGTTGATGGACATATTCAGTTTCCTGCGTCTATGTTGGAACGATCT
26	ZMD93295	2	19.981	TTCACTTTTATTTCAATTAGTACCATCTATATGTATGATGGCAACGTCATGTGTGTCACCATCTACGTGACAGTGCTACGTCAGATTTAT
27	ZMD119878	2	20.598	TCGAAACAGAGCTTTACTAGTGCAAATTTGCACTTGGTAGCTTTTCCTAACGACAAAAAGATAAAACTGCAGGAAGGAGTAAATTTCAGC
28	ZMD34637	2	20.861	TTTCTGAACCTTCAGTTATATGCTCAATGTGTTTTTTGTCAGCACTTAGAAACAACACGTACAGTCTGTCGCACTTAGAAGCAGGCACCT
29	ZMD26758	2	21.732	CAACATTGGATTGTACATTGAGGATCAACAAAAATGAGAGCACCTTCATACATGTGAAGCAACTTGGACGATTCTTCGCTCCGTAGCATA
30	ZMD42157	2	22.15	GCAAACAAAATTTATTCAAGAAAAAGTGAAAAGAAAAGGCACCAAACTATCAATAAATCACTAAAGTGAAATGAGCTTGTACAGATGCGT
31	ZMD129426	2	22.606	TGTGCTCGCATAAAAGGACCCTCCAAGCACATAAAATCTCCACGATTCAATATATTTATTTTATTCTAAAATGTACAGCAGCAACACCTT
32	ZMD22471	2	22.914	TTGCCAGACAATATGATCTATATGATAAATTTGATGGGCATTCTGCTTTGCTTCACAGGTAAATGTGTGATGTCCTATTATAACTTTATT
33	ZMD154272	2	23.123	CCTATGCTTTACACCAATTTCTCTTCTCGACAGCGCAGGCATATCAAAATCCTTATCACTTTCATTCTTCCATGATTTTTCCACCATCGC
34	ZMD126389	2	23.648	TCTTTTCTGTCTCCTGCTAAATTATGCTGCAACTGCCAGCTATGAGATAGCATGCTGTAATTACTTGCGACTGTGAGATTTGCCATGCTC
35	ZMD103351	2	23.873	AGTCACTTTTTCCAGCAGTTAGCAGAACAGAATTTGAAGCATCAGATGATCTGATTATCTGGAGGCAGTCATTTTTATGACCAGTGCGCC
36	ZMD24156	2	23.89	TACACCGCTACACGCGAGGAGTTACTGGAATCAGCTGGCGAGGTGTTTGCCAATGTTGCTGCTGGGGTGCTTCGTGCCCATGTGAACCAC
37	ZMD49564	2	23.946	GGTGCATTCCAGCAGAGCGATGCAGACAGAACCATTCCCAAGTATGCTCCAACCAATAAGCAAAGCTATCACATCTTGCAAATCTTTTCT
38	ZMD90143	2	24.197	AATGTGCAGACATGTCTTCACCCCTTCCAGAGACTTTCCTCCCTTTGGCAAGCATTACATAATTTGAGGGATCCAACAACTGAGATCAGC
39	ZMD86925	2	24.285	CATGTTGGTTGTCATCTACGGAATTTACCATAAAATTGAAAGTTTTGTGCTAACAGTAAGTAGAGTGCTCCTAGTACTTCGTTACCCTTT
40	ZMD117610	2	24.499	CCACAAGACGATGGTCATACAGCAAGGAAGATAAGTCCACAAGTTGTCCTTCGAGTCTCTAAAACAGCATAACAGGGGAAAATATCAGAA
41	ZMD101889	2	24.57	AAACAGCAGTGTGAAATATAATCACCAAGTATCCAAACTACTCCCTCCGTCCCATATTACTTGTCATTCTACCTTCTTTCAGTTTTTCCA
42	ZMD123922	2	24.959	TGGACTGTAAAGGCCTCCAGAAAGTCATATGACCAAGCATAGATGGGTAGCGCTACAGCTAGAGAAAGTCACATACGAACACATCTGGCA
43	ZMD54299	2	25.123	GTGTCTGCAGAAGTACTGTCTCAGCAAGGCATGATTTCACCTTTGGGATTCTGAAATTGGATGACAACGTCATCCTTGAAAATGTTGACT
44	ZMD20152	2	25.165	TACATAGTGTTATTTGGTGGTACAGGATCACTACTAACCTTTTAGGTAGTTACTGAGGTCATGGTCTCCAGTAAATCAGAGAAGCGGGGG
45	ZMD152408	2	25.396	TGCCATCTCTTCTCTGGCATCTAGGAAGAATACTAATTACTTCCTGGTGTATTGGTATTTCAAATATCTCTTACAGGAAATAACTCCTCA
46	ZMD50200	2	25.553	TTGGAATTTTTTCTTTCATTTCTGCAGTACTACTTACATCCTAATTTGAAAGAATAATCTGTCTATTCGTTAGACTTTCCTTATATAATT
47	ZMD31046	2	25.621	GAAAACTTGGATGAGCTTTGTCGTGGCATTGATGTTCCTGCAAGAACAACATCGCTGGAAACTTCTGAGGAGGTATCCTCGTGGATGGCA
48	ZMD72044	2	25.623	AAGCTCGCAAGGCGCCAAATGGTTGGGTGGCCGGTCAAATTTGGACGCGTCCCTGGAACGGCCGGTCGGTGGTCCAAGATAACGGTAACC
49	ZMD26649	2	25.64	TTGCAGCTTATGGTGCTCTAAGTGCTTATGGTCTAGGTTCACAGCGTACTGCTTTTCTTGAGCAGGTAGCATCCATTTCCTTTCAGTTGC
50	ZMD26416	2	25.644	TGCATCAAGTGTCTTGAGGTCAAGCACGGGTCTAGGGGAAGTTACTCATAATCAATATAAGTTGATTGCTCCTAGACTCCTTCATAGTAA
51	ZMD22697	2	25.677	AAAGGATGCCACCGGAATTCAATGATCTGAGAAGTTTATATGTTTCTCGGGCCTCTGCAAGATATCCTACCTTCGTGTATAGCTTTATCA
52	ZMD45894	2	25.69	GTGCACCACCAGATATCCAACTAGTGTCAGTGGCAGAGCTAAGTGAGGTCCCAGGCACACCCAAAATACTAAATGTCTTTGGTGACTAGT
53	ZMD39635	2	25.789	GCTCCTCAACTGCAAGTTTGGAAGCTAACTCTGCCACTTGCTTGTACTTCTCTTCGTATTTCTTAGCCAATGATTCCACCTGAATTGAAA
54	ZMD88791	2	25.817	CGTGCTAATTTTACACTGATTTATGACAGGTGTTGGAGGATAGAACTTCCCTTATCAGCCAACTTGAGCATTCCTTTAGCTATTCAGCCG
55	ZMD157154	2	25.873	GAACATGCCTGCACGAACGAGGAGTAAACTTCGAGTTACGGATCCGAACCGATGATTGATACTAACAGGAGTATTTTTGAGGGGCACACC
56	ZMD103108	2	26.028	CCTGTCACATATACAAAAGAGACAAGTTTACATTGAGAACTCAATGACTCGCCTGTTTGAATATTTTATCAGTCATCCCACTATGCAGTC
57	ZMD44271	2	26.094	ACTTTTTCGATAGGGATCCAGCGCAGGCGCTGCCTTTTCCGTAAAGCCTGAAATCCCTTTGACAAACGGGGGCTTCCGCACGCGCTCTAT
58	ZMD70967	2	26.178	GGACCATGGTGGAGAAGGGTGCAGATCGAGAGGAAAGGGCAAGAAGAGTGGCAAACAAGAAGACGCGACGTCATAAGTGGGACCCACGCG
59	ZMD69208	2	26.35	GTATAAGACCTACAAGCGAACTAAAATTTGTTGAACAATTCTGTAAACTGTATTTCATTGGAAGAGTATCTGTCATCTTACCTTGTTGTA
60	ZMD109561	2	26.702	TTCTATCTTCGATAAGCATGAAACTGCCAATTTCCCGGTTGCAGGTAATATTTCAGTTCTATTGACATTTTACCAATCTTTGGTGATAGA
61	ZMD119395	2	26.84	TCTAGTATGATGGCATCTACTATGTAAGCTTCAGCAAACAGATCACAAATAAAAGTGGGACAGGATCACTGTCACAGCGTGTATCTATTT
62	ZMD4230	2	26.933	TTAGGATTCGAAGAAGAAGGTAAGCAACTCGCTTTGGTTGCTCCAGTGTCGTCCGTCGCTGAGAAGCTCCCTCTTGTTTGCGCTAACCCT
63	ZMD141636	2	26.963	ATACTCAATGCTGACTGCCTGCAACACATAAAGCCTGGTAACGTTTTCCATTTCCTCTGCAATTGCATATGGTCTTCCTGCAGTTTGCGA
64	ZMD56941	2	27.202	GGGCAGCTTCTAGAAGGTGACGAACTAGACGATTTGTGCGAAATAGTCAACCAACCATTCTCACTCTCACGCTTGGCCTTTCCTCAATTC
65	ZMD49432	2	27.58	TTTATTTTTGTCATTCCAGATTTTCTTCCTCAGCGGTTGCATACTAAGGTAGTCACTCTAACCATTTTTGTTGTCGCCGAGATGTAGCTC
66	ZMD90855	2	27.598	TCTGCGTCTGATTCCAATATGGGTTTGCAGCATCCTTTACTCCACCGCATACTCACAGATGTCATCAATATTCATCGAACAAGCAGCAGC
67	ZMD104222	2	27.736	CACCCAACGGAAGTCTAGGTGCTTCGAGATTACTGTATGCGCTAAGGGCCGAGCAGGTGATGCCAAGCATGTCTCACCGAACCCAAAGCG
68	ZMD114115	2	27.997	ACTTATACACAGTTGCCAATATACAGCTTTGAGGATGGCCTGAAGCTTGTCAAGCTGAGAGGAGAAGCTATGCAGGTTAGTCTACAAAAA
69	ZMD17680	2	28.169	GCACACACCAATCAGTTTCTTGTGGGATTTTTGAAGACCATGCTGCAGAATTGCAGATTTTTGCTCATATTTGTGAAGCACCCCAGGGAC
70	ZMD46947	2	28.349	TATTCCCCACAGGGATATGTACATAAGTGGGTTCTGCAGATGACAATGCAGTTCGGACCTGGAGGTTACCTATTACCCATATACAGATTA
71	ZMD87855	2	28.36	CTGCTACTGCTGCTGCCACCTTGTCGAAATCCTATGGACTCCTCCCTCACCGACGAAAAATACTTTCCTCCTGGAGGCGTAGTGCAAATT
72	ZMD45196	2	28.707	GGGAGAGAAAGCTTTATGATGAAGTCAAGGTAAAACTATCGTTTTTCAGTTCCGTTGGATGACTTCTACCCATCAACAATAAAGTAACAT
73	ZMD150238	2	28.776	TGATTTGGTTTCTGGGTGAGCAGCACGAACATGTGCCATTGCTCAAAGCCTTCCACGAAGCGAGCTATCTATATTACATCATGTTTTATC
74	ZMD86999	2	28.777	ATGGATTATGGTACGAATTGCTATTGCAGTTAGCCAATTAGAAAATAACAGTGAAAGAACATAGCAACTTACTTTCCGTGCTTCAGACCA
75	ZMD68389	2	28.985	AAATAAAACGCCGTATATCAAGTCAAGTACATATTGTGCTTTGGGGTCTCGGTGGATGATGATGATCCAGTTAGGGAATCACTACCCAAT
76	ZMD23081	2	29.684	TTGTTATTACATTGGGTATATTATATATGGAAGTTGGCTCACAACTTTAGTATAAAAAATGATGCAACATGAAAGCTATCCATTTTTACT
77	ZMD71303	2	29.764	GCATGACAGTGCATGTGTGACATTTATTTGTTTATTTTCGAACTTTTTTGGAGACACCATATATATTTCTCATTTTTCAAGAAGGGCAGT
78	ZMD98831	2	29.889	GGATGACAGACGCGGCCATGATCATCGATCTATCTGCACCCAAACAACACGCAAATCTTACTATATACATCCACTTATATATGCGCGCTC
79	ZMD58989	2	30.018	CCTTTGTAATATGTGCCTGTATTTTTCCGTTGCGTCGAAGCTTCTAGTATTTGGTTATCGTTCTTTTCTAATCTATCGATGTACATGGTG
80	ZMD18186	2	30.178	ACAACATAGGAATAAGCCGGTGCAGGAGGAATTTCACTGTACAGCCGGGGCAGCCGGAACTCCCATACAACCTAGGGTGCGTTCGGCACA
81	ZMD45487	2	30.326	TGTTCTTTCTAGTTCGGTCTTGTCAACTCCTTTCAGCTGCTTATTCGGGGTTCCAATCATTTTCTCACCTTGTGGAGGACCAAGCATCTG
82	ZMD79366	2	30.364	TTGATCGGCGTTGCCATTGATGTGTACACTGTCAGTGTTTATATAACCTATAATATCAATTTCACCCATGCGTTGCAGAAGACAACACCT
83	ZMD71048	2	30.374	ATTAGTTGCTCAGGGCTTGTAATATGAATTTGGTTGGACGTTCACGCTTGTAAAGCTATTTTTCATTCATAATAGAGAAGGGGATTATTG
84	ZMD62342	2	30.521	TTCTATGCTCTCGCCTCGCCACTCGATTTCGCAGAGTCACGCCACGCGACGGAACGTTCTTCCCAGGTGTGCGCTGGACGCTGGCTGCGA
85	ZMD28945	2	30.637	GTATACGCTAGCAATCAGAGCAGCCAGCAGCCGATCCAGCAACAGGATAGGCTCTCTATCTCCTGGATCCCAGTGATCCGGTGACATCTG
86	ZMD118974	2	30.777	TATTGTTTAGTACAAAGAGTTTTTTTTCCTCTAAATCTAATATGCAGAGTTTTCTCGAACTTCTTTCCTAAACCAGCAATTCAAGAACTG
87	ZMD48868	2	30.833	CCCAACACTCTCAAAGATCGGCTTGGCGTAGGCCTTTTGGTTCAGTGCGATCCCATTAGCATGTTGGCACACCTCAATCCCTAGGTAAAA
88	ZMD149638	2	31.029	GGTATTACGCAATAACTATCCCTCTATTTTTTAGCTAGGCGTGCTAGCTCCGGCTAAAAGATTTATCATCTTATTGCCTCACAGCCGTAT
89	ZMD116264	2	31.233	CAATAGTAATCTTATTCACATGAACTCAATTCTTGGTCTACCTCTACAGTTTCATGTACAGTTTTGAATAGAACCTCATACTGATGGTCA
90	ZMD48660	2	31.329	GACAGTGCATGTGTGACATTTATTTGTTTATTTTTGAACTTTTTTGGAGACACCATATATATTTTTTATTTTTCAAGAAGGGCAGTTGGC
91	ZMD13629	2	31.548	ACAATGGTTGAACGGCATCAACCACATAATTCATTGTGTCCTACCATGACATGCTAGCTAGGCATGAGTGTGCGTATCTTTCTTTATCAG
92	ZMD31282	2	31.729	TTTCCACAAATAATTTGGCTCAATTCACCAGTATGTAGACGCCCATTTCTGTGCCTATCGATTCCCAGGTTAGTCCTAGTCATTTCTGTG
93	ZMD42361	2	31.851	GCAGCAAATACAGATCTGACAACTAGCTCGCAGGTTGATTAGCTCCCTGTTTTTACTTTGAAAACACCCAAAAGAAGCTATTTCAGGGGT
94	ZMD48912	2	31.894	GTACGAAGACTCTCCAAAAAAATTCTGAATACTGCACCACCAGGCACCTTCAAACTGTACAGAATCTATTGATAGTATATGTTCTGGTGT
95	ZMD72212	2	32.021	AATGTCTTGTCACATTTACATTTATCCTTTTTTGCCTCTTGTCGTACCTGATGATCATCATGCTGGACTCGCTTATATATGAACTACTCC
96	ZMD8423	2	32.049	CGAAGGAAAGGATTAGTAGGAGTCTCAGTGAAGAAAAGAGATACCTGAAGAGGACCAAGAGATTAGGCTATTTTAGTTGATATATAAATT
97	ZMD149505	2	32.081	CTTGTCAGGCCTGTACTCCATCCGGCATCCAGTCACCCTCACTACTGGTGTCCAGGGCCACATTCTGCCTGAGCCATCATGATTAGGTGC
98	ZMD93770	2	32.085	CTTTTACACTTATTTTTGCATACTTGTGCATTTCTTGCATTGCATCTAGAGTCTTGACGTCAAGCATGAGTCTAGGGGGAGTTACTCATA
99	ZMD62006	2	32.43	ATACACTTCGGTAACACTGGAAAACGTGTCTAAATAGCACCTCAATAATACATTACATACAAAAGAACCCCACTCAAGAAGCTATTCTGG
100	ZMD124970	2	32.457	CCTGATTGTGCATGAATATCGATCCTCTGCTGCTGTGAACTCCAGTCCCTGAGTTTCAATTTGCCAATACCGGTCCGTTCACCTTTGCAT
101	ZMD4501	2	33.031	CTAAAAACCTGATAAAATTCAAAGACAACAAGCACAAGCATGTGAAGTAACATGTGAAAACCCCCACCTTGTTACAAACCAGATCTTGCA
102	ZMD62850	2	33.584	GTCGGCCTTGTCTGGAGAAGGAAAAAAATGATATGGGCGTGAGATATAGAATGTTTGCGGGCTAACGTTACATTACCATCGTATTTTATT
103	ZMD92700	2	33.669	TTTCAATGTGGTGCTACCCATCCTCATCGATCTTCAGCCAATAGTTTACTCTAATCGCTGCTTTAGTGGGCCAATGTTTTGCACGAATAA
104	ZMD52717	2	34.011	ATCGTTTACCTGCTGCGTGCAGCCTACCTAATTCAAAGCGACGTACGCAACACGGAGCACAATACATGTCCATATATGTTTAGTGGGTAC
105	ZMD1122	2	34.212	ACTGTAGAGTATCCGCAAACAACTACGTGGATATCCAGTTCTTCACTGAAGCTGATCGTGCACCAAAAATTCCACGGAAGCAAATGACTT
106	ZMD129045	2	34.267	ATAATGTTCTTTTCCCCAATACCAAGAAGTGTACTTGAAAAATTAGCTTACTTTCACTCTCTATTCTTTTGGCAAGATGATAACCAGAAG
107	ZMD31121	2	34.276	CTTCTTTCAGTGTATCTAAAGCGAAATTCGCTGCAGCAGATAATTGCCGAGCAAACTCCAGATACCACCCTTTCGTTGAGATGCAGCAGC
108	ZMD104854	2	34.3	GTTGAAAAGAATGTATGTGATAGTCTCCTAGGTACCTTGTTGAATATGAAGGAGAAAAGCAAGGATCATAAAAATGCAAGGGCAGATTTA
109	ZMD59769	2	34.37	CTCTTTGTTTCTTGAGGAATAAGATGATATAATCGAACTCTCCATGCAAAGGCCATGATCTCGAGCAAACGATTCGATCCAATGGTTGCC
110	ZMD152636	2	34.68	ACAGGAAATTGGGCTTGAGACCCATCACGTTTGTCATGTCACGGTGGTAACCGGTTCTATGTTATCAAAGATCCTGTGAATCAGGATAGT
111	ZMD94686	2	34.873	TTGTTGAAGTTCCTAAGCATCAAATTAGAATATCCCAAGGTCATTCCGACAAAACAAAGATAAAGCGATTCTACTGTGAATTCCGTTTGG
112	ZMD152645	2	35.047	GTATCTTATGTTTTCGTCACAATAAAAAAGGAGTGAAAACTGGCCTCGTAGGTGCATAAAATGCACTCGTTCGTGTGCCAAAAGTGCGTC
113	ZMD117241	2	35.156	AGGATATACTGTAGTATTATGAAACTACCGAAACCACTCAGTTTTGCCACTGATATAAGTATCGCACTGCTGGAAATGTGCTGCAGGTTC
114	ZMD126739	2	35.157	TCATGAGCCTATCATCGCTTGTGGGCATCCTTGTCACATGCGATCACAAGTAAAATATTAGATATCATTAGGTGCATAACTAATCGCACT
115	ZMD21085	2	35.189	TCTGAATAATCTCACAAAAATCTTATGGTCTCCATGGACAAACATGTAGGTAGGGAAGCTGGACAGGGTGCATCTGCTCGAACAGATATC
116	ZMD45496	2	35.318	ATCCACGTGGGGCACAATAGGCTCAGGCACCCTCTCTTGAGCTGTAACCGCATTCTGATATTTTAGAGCACAATAATTATAAGTCATCGG
117	ZMD121182	2	35.322	TTTAGAAAATCCTCACTGCATTTTTGAACTACCATAGTTACTAGAATTTCTATGCCCGTGCATATTGCCATTAGTCACTTGGCAATAATA
118	ZMD95685	2	35.448	CAAAACATAATGGATCAGATAATGATGCACATAAGCAAAGGAACAGGGATGGTATCACCGTAGCATAATTCAAAGCTCAAACATAACAAA
119	ZMD6069	2	35.543	TGTTGTTATTTGAATTGGAGCATTAGCCCCAATATCACCATTGATCTAATTTGCCTTATTTGGTTGGTGATATTTCCTTGTTCCATCGAT
120	ZMD85837	2	35.616	GAGATTGCTACTTTGCATGCGGTGAGAATGGACACTTTGCTAAAAAGTGTCGTAACTACAAGGGCAAGAACAATCAGAAGGGGCAGAAGT
121	ZMD86765	2	35.619	CTATGGACGGCAGAAGAACAACAGCGTTCTGCTATTTCTTCCATACCGAGGTAGATCAGGGATCCTAGCTCGTCTTCTGTTTCTTTATGT
122	ZMD12033	2	35.644	TTGAGACCTCACCAATGATTTCTTCACCCTCTTTGTCTGAAACACTAACATCAAGTCACAGAAGAAACGGTTCAGAAATTGGCTTCCTCT
123	ZMD86407	2	35.716	GCGGGACAGCGGGAGCCCTGCGCATATATGTGTAGGCTGAAACCGGCCTACACGTCGTAGAGCCGACCTATAGATGACATGGATAACCAA
124	ZMD90695	2	35.725	GTTCCTAGGCCGGCTCCACCCCCAGGGTTTGGAATGCCGCCACCATGGTGCAATCCTATGCCATTTCCATCGGTTCCGATGTGGAACTCA
125	ZMD78758	2	35.771	ACCTTGTGACCGTGTCTCCTATTATCATCGTCTTACTGGAGACGCTGATTCTGTACTCGCGTCTCTAAATTCTTCACATTGGAGACGCTT
126	ZMD111147	2	35.782	GAATATATCTATGTACGGGGTTAGCTTGTTGAGTACTTTTCGTACTCACCCTTGCTGCTGACGTTCAGATGAAGAAGAAGACGGTGTTGA
127	ZMD50454	2	35.816	TCACCAACAACAAAATGGGGAGGAAGCTACTTACAGTTACTACTCAATGATGATGGGTGCAAGATTTGGAGAGAATGAACAGTGGCAAGA
128	ZMD148467	2	35.922	GTTGCCGTTGCTCACGTTTGCATGCGCGTGATGGCGAGGACAGCCACTAGCCAAGTTTTGCTATCGGAATTCACGGAATGGAGTGCTAGA
129	ZMD23250	2	35.979	ATCATTTCATGTTAGGAGCCGAGCTAACTGAGAAGAAGTTCAACGATGTTCTTCTTGTCGAAGAATCTAACTTTGAGCAAAGGCCAAGCA
130	ZMD17078	2	36.002	CAATCAATCAAAAAGTGTATCGGGCAGCCCAATTTTAGCCCAAGTGCAAGGCCGAGATGCCTGCTGGAATCCAGCCCAGGCCCTATTTTG
131	ZMD120075	2	36.082	GCAGGAAGCGCCTGGGGACGCTAGCTTTTAGATTAGGAATGGCAACGAGTCACATTTTCTCTAACGACACTGTTGTAGTGCTCAATACGG
132	ZMD102930	2	36.193	TTCTCTCAACTCGTGTTGTATTAGTGCATCATTTGGATTGTGCATAGGCCGAGATTACATGGAAGATATATCTAGGCTAGCAATCTGTGT
133	ZMD25392	2	36.635	TTTAGGTGCATGTGATAAGCATGTTGAAATGTTAGGGCTTACATGAGTATTTTTCTGCTACAAGTATTGGTTCTGCTTATGTTGTGTTCA
134	ZMD70959	2	36.74	ACATTTGTCTCATACACTATAGGGATGGTGAGAAGAGATATATTTTACATCCTAGAGGAGCTATAATTGGAGATACTATTATTTTTGGTA
135	ZMD19470	2	37.016	AGTGTTAGGGCTTGCTGAGTACTTTATGTACTAACCCGTTTGCATCTGTGGTTTTAGTCAGAGAAAGATTCGTAGAAGACAATGACGTGC
136	ZMD7164	2	37.422	AAAATGGTCAATAGCATGGTACAGTGAACAATTTCAAAAGAATGTGTGAAAAATATTTGCATAGACCCAGGCCAAGGACAGTGAGATAGT
137	ZMD21817	2	37.632	GAACACTGCATAGTCTCCTTGATCAAGGACCCCCTCAGCATTTTCTTCAATCACAAACTCCTAATGAGCTCTAATCAGCTGCACAGAAAG
138	ZMD15231	2	37.787	ACTGTCAAAGGTCAAGGTGTGAAATCTCACAATTATATGATCCTGATGGAAGAAACTTCTGAAGTTTGCTGAGGCCACAGTGCTGATTCT
139	ZMD152832	2	38.877	GTATGTTGTTTAGTTTTTTCGTGGCAGTTAGTTACTGATAGTTGTCTCAGGTGATGCGACTAATTTTTTACCTAATTGTTCATTTTTGTA
140	ZMD21285	2	38.922	GTGCATTATGTACCAACCTAGTACTACTACCTTATGTATGCGGCGACTAGGGAGCGCAATAAGTGAGAGTGTGGCACCCCGGCTCCGTAT
141	ZMD18147	2	38.932	CAGGTTCGCATGCAGCTACCACCATCGTTGCCGGAAAAGCCGACCGTCGCCGCTGCTGCCGAAACACGAGCTGTTGCTGCTGCTACCGCC
142	ZMD46840	2	39.058	GGTGCATAGTAATCTGACTTTGAAGCCATACACTTCAGGTATGTCAGATGCAGAACTTCTTACCTTGCAAGAAAACAAGATACAAGCAAT
143	ZMD152861	2	39.349	GCCTAATCTGCACCATCTTTGCGGCATCGATAATGGAGTAGATTCGCAGTAGGATTAGGAATGGAAGAAGGTATGGGGATCGTTTTATAA
144	ZMD55291	2	39.518	TTATTTAGTTGTAAGCTGAATCTTAGGTAGCTTGCTTGAGCTCATTACGCACGTCAGTAATATGTGCACCCTTTATATGATGGGTGTGTC
145	ZMD38651	2	39.536	AAAATGGAACTCTTGTGATTATGGATTCAATAAAAATCAAGCACTTGCATCTCAAAAAATGTCAGATGGATCACAAATCTTCTCTACCGA
146	ZMD24646	2	39.551	CCTACTGGCTTTTGGTTCAAGGCTTTCTGTTAGCATTAGACATGATCATTGGCCATTGATCATTTCTAATCCACTTGACTCAAAAAGCTT
147	ZMD33522	2	39.607	TTTGGAGTGGAGACAAGACGCAATCTTTTAGTTTTGAAGATTTATTCCTTGTTTTCCGCAAAGAGAGTCTTGACATCAACCTCCTAACCG
148	ZMD15748	2	39.757	ATATAGGGACACAACCCGTAAAATTTATACCAGATGCAGACCCGTGGTCGTGGATTGGCCTACTTGCATCCCTAACCCTAATGATGAATA
149	ZMD7343	2	39.888	ACCATTGCTGAACTTTTCTAAATTCTGTCAGTACAGGATAGATGTTCTCAAAGGCAGTGTACGTCTCCTCTCTCACCTGTAAACAGAGAA
150	ZMD98343	2	39.896	ATTTTCAAGGTATCCATCTAATCACCTTCTTTTGCTAAAACAAGAGGAGCTAAAAGCTCATGCCAGTACGCGGAATATCCGCATGCCATG
151	ZMD8523	2	39.899	TTTTTAGCCTTACATCCTACACTGCTGCTAAATCATCAATAAGAAACTGAGAATTAGTCCTTTTCTAATATGTCACTGTGAATATATTTT
152	ZMD63981	2	40.141	TTTTGGGTACTTGCCTACTATCAGTAAGCTCAATAAGACTACAATTCTAGATTATGTGTATATTTCCTTTGCACTTGACGCTTTGGCAGT
153	ZMD63173	2	40.246	CTCATCAGAATTCCTGAAAAGGTATATCCTGCCGTACTCAAATTGGAACACAAATCCTCAGAATTTGACTCACATATGAGCTAGTAAAAT
154	ZMD42808	2	40.279	GTTGGAGGGCTTTGATGGATCAACAAATGAGATTAGGAAAAAGGTGTCCAACCTTCCAGTTCTGTGGAATAATTTTGTTGATGATGTCAA
155	ZMD74899	2	40.34	GGAGGTCCATGTCCCAAGCCGTCGTCTTGGTGCTCCTACTCCTTACCACAAGCAGGATCCGTTGTCACCACCTAAAACAAAAAATTTCGA
156	ZMD2663	2	40.542	CTCAACTAATGCCTTCACCGAGCGATACGAAAGAGCTATCCGGTAATTCAGATCTCCAAGCCATATCACACGACTGAAAGAAATAAAAGA
157	ZMD117725	2	40.735	GTTCATGTAAACCGTACAGAACTATACTGTGTTGGTTGTATATGTCTGTTACTTGGTATTATCTGATCAGTGATCAGTTTTTTGTCCAAA
158	ZMD112797	2	40.763	GCAACTTCGCTTGTGGTGGCCTGGCGTGGGGTAGGTCGTACGTATCTGGAATGCTTGATGCCTGTTTACCTCAAAAATAGAAAGCGGAGA
159	ZMD94669	2	41.596	ATGTAAGGATCACGATTCACCCATCCATCCCTAGGGAGATCTGTACTTGCCATTGATTTAGCTTCGTGGTGAAATAAGTTTATTGCTTGG
160	ZMD75449	2	41.779	AGGTGTTTCTGTAATACCAGAAATGAACAAGGGTCTTGATGCAAAAATGAATAGGACTAATGTGCCAATAAATAGGAGATCAGGGGGCTT
161	ZMD127589	2	42.067	CAGAGTGACTGCTCATTGTAGTGAAATAAAGGTGATGCCACATAATATTATTATGGAAAAACTAGGGCTGCTGAACACCCAAGAGCTCAA
162	ZMD96256	2	42.544	TTTATTTTGTCTCAGTTCCTTTCTAATGTTATCGACTCAAAACCAAGCCACATGAGGTAATAGAAATCTAAGCTGAACTGCAGCAACTGC
163	ZMD26604	2	43.053	GTAATCTGTGTTCCCATCAAGTTGTATCCTCTGAATGCCAAGCTGTAATGACCAAAATAAAAGCCAGTTTCTCAAGTTTACCTGATATGG
164	ZMD20525	2	43.294	GAAAAGATTTACAGACGATGAATACATAAATTGATAGAAGAAAAAGTTGGGAAGGAATATTGTCTCAAAAATTATTTACGAAGACCAAGA
165	ZMD117055	2	43.627	ATACTTTCAGTTTAGAATGGATACCTCTATTAGAAGACCTGAAGCTTTTGCTGATGGAAATGAGCAGGCTAGAAGGTATGGGAGCCTTTG
166	ZMD70452	2	43.839	GATCAGTCAGCACATTTTCATTGCATCAACTTGATCCGCATCGATCGATCGACCACATAGATGGAGGAAATGATATATACATCATCCATG
167	ZMD58817	2	44.641	GTTGCGACGTGGCTCGGCCGAGACTAGAGCGGATCTGCCGAGGGGCAAACATAGCCAGCGAACGGAGGGGAATGAATTTGTTTGCTTGCA
168	ZMD96054	2	44.97	CATTGGCCTTGTGGTTGTCTATTATCTGCCTTTATGTTCGTGCGACTGAAATTCCCATATGCTCTTACAGGTTATGAGTTTTATCAAACC
169	ZMD48190	2	45.077	TTAGCCCCACATTTATGAACTATGATTCAAGAGTCTATGGACACTATAGTGAAGCTGATATAGGTCAAATGTTCAACAGGAAAATAGCAT
170	ZMD16924	2	45.92	GCGGTGTTCAGCACATCAGCGCGTCCTCCGTGTAGCCACGATCGATCCAGTAGAAAACTCTCGCAAACCCGAGTGGTTAGAAGAAACTAC
171	ZMD184	2	46.987	AACATTATATCTATGCAAACTTTGAAAAAGTCAATGATGTCCTTCAAAATTGACCATATGGTAAATCAAAACAAGCATCAGAGCTTACCA
172	ZMD99588	2	47.009	GGTACGGCCTCGGTCAGGGAAGAACCCACATACAGATTCACTGAGTGTCACGTCGCGGTCACGATGCCAGTAGCATCGCGTTTCGATTTC
173	ZMD11629	2	47.061	GCAGGATCAAGAGCAGAAACTATCTGAACTGGAGACTGAAAATCATAAGATGAAACTGGAGCTTGAAGAATACCGTGCTGAAGCTGCACA
174	ZMD117347	2	47.363	ATTTATTTGCTTACCAGTTTCGTTCAACCTCTCTATCAACTGCTCCCTGCTTGGAAGTGTGTACATCCCAGCACCAACAGCCTTTCTGAT
175	ZMD93242	2	47.991	ACATCATTGTAGAGTCTGACTTACTCATGGAAGTCTGAGTACCAGGACCGTTGCAACCTGAAAACAAAATTGAGGTCCAAGTCCTTGAGA
176	ZMD23099	2	49.835	ACCCGGGCCTGGGGAGATAAGAATTCCTCTGGGAGAAATCCTGTAGAAAAAGCAACATAATGCAGATGATTTTGTCAAGAGAAAATCAAC
177	ZMD14465	2	52.633	GCTATCCTCTATAGTCCTTCTCATAAGATCTTGTTTATACGAGAAATTTCTTTTCTCCTGTTGACCTCCATGTGTGACTTTGGTATCCTT
178	ZMD43379	2	55.287	CAAAAGTGAGGTTTCCCTGTCTTATAGGCACATACGAAAAAACGAAACTTGACTACATATGCGAACAGTAGTAGTGATATTAGTGGTCTT
179	ZMD28225	2	56.84	CAAGCACCACAACTGTCATAAGAAATTTCAAAAGGAATGTATAATAGGGAAATTAGACTGGAAGGTACCATCAAAGGATCGATCAACATG
180	ZMD18280	2	58.118	TCACGAACCTATGTAAAGAAAAAAAGAATATGTTATCAAGACTGAGGGAAAACCTACAAAATGTCATGGAGGACATTTACATGATAAAGT
181	ZMD15404	2	58.12	GTCAAAAAACAATTTCTCGAACAGAAAGTTGAAGCGCATGAACTACGCAAAAAGTACTTCTGGCTGAAACGCCTGCGTGCACCTGGGGCT
182	ZMD152940	2	59.634	AACATCGCCCTTGCACGCTTCTGCTTCAAAGTTTCATTGCCCTCGGGTTCTCACTTCCTTTAGTAGATGCAGAATGTTACTAATTATTGT
183	ZMD153593	2	60.052	TGGAAGTAGCATTTTGCTCGTTACTTGTGCATCATCAGAAAATAAAAATGAAAAAAACCATCATGAAATGAAGGTTGCAGCCTTTGTTTA
184	ZMD84771	2	60.735	TATCTGAATCAGAGGAGAAAAAAAGGACTTTTGAAGGCAAGTATTTCCCACCTACAGTATCATGTTGGAACTTCGACTTGAAGACCAAAT
185	ZMD7611	2	61.027	GTGCGCAAGTGGAAGATGCAGCCTCATGACACAGTTATTCACACAGATTTTGTAGCATTAGAAAGCATTACTACATGTAACAAAACTTTC
186	ZMD21038	2	64.664	TGTCGACTAAGGAGCTTTACTAGCTGGGCAGCTTGGTGTGGAAGATGGAGTTGATTTTTCTCTCTGCTAGCAGAGCTGCTTTCCATGGAA
187	ZMD125158	2	65.666	GTGTATAATTTTTGGCTGGTTGTCAGGATACTGGGCACAATGGCCTGAAAGATAAAATTCCCTGGAAAAATGATTCATGCACGAGATGGA
188	ZMD15267	2	66.232	GTATTTATAGATATCAATAGCAGAATCTTAGGTGGAAAATAATGACCCGCTTTTATGTATATATACCCTTCTTTTGTTTCCCTCGAGCAG
189	ZMD68884	2	68.159	GCGCCATGGAAGCTCGAGATCAGAATGCCTTCATGCGACAAGCCTTTGGAGCTATGCTGTAATTGGGTCAATTCTTCTGAGGCACAGAAC
190	ZMD131490	2	69.458	GTATTTATGTTCTTGTGCATGACTATTGACTGGCCTCTTTTTGCTGCAGTATTATTAGATTATTCTGTGGTCTGAGCCATCTAAAGTTTT
191	ZMD75019	2	70.108	AGTTTTCAACAGGTACACCTTGTCTGAAGTAGGCCATTTCTATACTGAATCCTGGTCACAAAATTCCTGACTCAACTCCATTGTCCTGTA
192	ZMD148671	2	70.539	ACTGGTCTCCTGATCCAACATTCACAAGCTACTTGAATTATGGTGCTGCCATCAGTGAGGTATATTCCTGGTCTAGATTGTAATAAAACC
193	ZMD155224	2	71.154	AGAATTTGTGAAGAACCGTATAAAGGTGATTTGATGTTTCGGTTAGACCTGATAAAACCGTAGAGGGGCTTGACCAACCATGGCAGGGCT
194	ZMD97341	2	71.219	AATTGGAAACAACTCTTGGAGAGAGATCAGGTAATTTACACTCTTCTATTACACTGCAGCTTTGTAAAAAAAAAGTCCCAATAGTAGCCA
195	ZMD24127	2	71.902	ATTGTTGTCGTTCAGGAATCCTCGAAAGGTGAGTTTACCATTCCTACTCCCGGCCGGCCTTTGTGAATCTTCTCATGATTGTGATCTTGT
196	ZMD49725	2	73.825	GCTACTAGTGTCTTGATGTCTATCACAACAACCTTTACTCTTGTGAGAGACAAGCATACAAATAATACACGTAGAAGAATAAAAAAGAAA
197	ZMD53831	2	74.204	TTCCCAGGCTTGTTTCTGGTAGATTGTAGTATGTGATCGTAGCCGGTTCCACCGCTTCAAGGATGGTTGTGTAATGATTTCTGGTGATGG
198	ZMD125051	2	74.651	AGAGATCATCATCTAGACATCACTCGGAAAGCTAGAGGCCTTTGCGTAGCTATCTAGAAATTGTGGCGTCAAAGCAGAACACGGAGACAA
199	ZMD111685	2	74.979	ATATACTTATATGTACATAATGTATTTTTTTTATTATTGTAGCTACGCAATCTATCTATAGTTTCTAGACCATCCACGATGTAACCGGTG
200	ZMD148325	2	75.278	TTCCTTTATCAATCTATAAAATGTCAGGTCCCTGATGATGAGCTCAGGTGGGTCAGACGTTGTGGAGATGATGACCTGGTTGCATTGGCT
201	ZMD111497	2	75.864	TTAGGTCCATAATTATGTGAACTACTTGCACAGTTCCTAGCCTGTAAATCCTCACTAAGATACACATTGATTCTGTCTTTGACATCACAT
202	ZMD21267	2	76.223	GTTAGGAAATCCTCACTGCATTTTTGAACTATCATAGTTACTAGTTTTCTCATTGCCATACTGTTTCTTGCTGCAGTGCTGATCTTCCGA
203	ZMD76156	2	76.76	TGATGGCCCAACATCCAACAGCAAAATCAACACTTCCTGAAAAATAGCCGAATTATTAGCAAAATTACTGGATTTACTTACCAGAAAGAA
204	ZMD56804	2	77.035	TGTTGTCAGCTTGCCAAGCAATGCTGGGTACAAGAGTTCAAACAGACCAGAATGATGCCAGTCAAATGGATACAGTTCAGATGTCGACCC
205	ZMD41167	2	77.563	TCTTTGACGCTCAAAACCATTCATCCTTTCATCATGGACTTGTTCAAAGGCGATGCGTGACCGATCACATCCTCTAGCACTGCAGGTTTG
206	ZMD35475	2	78.55	TTTGGGCTTCAAGTCAACACAGGGAAGAAATGTCTTGATTCAACAAAGACATTGAAATTTAGCCTATATGTAAATTCAACTCGAGCCATT
207	ZMD106179	2	79.861	TTTCCTCTCCAACTGTGGTTGATTTGGATGGGGATGGAAATATGGACATCCTAGTTGGTACTGCCTATGGCTTGGTTTATGCTATTGATC
1	ZMD134471	3	0	GATCCCCGAAGTACTTTACCTCTGTAAACCTGCATCCTATATCTTGCTCAATGACTCTTACAGCTCTAGTCTGCTCATAGGTGTATATCA
2	ZMD62197	3	1.083	CTTGAATCCTGTTCAAGTTATTACGTAATCGAAGGTAACTTACCAACACATTTGTGTTTACTACGTGCAGCTTCCGAAGATGCCAGTTGT
3	ZMD113261	3	1.494	GAGAGCTTGTAGTCAGGGCTACATAAGGTGTTGGACACATTTGTTTGTTGTTCGTATTGTTACATTGTTCAATATGTGGCTTTCTGTCAC
4	ZMD5911	3	2.235	ACATTGTCTTTGGACCATGATTGGGCCAGTAAAGGGGCAGCCCAACAGGAAGCATGGCCCTAACTAGAGTTGACCAAATGGGCCGTGTCT
5	ZMD7565	3	2.626	GGTTGTAACATGGTCATTTCTTGTTCAGATTGTCGGGATCAATACTACCTCAGCTGTTGCCACTGGTAACAAAGAAGGTCAAAAGGCAGG
6	ZMD54754	3	3.288	TTGAGAAAAGAGTGAACTGCACAATGCACCATCTTTTGGAGTCATATTATCACCTTACACTAAGTTTTTGCTATTGTTGCACCATACACT
7	ZMD71752	3	3.596	TATCATCTTCACTAGCCACCAAAACACCCTTGGAAATTTTCAAGTTCTCTATCCGTGATTTGCATAGTGAAATTGCTTTTGCACAATAAG
8	ZMD50843	3	3.772	ATATGAGAAACTCCCAAGTCCATTACTTATAATTTGGATGAAACATTGAAGCCTTGTTCGGTTTCTTCTCAATCCAAGTGGATTACAGGG
9	ZMD76938	3	5.425	TTTTTAGCAGCACACCACAGTAGCGCAGGGAGCAGGGCTCCCAATGGACATAGCCACCCTTGGAGTTGCTCTTGTCAGCTGGTCCAGAGG
10	ZMD23108	3	6.015	GAGCTGTGCTAACTAGCCCTGTCTGTTGACGCAAATAGCTCACAGAATCCTAGATTTTAGCTTCCAGAGCTTTAGCGTTTCCTTAGATGT
11	ZMD27840	3	6.913	GTATTAGACATTTTGACTCCTGATTTCTCATCAGTAGGAGTAACATAAAAGGTAATAAAGGCGCTGAGCAAAATTTCTATTCATGACTAG
12	ZMD9842	3	7.102	ATGAGGTGTGGTAGTCACAGGATGGTGCAGACGATCAACAAGTACAGAATTCACAAAAGTATGAGAGCTTCCCGAGTCTAGAGGCACCAC
13	ZMD98900	3	7.465	ATCAATCCCGCGTCGCCTGTCCCTGCATTCAGATACTTTCCTATTTTTTGTGCGCATTCAAAATCAGTGGAGGGAGTATAACGTATCGCT
14	ZMD102615	3	7.774	TTTTTGTTTGGCTAATGAAAGCATTGAACACATTTTCTTTAGTTGTCATAATTCAAGGTTTATTTGGAACTTAGTACATATAACTTTTGG
15	ZMD157295	3	8.194	GGTTTATCTATCGATCCTGCCTGGTGCGGAGTGTGTTGGAGCAATTGATGATGACAGCACACAAGCAGACCTGTAGTAGAATGTTTCCTA
16	ZMD73748	3	8.865	AACTATGTTCTACACAAAATAGATAGGTTCAGACAAGGCGTTGTAATACCACAAACACTTGGAATTCAAGTTTGTACTTCAGGTAATCAG
17	ZMD5576	3	9.142	AGATGCAAAGCAAGCATTATATATAACTAAAGGACTGATTTGTATAGTCTTGTATCTTGTTATGCTTCGATTACTAAAAGTAACTTATCA
18	ZMD13849	3	9.442	GTCCCTGCCTATATAGGAACCAACATGACTAACGAGGAGATTGGAGCTGCCAGTGTAGAACAGCATGACTACTTGGTCGCATATGCTTAT
19	ZMD15875	3	9.759	AGTACTAACCCAAAATTCAGAGAGCACACGATCTCCACGTGTCTCTCCTATATCATTTCCATTTAGAAAATAATCAGCCCACACAAGAGC
20	ZMD26309	3	10.183	TTTGTGTAGTGTTTCATGTAAAACTACAACTCCCTCCATTATATTCTTTCCTGGTAAGAAAGCTGTTTGTATTGGGCTGATCACCTTTTG
21	ZMD68059	3	10.267	CAACATATTTCTGGAGAGCAAACTCTGATGAAGTAATTGAAATAGCACACTTACAAGGTGCACTGGTTTTGCAGGGCTTGTGACTGATAG
22	ZMD121803	3	10.523	CCAAATGGTAAAGTAGATGAAACGTGTATGCAGTCAAGGGAAATCTGGACAGGAGTAACATACAGTTTAGCTGCAACTATGCTCCTTCAA
23	ZMD30897	3	11.96	CCTCCTGTGGAGTGTGGTGAATTCTCATGGGACCTTATTTCATTATCGACCCAAGACATAATCCAATGAAAAATCAATACATCATGGGAA
24	ZMD87898	3	12.262	CTATATAATCAATCAGACGGTGTAAGATTGCTGGATGGTCTCCATGTCCAGACCCTTCTGCTTCACCACCGACTCCATCTTTCCTTTCAG
25	ZMD151736	3	13.441	TACGTCATCAGAGTTTCGTGCATATAAATTTCAACCTGGATTGAAAACGATGAAACCGGTCAAAATAAAAATACTAAGTATAAATTCAAA
26	ZMD86585	3	13.549	CCTCGTCAAAGAGAGAGGCCACTACTGTAGTACTACTACGTACTTGCACGTACCGCCCGTACTGTGGCCTGTTTCTGGCGGCACAGCGCC
27	ZMD72958	3	14.132	ATACCAGGGTGCACAGAAGAACCAATACTATGAGGGGCATGCTGATTTCCAAGCAACTGCCTGCCTGAGGAAAACCATAACTGAAAAATG
28	ZMD100494	3	14.309	AGGAGTCAGTTGTGGTTGGCCATTTTGACGGGTAAGACTTGCTGAGTAATTAGTATTCACGGTTTGTTGCTTCCCTTTTTGTCGTGTGTA
29	ZMD41826	3	14.731	AACCTTCACTGCGAACCTGTGCCATACAGTTTACACAATTTCTCACTTACAAACAGACATCCAGAGCTTATAAGTTGATCGACACTACCA
30	ZMD93370	3	15.102	GGCATGTTGGATGCTGATCCTTTGTTCTTTCTCAATGAACAGTTAGTTTTTGCCCCCCTGCTTGAGTGCACAATCTTGATAGAAAAAAAC
31	ZMD66423	3	15.408	TCGTGAGCATATCATCGCATGTGAGCATCCTTGTCACATGTAATGATGAGAAAAAAATTAGATGTCATTAGGTGCATATCTAATCGCACA
32	ZMD64027	3	15.751	GACACCTTGACCACAGCCAAGGAACAATCTTCGATCATTGTAGATCTACTTACCAAGATAACACTGTGAGTATTAGAAAAATGACACTTT
33	ZMD19653	3	15.895	CACTTGAATTCCGCATTAGTTTTCTGTCGCCAATTCGACAACATGTTTCCAGTCACAACAAATCTAACAAAAGCGGCGTAGTGTTTGCAA
34	ZMD148855	3	16.095	GCGAACAAGTCATAGACTCTCCCATGACTCTGAAATTGCGTGCTTGGAGCTTACTCTTATACCTATATACAGCACGTCACTACGGCAAAA
35	ZMD43095	3	16.342	ATGCCAAATTTGGCATCCATGTTACTACTCGGGTCCACATCCGAATCTTGCTTTTCTCAGGCGATCGCCCTGAGTGCGAAACGTGGAAAG
36	ZMD154738	3	16.563	GACGTAGGTCCATCTGGCTGAATCTGGATCTGCATTTCGTGCTCTGTCATCTCCCTGTGCGCACGCATCTCCGGCGCCATCGATACTCCT
37	ZMD50637	3	16.619	CTTAGTTTGCAGGTGTAATGGACAAAAAACAATAAGACTAAGACCAAATGCTAATATTACCTTTCTAGAAGGTTGCAAATATCAGCATTG
38	ZMD72869	3	16.817	TGAAGATCGTAGGAATAGATGAGATGTGCTGATTTCAAATCCGACTAGCCCTAATGAAACGGTTGTCCTCAGTTTTGGCCGTCTTTTGAA
39	ZMD70330	3	17.073	TGGAGAAATTTGCTAAAGAGATCCTAAAATGAATTCGTGTGTGCGGCCTGCCACTTTCTCAGTGGGTCCAGTTGTCGCACCACCATATAA
40	ZMD57313	3	17.222	ATTTGAATTCAAGAAAATCATTCTCTGTAAGATCCCAAGATCCTTCAGGAAGACCCTTGGGCACCAGAGGCGTGTGCTCCACCAGTTCCT
41	ZMD95880	3	17.372	TGGTAATATTATAATGATGAAAGAAAATAAGAGGATTGATCCCAAATGAGCAGCATGGGAGAGGAGGGTCAGGGATATGAATGGGCTAGA
42	ZMD148585	3	17.555	TCATCCCTAAATTTCCTTCTCCAGTTCTGATGTTAGGCTATGTGACTATCAAAGATGATCCCATTCCTCTGCTTCCATATATGCCAAGCA
43	ZMD49042	3	17.802	TGGATGCTATCAAGAGATACGATGGTGTTCTACTTGATGGGAAGCCAATGAAGATAGATCTAATCGGAAATAATTCTGAACCAACCCCAA
44	ZMD87814	3	18.045	TCACAGGGTGGACTGGCTGGTCCGAACTAAAATATCTGAAAGTCGTTGAAATATAGAGAAACTGATATGAGTCTGAACGATACGCATCCA
45	ZMD49783	3	18.214	GCTGTTCAGCGCTGCACGGAGCAGACTTCACCTGCCTCTGCACCTATAAGGACTCGTTGCAGCTCTACAACATCGACTTGAATCTTGCCA
46	ZMD15975	3	18.373	CACTATTCCAGGTTAGTGCTACCTCCTTAGACTGAGATGTTATATCCTCTGATTGAACTAGTGTAGTGCACAGATTTGCTCCTACAGTTT
47	ZMD108826	3	18.582	ACGTTCAATTCAATGTGCACTGAGGACAGGGATACTTGTTTCAATTCAGTGTGCAGTGAGGACAGGGATACTTGTGATTACACATGTGCT
48	ZMD111476	3	18.678	TGGCGACACTAAACACAATGAACCCCGCCATGCTCCTTAGCATCTCTCCGGACAACCTACCTCTTTGAAGTCCGAATACAAGAGGAAATA
49	ZMD14563	3	18.821	GTTATATAGAGAAGTTTGACTGTGGAGTTGATCCAGCAGTGGTGATTTTTTTCCCCTTTCCCCAGTGTCAGGCCTAAGCTGTTCTTTTTC
50	ZMD92284	3	18.827	TATACCCCATGATTTACTGTGCTAACAAGTAGAAATATACAATTGGCAGAGTTGCCTAACTAAACCTAGAAGTCATTATATATGGCAGAT
51	ZMD29672	3	18.921	GTTGCAAGGCATGGTGAGGTCGAGGTACTGATAATAAATTTGAGTCAAGGATGACTTCAAAATAAGAAGGGGAGGATGATAAGGACACTC
52	ZMD72632	3	18.966	CTTCGTATATATCAAATCAAGCACAACTGCACAAAGCACACCTTTCGGTACTCAAATTATGGGCTCATAAATAACGGTTGCAGTTCCATT
53	ZMD151653	3	18.966	GAAACACAAAATAAAAGAATTTCAGAGAATTTGACTTACTTTAGAGCCAATTCTGTGTGTTGAAGGCGGTAGTAGAATACTGCAAGGTCT
54	ZMD21465	3	19.098	TAGAATATTGTTTTATGCCCTGTCATATTCCCTTTATCTGTTCCATGGTTTTCAATTCACAGCAGAGTATGACTGATTTTATGCTCTGTT
55	ZMD15690	3	19.366	AGAATCGACGCAGATTCTCAATGTTCCAGGCATGGGCTAGCTCTCTTTCCCCTTCGGTCGCCAGCTTATAGGCGCCGGGCCTTAGGACTC
56	ZMD88003	3	19.44	GCTGAAAGTATCGTCAGGTCTGTGGCTTCATAGTTAGGAACAACGTCCCAATTACAGTTATAGACTGTAGGTTGCTCGATGAGGAGACTA
57	ZMD87482	3	19.524	GAGACATTCCTTGCAATATATAGGTTTGAACATTTCTCATGGCCCATGTGTCATCCTTGCTGAAACTTTGTCTTCTGCTTTGCATTTAGC
58	ZMD27406	3	19.529	GATAGTGCCAATTACCCCTATTGAGTATATATTGGTACAGGTAACTCGATGTAGAGTTAGGCTATAAATTCTAATAAACGGTAGAAGTTG
59	ZMD117776	3	19.564	GTGACTTCTGATTTTCAGAACATCAAACCTTTTATACTCTACTAAAGTTCCGTGTCCAAATACAAAACAACTTGTAAAATGGGATGAAGG
60	ZMD127716	3	19.589	CTAACGTTGAAAAACCTTGGTACAGTATGCCGTTGAATTCATTTAGTGAGCAATCGAGTTTCCAAACCGGTGTGCAAACTAATGCTCTAG
61	ZMD88301	3	19.67	ACAATAGGGAGTGGAGTGACAATGCAATCAACAAATCGAAAAATGGTATTGCGTCTACAGGGGAAAGCAATCTTGTGAGGTGATAATATT
62	ZMD18887	3	19.705	TATAAAACCATTGAATCTGCTGTTTGTCACCTTCGTATGCGGGCAAAATTTTGTATCGACTTTCTGTGCATAGCATACAAAACAGATTTA
63	ZMD157308	3	19.732	CTACACGCTAGGTAGCATGTAGTCAAATTTGTTGCTTGCTGCCGGAGCGGATGTTGTGTATAGAAACACAAAGGCTAGGGTTATGGTTAT
64	ZMD39257	3	19.814	TTTTCATACTAGCATTTATTCTTCTGTTTAGTGATGATGCTACGTAGAGTGACGTGGGTGATGGGAAAAAGGGAGCTGTTGTGCTTGATT
65	ZMD30449	3	20.008	AGCCATGACTCATGATGCTATGGAAGTACTACATATGCTACGAGCTCAATTACAGCTTGAGCATCTACCCTTCAGATACATCACTTCAAC
66	ZMD61136	3	20.264	AAGGGAGAAATGACAATTTTGGATAGCATGGAAGATTTGATCACGGCCCCACTCCCCGTTGAAGATGCACTTATTTCCTTGTTTGATTTC
67	ZMD8470	3	20.322	GTTTGCCACCAGCTATCTGGAGAGAGCTAGCAACACGTAATGAAAAATGAATGAGAGGTAGAATTGAAATGTTGCTGAACATAATTCATG
68	ZMD105559	3	20.473	CTCATGAATAGTCTCATGAAGGATTACCACTCCTTCCATTATATTCTTGCCTGACATAAACGCAGTTCGGGATGGCTTGATCACTTTTTT
69	ZMD24880	3	20.55	TCACAGCAATGACTTTTACCACTCTATATGGTCCTTCTCAACTAGGAGACCATTTTCTGAACTTATTGCTTTTTGAGCCTACGGATAGAA
70	ZMD119238	3	20.551	TGAGAAGGATGGCAATTGGTGATATGCGTCCCCGTGATCCACAAGATGTCCAAGACGATCTATCCTCCAATATAGCATCACCTCCAACAC
71	ZMD108652	3	20.703	GTCTTTATTTGAATTGTTGCATTAGTCTATCGATATCACCGTTGGTTTTATTTACTTCATTTGATCAGTGATATGTCCTTGTTCCACTGC
72	ZMD55311	3	20.99	TTCGCTTCATTTTGCCGATGGCTTCGATCTTCGCCATGGTGGAAGAGTCTTCGCTCTTTGTCTGAATAACTCCATTTCACTTTGGCCATA
73	ZMD156686	3	21.259	AGCATATCCAGGGTTTCAGAAAACCGTGAACCAGCCGGTTTTCAACAGTGCGGTACATGGGAAACTTCCAAAAAGTACTATATACAAATT
74	ZMD103661	3	21.592	GTTAGTAGATGTTGTAATGAGGTAGCTCATGTACTTGCTAGGTCGGCTGATCATTTCACTGAGTCGGTCTGATATGATGTTGCACCTGAT
75	ZMD114164	3	21.621	TCGCTACAGCCACAGCCGACACAGCAGCGGCAGTCTCGTCTATCGAACGGACCCTAAATTCAGATCATGAATGTCGGATGAGTCGAAGCA
76	ZMD156040	3	21.8	GAAGGTATATGTATTACTTTTATTATAATGGATAGCATCATTATTATATTCCCATAGATGACCCAATAATAATGAATAAGTTTATATAGG
77	ZMD41608	3	22.057	GAAAACTTCATATTCAAAATGAACTTGATTTGTAAGATATGAAAAAAAAAGAAAAATCACTATGAGACGGGATGGAAAAAAGACATAGAG
78	ZMD89139	3	22.389	TCACAAATAAATAGGCCTGAAGCATCCATATATCATCAGTTGTATGCAACCTTGGTTTCCTAGGTTGTTGAGTCTCTCCTAACTAGTTTT
79	ZMD18137	3	22.425	ATTCGGGTTGAATCTTCTCATCGGTTGCTTGAAAGGTCTAAAACCTGATTTTATTGGAAGCCAATGCTCAACTAACTCGCCACTCAACCT
80	ZMD69465	3	22.666	TGACAATATTTAGAACGCATAAGCATTACAAATGCCTACTTTTTTCGTCATGAAAATTGGCATTCTCTTCTGGTGGAAGCATGCCGACAG
81	ZMD17102	3	22.962	GCTTGGTGATGTTGTATTAGGACAACATGGAAAGACTTACTGCTTCGGATGATTTGCTGTAGTGAATCTTCTCAGCTTTCATTAGCCCCA
82	ZMD46778	3	23.135	ATTTGTACATGACGGCCGAATTCTTGCTGTATGGATCCCATTTGTGGCAGTACCGGGTCAAACTGCATCGATTACTCTCTTATCCACCGA
83	ZMD62714	3	23.558	GTAGAGTTAGAGGAAGCAGCATGGCAACGGCAGATAGGATGTGAGAAACTTAGCATATTCTGGGCGAACAAATTGCATATCTTTAGAGTG
84	ZMD48875	3	23.567	AACTAACGTGGCCTGTGGTGAATTGTAAGTAAGAAAACTAACATACCAGCGCATGAAACATATTCTTGCCTAAGCATTGACTCAGACTGG
85	ZMD96883	3	23.573	CTTCTTACCTGAGACCGAGCACATTCGCGGACTGTGATGATCCTGTCCTGGTCAGGGTGGAAGCACATACCGACCTTACCCATCGGCTGG
86	ZMD117407	3	23.605	ATGCTCTATCTTCCATACTCGGATGATATTAGGTATCCTGAAGAGGTAAGGACTGGCATCAGATATATACATACCAGTGCAGTAGACTAA
87	ZMD65242	3	23.931	ACGCATAATCTATGGCCTCTTTGAATTCCTGGAAAAATTCGCAAATTCTACATTTTTTTGTAACATTGAATTGATTCTTGTGAAAGTGAT
88	ZMD86395	3	24.233	GATGTCGAACATGTGACTTTTGGGTGCAAATACTAATGACCTTTGGCAAATAGAATCACTTATATAAAGGGCATGTAACTTCTACTCCTA
89	ZMD125832	3	24.589	GTCCTCCAGGACCGTGACAATGAGGACTGCATGTTTCCTAGGCATGAAAGAAGTCAGTGTCATCTGCACTTTTCTACTCGGTTGAGTCGC
90	ZMD71125	3	25.05	GCATGCACAAAATCCAAACAAATTCCTGTTGTCCTACATAGCCACGAAATCAACGCATGAAAATAAAATCTCCAACCACCTTCTGCCTCT
91	ZMD89636	3	25.428	GTACTCCCGCTCGCACAAGGTCCAGGGAGGTGTCCAATCACTTTCGGTCTTTTGTACGCAGCCTTTCCCTGTATTACGACAGAGGCTGTT
92	ZMD118371	3	26.773	TTAGAGGGCAGGGCTGCGAACTCGTTTCAGTCATAAAAGTATACTCAGGGGTTTCATGTTTGGAAACAGTTTACTCAAGCTGTAATTGAT
93	ZMD27966	3	27.291	GTGCACGGTCGCCACGTACGCACGTAGTACGTGATACGTCGCCGCGTGCATGGGCGAGCGCGACGGTGACTTTCAATTGGTGTATCTGAG
94	ZMD119823	3	28.112	TGCCCCTATGAATTGACGAGGCATTGGTGGTGTTGTGTACCAATTATGGTCCTGAACCTTCTATAATAAACCTTGGTGTCCATGATGAGT
95	ZMD23343	3	29.666	CACTGCAATATCTTGCACAGCTTCTACTGATGACAGTAAGATGCAATGAAGTTGTACTGTGGTAGGGATCAGGTACTATAATGCCTTCCT
96	ZMD41326	3	30.198	GCTTGCATTATGGCTTTGAAGTCGTCATGAGATCTCCAACCCGTTTTTACCCGTTGAGCGCATCAACACGTAATTATGGGTCAACATTGT
97	ZMD40158	3	30.672	GATTTTATGATCTTGCCAGATCAGGGCGAGTCAGCACTGTAGCCTTCGTGCTTCAGATTGCACATAAATTGTGGTTCCATTTCTGTTAGT
98	ZMD50037	3	31.33	ACAGTAGTTTTCTGATGAGAACTTTGCCATTATTTATTTCAGACCAGCATTAGCTCTTCGTGGAAGCAAATCACCAAAGACAATCTTGGC
99	ZMD83644	3	32.372	GTCTTAGCAGCAAATGAAAATCTGCTTCTAGATCAATTGAAACAATGCTGTCCATTTTCAGATTTTTGATCGAGATAATGTTTACGCGTA
100	ZMD101530	3	32.437	ACTGGAGCTTGGAGTTTCATTCACAAATTAGATTCAGGTTTGCATTTTGGAATTTGTTGAGCTGGAAAAGGTTTTGATTTTGATTATCTA
101	ZMD86496	3	33.199	GATGTGGATGTTGGCTCACCATCTCCGTTACTAGCATCAGCTTTCAATGTGATCATTCTAGCTCTTCTGCCCCTTTGCTTTCTAGAGCCC
102	ZMD58028	3	34.313	AGTAGTTTTATTTCACAAGGAAAAAGCTATAATTGACGCAGACATTTCTCAGACAAACAGTTGTCGTAAACAAAAATATCAGTCCGTGGA
103	ZMD44211	3	34.775	GGTAGACCATGGTCCATACGTACTCACGTTTCTACGTACGACAGCGTCATCCCCACGTGCTGTTGCCATTGCGAGATGCGTATGGATGCA
104	ZMD46953	3	35.394	GCCCTAGATAAGAAGGCTGTTGTACATAATTAGTCATCACGTTGTAATCTCCATCATCTGAGGCAAAAGCCATCTCATCAACCTGTAGGA
105	ZMD56861	3	36.87	GAGTGCGGGGCCAAGTATTGCCTGTTATATTGGGAGCTCTATCTTGTATTCCGAGAAAATAAAATAGAAAATACTGACTTGCTCCTGTGG
106	ZMD108732	3	38.751	TATTGTTGTCGACTTGTCGTCGTCGTCTTCGAAAACACTTGCTTCGTTTGTTCACATTGTGATGCTACCGCTGAATTATAGCAGATTGTT
107	ZMD89894	3	42.791	TCGAATGGGGTCTAGTTTGGATACAAACCGTGCCTATGAGAACGGTCTGGATGTCCATCTATTTATTGAGAAGCAACTAAAACATAAATA
108	ZMD123368	3	57.04	TTCGGACTCTTGCCGTGCATTGAAAGACTGGAAGTACCTTCTGTGAATTCCAACAAGTCTAGATAACATCACTTATCCAGGCTACTCGGA
109	ZMD95266	3	58.239	TTGTATTTGTGGAGTACTCCATATATATCTGCAACGACTAGTCTTTAGAAGTCTCGTTCCCAATCATTGGGAAAAGATTGACAGAATCAA
110	ZMD120344	3	59.92	AAAGTGCTGGTTCTGTTAGAGAAGACATCGCTGCGAGGATGAACCTCGGTTTTTTGGTGAACTTGGTCGGCGTCGGTGGCGTACGAACAC
111	ZMD62213	3	60.096	CAAGATGTATTTATACCTTCTTTGTCCCATACCATTTTCATAATCTGTAGGAGGACCAGCACGTGGATTTGACAGAGGGGATGGGGCCCT
112	ZMD106905	3	64.589	AATCTCAAGAAAGTGAAATAAGTCTCATAGTCTGACTAGTGGAGCCCAGCATGGGAAGAATATGGTACCTAAATGCACTATGTCACTCCT
113	ZMD22692	3	66.936	ATTCATACCGAATATAAACATGTCCAAGCTTTTGTTCGGCATGAACTCGTACACGAGTATCTTCTCTTGATCTCCCTGGATGCAACACCC
114	ZMD90696	3	68.848	GTTACACGGAAACTGCAGCACCAATGAATCAGGAACGCGGCAGCATCACCTTACTTGCCTGCATAGGTTGTTATCAATGATATTTTTAGC
115	ZMD153766	3	70.358	TGTAAAACGCCAAACTTAGACTACAATCCTCACAGGCTGTATTGAAAGAAACATGTCATGAAGAAAGTAGGAGCAGGAACCAAAACACAA
116	ZMD11953	3	73.204	GTAAGACAGCGTAGGAGTATTTTCTTTTCAGGAACAGACACAGAAGCTGTTCTGGCATAAGACAAGAAGCTGCATGCAGTTAGCGTGGTG
117	ZMD15249	3	74.237	AGCCTTGCATCTAGGTGAGGTATTGGCCCTTCAATAGGTTCTCTAGCCTAGTCACAACATTAGCAAGTGAGGAAGCCATATGGATGTAAA
1	ZMD151410	4	0	TACTTCAGAACCTGAAGGCAACAGATGTTCCACTATCTGAAGGAATCGAGTGTCGTGCCATTCGGAGGTATTTGCATCAGCCATCATGCC
2	ZMD24769	4	1.922	AATATTTTGGCCGTGCAGAAATGCTAGACCCCTCAGAATATGACGAGTGAAGTTACGAACAACTGATTCAGTCATTGCTCCATAATGTTG
3	ZMD149643	4	3.661	ATAGAACAGGCCATCACGTGATCCCAACCAAGCTCCCCAGCTGTGGTTTACATCAAACGGCAAAGAGCCACTCATCTCGTCGCTGCTCTC
4	ZMD47439	4	3.751	AATTTCTCCCACTTTTGAGATACCTTAGCTCATTTTGTCGACAGCATGACTGCTTGCTTCTTGAAAGTCCTGAACAAAAGAGAAGCAATA
5	ZMD104002	4	10.884	GGTGTGGTTACCCTGCTAGCCACTCAATGTCGCTGGTAAAGTAACTCGAAAGTCTCCTGGATTGAAAGTTTGCATTGTAGCAGCTGCTGC
6	ZMD68986	4	11.652	GTCTCGTTTGCCGAAGTGCCACCACTGTGCCGTGAACTCGGCTTCTTATAAAGCCTGATAGGGATAAAAAAGGAACATGTGTGAGCGAAA
7	ZMD42797	4	17.65	CTTGATTTTTATGCTTGTGAAATGTGCATTCTGCAGAGGGAAGAAACCATTGCTCATCTCTTTCTACATTGCAAAGCTCTGTTAGGACAT
8	ZMD62356	4	18.515	GTCCTGGTACGCAACTGCAATAACCACCCCTAAACCGGGGTACGACGTTGCGTTACACACCACACGTCTGGTTGCATGTCTGTCTGTTGG
9	ZMD101543	4	19.924	CAACAGAGCATGAACGACTAGTATATGAGGGTTGGCTCTTGTATGACACTGGACACTGTGAGGAAGCTCTACAAAAAGCAGAGGAATCTA
10	ZMD50639	4	20.567	GATGAGATATCTTGAAAGAGAATAAAAGCAGGGGGCTGTTTTCTTTTTTCAACGTGAAGTGGTGGTGGCCGTCACAAGCTAGCTAGCGTA
11	ZMD63831	4	20.656	TTGCTCCAGCCAGGTTCGTAGCATGCAAGATTCGGTTGATTGGTTGCTTGTATAACGTTTCCAGCCTGGCTCTGTGCATGCAAAAAAATT
12	ZMD31200	4	21.37	TTGTGGTGAAGCTTTCTGCATTGATGTCATGCCAGCTGACCATAATTGTCTTCTATATAGCAAAAATAATGTAGGACACTGTTACATGTT
13	ZMD23570	4	22.454	GTTGCGGCATAGCGCAGGTACATTCCTGAAATCGGTTCCTTGAAACACTTGGTAACTCATGGTTTATTTGTAAAATGATCTTCTGCTGTC
14	ZMD78949	4	22.785	CACTGCAAGCTTGTGACATCTGCCAATCTGGGTGCTTTACCAAATTATGGAACAGCGCGACCAAGAAGTCCATGGCTCTGGTGGACACAT
15	ZMD94473	4	23.449	ACATGCCATTTCCATGGATAATGATAACCCCATTGTAAAAGGAGGGCTGCTTACTACCTTGCTAATAGCTTTCATTAGCTTTTCATACTT
16	ZMD16705	4	23.603	GTAGTAGTAGGAGAAAAAGTCAATAAAGTAGTAGGAAATCTAGAATACTCCAGCAGTATGTGGATAAAAATCTCAATGAGTCGATGGTAG
17	ZMD113276	4	24.12	ACTTGAGCCGATGCAACTGTAGTATGGAGTACATAAGAGAATGGGGCAGAAAAATTGACTTGAAAAGATACAATTTTTTTGAGGATATAT
18	ZMD46025	4	24.66	AAAACTTTGAGAAACCATTCCATACAACATTTTACAAAAGAAAAATGAAAGAAATTAGTAAAACTAAATAAAAAAACAGGGTGAAAATGC
19	ZMD56546	4	25.183	AGGAAAAAGCTAGATGGGGTAGTTTTGAAGCTAGATTTTGGAAAAGCTTATGACAAGGTCATTTGGTCTTTCCTCCAACAAACATGCGAC
20	ZMD56931	4	25.915	CAGTCCGTGGGCGCATTCTCTTTGATTGCTATAGATAGCTTTGTAGCCTCCTCTTCGTTTTTCAACCGGAACAAGTATGTTCGAGCTACA
21	ZMD14900	4	26.18	TTCACCTACTAATGATCATGATAGGGCCATTTTGGTTGATACATCATGTTGCTGCAGGGAGGATGGGAGAATGATGAAACTGTTGAGGAG
22	ZMD11825	4	26.584	TTTATGATTGGTTCGGTTGTTGGTTACAGATTTGGTCAATGTGACGTGTAAGTTGCTCATAACATTTTTTCCATCTCTATTTTGTTCACA
23	ZMD71468	4	27.223	GCACATATATACTGTTCCAATGCTTAGGATTTACACAAGCATCAGCGCTCTGCATTTCGACATAACTAATGGCGGAGCCACGTTCAGGCC
24	ZMD65100	4	27.804	CATGTTACACAGCAAAAGAGGAGAAAACAAAGAAAACATGGTTGATTGATAATCAGCAGACATGGAACTAGCAATATAAAAATCCTCAAT
25	ZMD82101	4	28.004	AGGCAGAGTAGAAAAGGATGGTTTTGGAAACTTTGAATCAACACTATGTGATCATTATCTGAGAAAATCACTTGAAGTACATTTGCTGCT
26	ZMD32970	4	28.077	TTTTTTGATAATGAGATATATTTGCAGGATTCATCTGACTGGCCAGTTATTGATCCTCTTCCATCCTATGGGCGCGGTAGAGAACTCCCT
27	ZMD122051	4	28.265	GTAATTTTTATTGTGCTACAGAGGAAGTGTTGCCCTACAGATTGGGTATAATCCTTCAGATTCAGTGTTCTACCTTGGTTACCTGGTCTC
28	ZMD86888	4	28.445	CACATTCATCGCCATTTTTACCTAACATACAAATGGCAACATGTTTCATCGCCAATCATAGGCTTTTCCATGTACACATGTCTCTGTATG
29	ZMD107519	4	28.551	GAATGAAAACACAACCATACCACAAAGTACGAGTCATCCTGAGAATCAATTGACTCTATGTATGGTGCCATCTCCCAGCCTGTGTCAAAA
30	ZMD85305	4	28.771	CACAATAATAGCTTCTCAATTGCAGAGTAATATTCTTCTTAGCCCCTTCTCTTATATGCTTCTAGGACAGGGTTTGACCAATTGACAACC
31	ZMD100524	4	28.779	GACGCAACCAGGAACGAGCTCGTGGTACACGACAACGAGGCTGATATCGGTGGTGTAGATGATCCGATCCGGGTCTGCTGGCTGAAAACC
32	ZMD12063	4	28.855	TAGTTTCTATTTATGCGGAGGCAGTTCATTCTCGTGGTCAACCTCGTTGGATCACCGCTCACAGATGGATAAACACGTACTACCTGCTGC
33	ZMD30590	4	28.983	CATCTAACACAAAACTAAAGCGAATGGGCTCTGATGTTGTACAGTTGTTTTCTCCAAATACTCCTGCTGTCCTGCAGAGGCCTTCGAATT
34	ZMD104251	4	29.074	CTCCCAGGTGAAAAATGGATAACAGGCTTTTAGCAAACATGATGCTTTGCAAAGAATATACATGCCCAGCTTGTGCAAATCCGTGTCAAA
35	ZMD23943	4	29.079	CTTTTGGCAGAATAGCTAAAACTATCCCTAAACTTTGCTCCGAGGCTCACATTGATCCTCAACTACCAAAGACAGATAAGTCCTTCAATT
36	ZMD15486	4	29.163	AGGGCACATTGTTAGCGATAGTGTAAAACTACCAATTGAATATTTTCTGTTGCACATGTTGCCCACTTCAGCGTGGCCCTCGATCAGTCA
37	ZMD58967	4	29.301	AATAAAACCAGATAAGAAACTTTAGCATGTCATGTCTTTTTTTTCTGATCGACGGCGCGCGCGGTCGAGAGACCGACCCCTCGCTGCCTG
38	ZMD14305	4	29.632	TGTTGCACTCTTCACTTGAGAAAAATCCTCTGCCGCACCATTCTCTAATGAAGAAAAACACCCGTCTCTAATGACTCTTTTTTGGTGGTG
39	ZMD85784	4	29.761	GGTTGAGATGTGCTGGGACTATTAGTTGTATTCTCTCCTGATCTGGATTTTTCAGCAGATAGAAAATTCATGCTACACTTCCTCCGTTCA
40	ZMD20014	4	30.226	ACAAACATTAGATACAAGAGTGTGGGTCAGTCCAAGTTTTGAATGAGCGCATCAACATGACGATGTGACAGCAAAAGATAAAAGAAACCA
41	ZMD99567	4	30.39	TGAAGTTATCTTTGAACTGTATGAAGTTCTTGTGCAGGTAATATTGGAAGACTGTATGAAGCTAATGTGGTGAAATAGGTGAAATTTATA
42	ZMD3651	4	30.668	TGTGCTGTGGCTCAGGTTTCTGAAGGGTCGGCAAGGTGCTTGGGCCTCTTGATGGGCAAGAACAAGCAAGGTTTGCTCCTGCCACCATCA
43	ZMD117728	4	31	GACGGTCTGCTGCTTTGATTCCTTGCCACCCCGACCAAGCAAAGGAGAGTTTCTCGGCCACTGGTCGCTCTGCCGCGCCTATATAAACGT
44	ZMD60280	4	31.732	GTTTGTGATTGAATTGTGTTTCTTTGTCTGTTTTATCTGCGCGTTTAGACGAATACTGATGTGTATGTGGTTTTTGATCTTTTGTCAGGT
45	ZMD4858	4	32.492	ACACACTAGCCCATTTTCTTGGTCTTACGCCAAGTCTTGAGGTGACACAAAGATATTTCTACTAGGTAGCTCCTGCAATCATTTGTAGAT
46	ZMD58201	4	33.792	GTGCACCAGGGAAGCTGAATCTGGCTTCGTCAGTGAAGGCCATAGAGCAGAGTAGTTTCCTTCTCATTTGATTTTAGTCAGCATTTATTT
47	ZMD29458	4	33.835	ACAAGAACAATGAATAGCAACACAAAAGCTGTTATCCATGTATCTCTTTACAAAGTTAGCAATGCACATCACACTCTACTGAATTGATGT
48	ZMD119590	4	34.842	TTCTATAAAGAAATCAGGGCTGCTACTACACATCACCGATACACAACACCCCAAATGTTGTGCGTGCAGAACTGCATTTTATGGCATAAA
49	ZMD48248	4	35.028	TTGAGGTACTTAGGGTTTGTCGGAGCCTTCAACAGTGTACCAAACTTTCCGGTACCGAAATGTCCAACTAGTAGTTGGAGTGACTCTATT
50	ZMD489	4	35.478	GAGCTATAATTTCTGTTTTGTGTGGAAATGTTTTCTCTGTCTCTAAAAACTAGTTCCTGTTTACCAGGTTCCTGGGAGTGTTGTTATCTC
51	ZMD67369	4	36.211	ACTAGGTTCGATGCGAATGGAGACACCACAGTATGGGTGCCATGGTTAGGCCATGGTGCACGTGCACCCGGGCCATACGACGTCGCATGA
52	ZMD101399	4	37.399	ATATTCAACTATGAAGGGATCAACAAAAGAATAGAATGCAAAGCTAAATGAGTTGTCAGACCTAATGACTAACAGAATAGAAGAACACTG
53	ZMD93286	4	38.851	CCTCTAACAGCACACAAACAGCAGCGCGGTAAGCAGGGCTCTCAACAGACATAGTCACCCTCAAGGTTGCTTCTGCCAGTTGATCCAAAG
54	ZMD68787	4	40.829	ACTTTGTGTTTTGGGGTTACTAGTTGCTCTTCTTTCTTCTCTACTTGGCATTGATAAAAGCTTGTGTGTTTTTGAGTTACTAGTTTGCTT
55	ZMD89684	4	41.461	GTAATCATGTACACGTTCGTACGTGTAGTGTGTAGACAAGCTTGAATCTTAGGAACTAAGACTTCGATCAAACCGACGATGGATGAAGCC
56	ZMD55452	4	41.932	GCTGCCGCCACTCCCAATGCCACTGCAAACAAAATAAAACAGACAAGAGTTGACAATGTATAAGGTACTAATCTCACCATGTTATATGAA
57	ZMD25759	4	42.168	GCAGGGGCCAGAACAAAATGCTTTGGGCAACTTGCTTGTGCTTTCCCTCTTGGGTGGCATATTCTGTGGGGCCGGTCTCGACTGGCTGTG
58	ZMD140385	4	42.911	GTGCATGCAAGACGACAGATCTCTAAAGTCTGAGCAGCTTACATATAAAGGCATACTACTCCGTTCAAAAATTATTATCATTGTCTAGTT
59	ZMD19773	4	43.984	GGCGAACCTCGGACGGCCAGGGACATGGATCCCCTAACGTCAATGTCCGGGTCACTGGCGCAAGGACCTAGTCTCACGCTTCAGTGATCT
60	ZMD48021	4	45.443	GCAGTTGATGTCCTGTGCATGCTGCTGCTACTGTCATCGATCTAGTGCTCGCTGACCTAACTAGCACGCACCAAGTATAACACAACTGCT
61	ZMD151944	4	46.961	AAAGCCACCTAGTTACACTTTGCCCTAAATAAGGCATGGGAGGCCTGGATCATACAGCCCTAAATACATTCAAAGCATCAACATTCGCCT
62	ZMD155502	4	47.926	GGCAACTGGAGGAATGACGAGAAGGAGGCCTGATGCGCTCTCGGCTTTGCATGCGTGCATGCGAGCTTGTGCCTTGTGGACATGGATTGA
63	ZMD108597	4	48.978	TGTCTATATAATTCACGCAAAAAATTGTGTGCCTTCTAGGAGCACTTTTTCCTTTTCAGGTTGCATTTTAGCACAAAATAATGGGGCAAA
64	ZMD70877	4	51.26	GAACAATGTGTCTACGAGCTGAGCAGTTCTCTTTTGTTCTGGAGACTGGACCAGTGAATGATTTTTGCAATGCAAAATAAATAAAGAAAG
65	ZMD91268	4	51.845	AATCAAATACTCTCAAAAGCTGAGCCTCAGTCTTCTCTGCTACTTTTTTATTATCCATCTGTTCGTCAGAAGAAAATGACAAGTGTATTC
66	ZMD119749	4	59.451	GATGTTTTCGCCAGCATTGTATTTTCTAGAAGAAATGGTTATGATGCGATTCCAGAAGACCAGAACTGACAAAAGAAAGCTGCGTGCGTA
67	ZMD30622	4	59.58	CCCGCTTGCAAATTGCAAGCTAAATTGAGCTTAGTAGCCACTAGAGAGTGCAAACGTGCACCAATGGCGATGAGGTCGTCGTGTTCTGTG
68	ZMD98538	4	60.364	CGTTTATAACAAAGAGAGTACCTTTTAGTAACAGGTGTGCCGGGTATGTTGAAACTTGTCCCCAGCAGCATTATCTAGTGTTTCACGTAG
69	ZMD16221	4	61.803	CAACAAGCGAGCCAGTGGAAGAGGCAACACCTCAAATGAGGGAAATGGACACTGGGTCTTCCAAGGGTTATTCTGGCAAGCATAGGCATT
70	ZMD141345	4	61.83	CTGGTGCCATAATGTTTGTAGACATGAGTTGCTAAACCGATCAACGAATCACTTCACTTGTATAGTTGTATACCACTCTGTCCATTTATG
71	ZMD14327	4	62.521	CAGGGATTCGACCTAATGTGGGGTGACATCCAGGTCCCTATGATAAAGGATATCTCGTGGAACTATTATCTTCCACCCGGAGGGGGAACG
72	ZMD113019	4	63.494	AAGTCTTCTTGGTACCATCCTTAGTTGCAGCAGAAGCTGGAGCAACCTTCTCAGCTGGAGATTTTGCGGCCTTCTCAGCTGAAGCAGTAG
73	ZMD106778	4	65.878	ACTTTATCACGAGACAAGAAATTCACTTGTCACGATGTCATGTTTTTTGTTTTGTTGAGGGTAATGATGATCATGTTTTGTTCTTTTTTT
74	ZMD47477	4	68.202	GCGTGGATGTCGAAGTACTTGTTGCCTAGCACCGAATGGAGATGGATTATGAGGTCCTCTTCCTCCTGCGAGAACGCGCCCCTCTTGAGG
75	ZMD156773	4	70.601	CATGCACACTCAATATGGTCCAAGGGTTTACCTCTCAAAACAGAACCATACCAAATTGAGGATCCATGTCCAATCTTGACATCACCAATG
76	ZMD106059	4	71.156	TCCATTTTACTCAAAAAAAATTTCTGGGTTCAAAGGGGGACGAGGACGAGCTGCTCGATGCTGCAAGCGCAGAATCTGTCGTTAGAGGCG
77	ZMD117871	4	72.812	TGGTTCCTGTGATCCAGATGCTCCTAGCGCCAAGAATGATGAGAGAATTGAGACCTCAACACACCAGACCATGTACTGCATTACTAGCTA
78	ZMD89474	4	72.829	GCGACCAGCGACGAGTGGGCAGCAAGGTTACCCGTAGCGGGCGACAGAACAAAGATGTTGGATTTTGACGTGATCTACGTCTACACATTT
79	ZMD157332	4	74.304	GGCTGATGCTCGTACACTGTACTCGTGCAGCTCGGAGGGCCATCATGGACCGTTCTGCTGGGAAGAAGGGACTCCATTGATGCAAACCTT
80	ZMD106101	4	74.868	GGTATAATAACTTACCTGTTTGTAGGGTCTGAGATCTATCAAGAATTATTGGTGAAGGCACTTGCCAAATTCTTCAGTGCTAAGCTGCTC
81	ZMD153679	4	75.651	GAAGTGCATGTTTTATATTCGCATATGCCAAAGCTTCAGCTTCTGACACAGAACTTGCTCTAAGCTAAGCAGCACATTTAGGAAACCGTA
82	ZMD120070	4	76.377	TCAGACATCAGAATCTTCTTGAAAACCATATGTAAATGTAACATGATGGCAGCACAAAAATAACTCAAATCTGGTGTGAATGGTGCCAGA
83	ZMD110551	4	77.559	GAAGCTGCTCACTAAGGAAACTAGATCACTGCACCTCACGGCATCCGTACTTTCCTTCTCCTAAAATTCTTCGCCCTTGGACTCCAAGAG
84	ZMD48106	4	78.111	ACAGTCCCTGCAATTACAAGCTGGAGATACAGGTGATTAGTAAACTCATTTTCTTGGATGCAATAGTGGTCAGCCAGCATCAATATTGCA
85	ZMD44270	4	79.148	GGTGATAACGAAGAAAAGAGATGAACTGGAGCAGAAAGAGAAAACTGAACCCTGGCCGGACCAAACTCCAGAGAAAGACGGTAAACAATG
86	ZMD18614	4	80.305	AATAAATATTCATACGAAGAAAACAATTTCAATGCAAGTCCACAAGGTAAGAGGTTTCACCTGCCAGCCGCAGCAGCAGCAAAGAATTTT
87	ZMD8687	4	82.409	AAAACTCACTCTACATAATCAACAGGCGACCGTTTTGTTCTAATAAGTAAAAAACTATCATAACAGCAAAAATCATTTCAGGTACTACTG
88	ZMD20271	4	82.505	CTGTGGACAGAAATAGGACGACGTAGAGCTACATAGGGGGTGTTTGGATACCTGCACGGGAGGCAGCTAGGCTGTCTGGATGCACGTTCG
1	ZMD26271	5	0	GTGGGAACCAAAAGCTGGTTATCAAGGCTGGCTAGCTTGCTTCAACACGATTCATCAGCCATGGTCAAATTTTATGCTAACATTATTCGT
2	ZMD108215	5	3.623	TCCTCCAGGTCTGCATTGCATGCCAACTTCACCCACTCATGATCATCGTCAAGATACTTGATATCAAACATGCCAACATCCATCCTTAGC
3	ZMD58350	5	5.567	ATAGTCCCTGATAAAAAACACAAGGGGGCATAGAAATTCTTCGTACAGAACGGGTTAGAAGCTTTCCAATTCCAAGCATAAACCTCCATA
4	ZMD112643	5	6.122	TCTTTGATTTCTGCAGGGATTTTTGCCAGATGGTCAAGAAGATTGTGATCTATCCCATTGACGAAGGGAGGAACGTGGAGTCTGGGCCTG
5	ZMD112905	5	6.72	GGTTTCTGCGTAAAAAAATTAGAACAGTTTTTCTTGGTTTGTCTCTTGGGGGTTTCATCTCTAGCCTACCCCAACTTGCTTGGATAAAAA
6	ZMD74244	5	10.051	TCAACTTTCTTCACTTTCAGATTTGCTGATTTTGCCCTTATATTCTGGCCTTCCACGGGCAGATCAAGTAAGTAGTCAGCAGCAGCGCTG
7	ZMD151569	5	12.613	GCTACTGTAGCGTCACTCACATTTAGGCTCTGTTTGTTTCAGCTTTTCAGGCTGGCTTTTTCAGCTAAAAAGCTGAAACAAACAAAGTTC
8	ZMD31481	5	12.684	ATGATTGCCACATTGATATAAAGTATACCTGGCCTATAGGTGTTACGTTCTGGGTGATTGTGCAGCATCAGAGCCATCAGCTGATGAACT
9	ZMD110459	5	13.751	GGGACACACAACTATCCAGTGTTTCAGACCTTTTGGCGACCACCTGACCTGCAATGCCATTCTTCTCAATGCGAAGTAATGCAGAATTCA
10	ZMD49295	5	17.836	CACTGATAGTACCTACTCTACCAGCATCATTAGTTACCACTATCCTGGATCTCAAGTGCAAAAGATGAACACATGAACACTTGACCCAAT
11	ZMD147799	5	18.586	GCAGCGTGCATGAGATACCATATGTTCGTACATACGGTCACACTGAAGCCAACGGTCCATGGTCCATGGATGCGTGCTAGTACTAGGTCC
12	ZMD83598	5	20.337	TTGGGAAGTGACGGTTTTGTTCCTGGGGAGGACCAGTTAGTAATGTACAGTGGTGTTATTTTTGGAAGTTTGCTGATATCGCTTTGGTGT
13	ZMD72718	5	23.601	GGGCAATGTATAACAATCAGTAAAACACATCATGATACACTAAATGTAAAGCTATGAAACAAAAACAGGGTACGATACGTCAAGCTGCAG
14	ZMD41687	5	26.587	GCCCTTCGTGTATATAACTTAGCTCGCAGCTCGCTAGCATATCCCAGGCGGCCATCCGAGTCCTCCTTATCCGTACCCGTCTTCGTTAGC
15	ZMD26074	5	28.482	TTCTGTCCTCCATCAGAATGATAAAAATCTTTCACGGTACATTATTATGTTCCGTTGCCTGAATCTACCATCCTATAGCAGAATTTACGT
16	ZMD130880	5	28.493	GAATGTTTTGGTGATTGAGTGATAACCATGAAGGCACAGCAAAATTTGGAAATCTTGTGCAAATGACAACTCATAATTCACAGTTTCGTA
17	ZMD10182	5	29.752	TGACATTACATCAGAGGATCCATATCCCTAAAAATACAACCTCTTTTTACACGAGGAACTCCAAATCATACCCGACTTCACATTGCTCTA
18	ZMD41500	5	30.911	ACTCTCCCTTCAGGATTCCTTGGATTTGGAGTTTTCTTCTGCTTCTTATATTCTCTCCCTCCCTGTTGTCGCTATGAGATCCTAGGGAAT
19	ZMD34011	5	31.66	GTTGCTAATAGCCTCTACTCCGTACTACTACTCATGTTTAGCATGTTCCCTGAGGATGTCTTGAATCCCAGCCCTGATTTTAGCTGAAGA
20	ZMD14730	5	31.893	GAACCGAAAGGGTTGGACGGATACCGTCCCTTTTTGACTTGCTTCATGCGATGGCAAGCACTGAAAATCGCAGCCTAATGTAGGAGCCAC
21	ZMD18674	5	32.564	TGCCAAAATACAATTAGATATTGCTGTTCATGAATTGTTGCTATGTGTTGCCATGTGATTTACAACCCACCGCTGAAATTTGTAGTAATG
22	ZMD65522	5	32.978	CCCATATAATTCTAAATAAAAAAGTCTTCTTTTTGACTTTTTTTTCTTGCGACTCATCTTCTTTTTGAGTCTCTATTCATTTATACCAAC
23	ZMD45565	5	33.21	GATTTGTTGAGAAACTCTGTTCAGAGTGGTGACCCTATGATTGTTACTTTTGCCTGATTCTCTGATGTGCTATGCTAGTTGAACCGATCT
24	ZMD59577	5	33.617	TGTTATATTTCAATATTCAATACCAGAGCACATACATTCTTCACTGCGAAGCAGCAAGCAAATCAAAATTTTCGCACATCAGCATCAGCA
25	ZMD57257	5	34.305	AGCATGTGCGGCAGAGTGCGAACGTTCCGTAGTATATGGCATCAGATGAATATAAATTTACGGTAGTGCTACTCCACACCTTGGGTGTAG
26	ZMD152857	5	34.42	GTCGCCTCCATGACGCCGCCAGCCGCCTTCCTCGTTGCTTCCTGCAGACGTCGAGACGACGACGCCGCTCCTGGGTTCCTCTTCCTCCTC
27	ZMD70097	5	34.677	TTTCACCAATACAACCAAATTTGAATATGTAGCTTTTTCTTAGATATCATCTGGCCAGTAGCTCATACTCAATAATACTACCAGAATTTC
28	ZMD91628	5	35.379	AGTATGTGGCAAAAAAATCGGTTGAAATGATCGATGAAGGTTGTGCACGGGTGATCAGAACCCTGATAAAAAGCAGAAGGGAGAAGGAAA
29	ZMD139365	5	36.144	CTAGTATTTATGACTATGGAAAACAGCTCATATATTGTGTTGCGTGCTAGTACTCCTGAGATCTATATGGTGATGAAAGAAGTTTGGTCG
30	ZMD60365	5	36.89	AAATATACAGTCATGACTCACCCAGTGCATTCCTAAAGATAATGCGACAGCCTTGGCCCTGATTCTGGAGGCGAATATCTCAGGAAGGAG
31	ZMD946	5	37.544	GAGTGCTGCTCCAAGCTAGCGATGCTTTCGTTCCAAGTGTGAATGCCCCACTGGATGGATACGAGAGTAGTAGTTGTCATCAGAAATAAT
32	ZMD49712	5	38.193	TATATTACTGCTAAAATTATCATCAGTAATCCAAATTTCAACAGAAACAATCAATTCTTTTACAATGCACACAACGAAGTTACAAGGTAC
33	ZMD96119	5	38.194	ACAAACTTGAAGATTACAGCACCATACCCTTCACAACGAGATGAGTCAGCACCATCCACTTCTACATAGTAAAAGTCCATGTTCACCTAA
34	ZMD93849	5	38.927	GTAGCCGTTTGGTGCGCTTGATTTACTGCCTTATTGGTCTTTTCAGACACCAAATTTGAGTGCTATTAGCTGACATTTTCGTCTTGTACT
35	ZMD106320	5	40.745	GAAAACCTTGATATTGCCATCCAAGCTATCTATAGGCTGAGCAAAATTGAGAGCTTGCAGGACCAACTACTTTGTGCAAGACTTATTGGA
36	ZMD71628	5	41.128	GGGGGATTAGCTGGATCGATGGGCGAGAATTAGGTACAGAGAGATTCGACTCGAGCAGTGGTCATCTTGAACCTGAGATGTGGCGACGAG
37	ZMD125389	5	41.375	CAATTTATTGACCTGGTTATGTTTTGCTGCAGGAGCTTTACTTTAGATCACGATCACAAGAGGACGAGATTTTGTTGCTACGCAAGCAAA
38	ZMD32967	5	42.048	GATAGTGTCACTTACCTTATTGAGTGTATATTGGTACTGGTAACTCGATGTAGAGCTAGGCTAGGTCGTAACTAACGGTAGAGGTCGAGT
39	ZMD120702	5	42.329	TATACCCTTTTGTAACTCAGCATAATAATCAATACGACAAAGAGTATCCTCAATGTCCTCTTCTATCCCGCAACGCATCATACCCTTTTG
40	ZMD34570	5	42.597	GTGAGACTTTCTCCGTCACCTAATGAATGATGCTCTCTGTTGGATGCAGATCATTGAACTACCCTCCCACAAGTTTTTTGTCGGTGCACA
41	ZMD27728	5	42.927	TTATCGGCAAAAGATTTCTCTGGAATTTGGTAAGCTTCAATAATATCTTCACAAATTGGATCACGAAATGCAATACAACTGACATAAATT
42	ZMD88261	5	43.258	CATATGTTTATTATTTTCAGGTCCAAGGGCAGCTTAGCCTTATCACTGGTGCTGTTCTAACTTTTGGTCTGACCCGTTATCCATACTCAG
43	ZMD155827	5	43.573	ATGCTGCTGACACGATGAACTGTCCCTTATGCCATTCCTTTCAGTAGATTTCATGTGTGTTGAACTCATATTATTGTCTATTTTTGTTAT
44	ZMD53029	5	43.798	GTGGGCATGCCCACGAGCCCACATCTAGTACAAATTTTACAGGTAATCCGCAAAAACCTGAATTAGATGTGGGCATCATGGGTACCCATT
45	ZMD119926	5	43.967	GTGTCTTGCGTATGTAGCTGCCGGTGAGATATTTGTGGAAGTCAACTGTATGTCTCATCTCTAATGAATCTCATGATGACGTCATAATCT
46	ZMD120613	5	44.304	GAAGCCGCAATGGAAGTGCAACCTACATCGCATTTCTGTGGACTCCGGTGATTTCAAGAAGGACGTGTAAATTTGACATTGCATATAGTT
47	ZMD112875	5	44.383	ACTAACGTGTCCTAAATAATGAAACCATGCTATGGTGGGGTGCACACTAGCTTATTATGAACCTATGCTTAGGACTACCCTAAATCAGTG
48	ZMD3527	5	44.631	CCCCATAGTATAGCAGCTTCTATTTCAGTGACCTGGTTACTAGAATGATTGCCGGTGCTCACTACATCATCTAACAACCTAGTCCAAAAA
49	ZMD28150	5	44.683	CACAATGTGGGAAAATGTACTGACAAGAAGATTGAAAGGACGCCGGTCCTGCGCTTCAATATCCTTCTTGGGTGCATAGCTGATGTACTC
50	ZMD46726	5	44.741	ATTCTATTCAACTTTTTGTGCTGCAGTATAGGAAACAGGGAGGAAACGATGCACAGATCTCAGGGTAAATCAGCTGGACTGCCTGATAAA
51	ZMD18719	5	44.933	CTTTTGCCACGCGCGCCTAACGGTTTTCACGCGAAGAAGAATAGAAGAGCTGCAAAGCGTGTGCAGCTCTGTTCATGTTGCGGCCTGATG
52	ZMD27555	5	45.052	GCAAGCGTTAGATGTTCTTGGGATTAGAAAAAAGATGCTGATGCAGAGAAGGAGATAAAGAATGAGGAGAGACATGCCAAGACATATGCT
53	ZMD99138	5	45.054	GTCTTGCTTTTTTCGTGATGCGTTTATCACACGTCATGCAGCTTACTATCTCCTCCGGTGTCAAAAAGACATAGTTTTTGGACAATATTT
54	ZMD101776	5	45.091	AAGTATTCTGCTTGCTTCGTTTCAGTTCACTGCATGGATATGCTGTTCGGTTCGTCTCACATTTACACATTCAATAGAATGATCTATGAT
55	ZMD4050	5	45.235	CATATTCAACCATTCCCAATACACTCAACAAGTTTTGTTAGAAGCAATTGCAATCTAGACGATGCAAACAATTTAGTGTGAATACGAAAA
56	ZMD80837	5	45.308	GCAAAATCAGTGCACATGCACGCATGAATGATATTGCTTCCTATGGCACTAGTATTTTATAAACAAGATTCATTTCGTAATCAGTACTTA
57	ZMD61323	5	45.47	CACTTGATAACTGAGTAGCTGAACAAATACTTACCAATTCAGTTTCAGATTTTTACATTTGATTTACCAGACATCATAAGCTCGTCACAA
58	ZMD31065	5	45.589	GTGGGCATGGCAACACAGGATCAGATGGAGGATCTGCTGTCATAATTGCCTCCATTTCCTGGACCATACAATCAATCGCGTGCTGCAGAT
59	ZMD6390	5	45.702	ATGCTCGTACTAACGATCCTCACACGAATCAAAATCTCTCCCCACAAACAACAAGCAAACAAACACAACTAGAAAAGAAAAACAGGCACC
60	ZMD86744	5	45.869	CTAGAGATCTCTCGCGCTCTCCACGGTTATAAATAGCCCAACCTTGATTGCTTCCTATACAACACACAATTCAACACTTACTCTCCACAC
61	ZMD123120	5	46.274	AAAGCGTTATCTACTTGTTCATCACTGCTAGATGGCCGGTTTCTTTGCCCAACTTGATCTTTGCATGCCAAAACGTGTGTTTGTATGCTT
62	ZMD17190	5	46.539	TTCTGCTGTTCCCGCCGAACACGATGCTCTGGATCTTGTTTGCACTAATGTACTCTAGAATGGCCTTGGACACTTCTGCCTCTTCAAGGA
63	ZMD29975	5	46.596	AACTATGAATGTTCAATTCTTCATCTAGTCTGGTTCCATTTTGTGCGGAGGAAGAAACAACTTCCATGCGGTGATGCTGTACAGAGGAGT
64	ZMD91031	5	46.859	GCGAACGTACGTACCCGAGATGCCGATATCGTAGCCGAAGATGAGCCCGCCGGAGGAGGCGACGAGACAGGCGAGGAAGACGAAGATGGT
65	ZMD24217	5	47.115	TTCAGTTCATCCAGTAGCAATTCTGAGGCTAAAAGAACTGAAGATTATAGTAAATTATACTATCTCCATCACGGAATAATTTACATCTTG
66	ZMD23829	5	47.258	GCGGCGTCCTCCCCCGGGCAGGACCGGCACCAGGAAACGCCTCCCCCTCCCAGGCGGCAGCGCCAGGTCAGCAGCCGATCAATCATAGGG
67	ZMD98949	5	47.397	CCCAGATGTTACTTTTTGCATCCTCCTTTATGTCCTATCTGTCTGTGTTACATTGTTACATTGTTGTGTTTTTTGGTCTGCATATTTGTC
68	ZMD51693	5	47.48	GTATTGGAGAAGCTGGGATTTACTAGTCCCAGGATCACCAACAAGTAAAATATTGATGTCACCTCGAAACCTAGCTCCAGTCGGAAGCTT
69	ZMD125515	5	47.625	TGTTCTGTAGCGTTTTGGAGTTTAGTCCGATCGCTTGGTTCAGTGAAGTTTCTACGAGGAGCCTGAGTTCACTGAGGAAATTCCATTTTC
70	ZMD152919	5	47.672	ATAGGTACTGACCGAGTCTTCAGCGAGATCTCTGGGAAGTCGGAGATGTTGCTTTTGGGATGGTGCTGGATGCTGTAGGCGGCCTCCCAG
71	ZMD25839	5	48.135	CACGACCGGCCTTGCTCTTGCTCCTGATCTGCTGCTGCCGCAGCTCGTCTTCCCCTCCCATCTTCCCCGCATCCACCACCGGCCACTGCT
72	ZMD29911	5	48.269	GTGAATTTAGACACTCCCTATTGAAGGTCAGAATTAGTGGTTGCCTCAAGTAGGAGTATATATCTCTTCCCTGGTAGGTTGAAGATTCAG
73	ZMD45830	5	48.629	GACTCAGGCCACTCTGCCGCGGCAGCGTTGCTTGCGACGATGCAATGGAGATCGCGTGCGTGATGGCGACCGCACGGCTCGGCCACTGCG
74	ZMD89680	5	48.797	TATTCCAGACCCAGCTCATGAAAGCCCGGGAACAACAGCAGCAACAGCCGCCTCAACAGAGGCAGCAGCAACCACAACATATACAAATGC
75	ZMD57683	5	49.182	TACACCAGAGTTTGTTAGCGGTATGCTTCAGGAAGAAACACACAAGAGCGAGATTTGGAGAGAGCCGCATGCACACCAATCTCTCTCTCT
76	ZMD68474	5	49.563	ATTGTTGAGGTTTCACCACCCAACATGAGAAATGAGTAAGAATGAGAGGGAGAGCAAAGCAAATGAAGAAATGAGCAATGACCAAAACTC
77	ZMD91598	5	50.337	GGACCAGCTTGATCATGACACGAGCTTCATAGAAAATATTCTTGAGCACCAAATCACGTGAGATGGATGTAAGTTCAATTCTCCGGACAA
78	ZMD37124	5	50.737	AAAAAATAAACAGACCAAAAAAGTAATAACAGTGCATCTAACTATCTATACATATAGCACAATGATAGGGGTGAGTAAATAAAGTGATGG
79	ZMD124303	5	51.983	TGACCAGTTCTTCGGAGCTATTTCTTTATTTCTATTCTGGTTGCAATTTTACTACAGCACATGCGCACCATTATTGATCATTGGATTGTT
80	ZMD19064	5	52.79	TGCTCATCAGGAAAACATCTTGAACTTGCCACCGCGTAGACAGATGGTAATCGATCAGGAACAGCGCCGTTACTGTGAGACCGTCAAGAG
81	ZMD47829	5	53.465	GCACCACCTTAGAGAAGTAAGATGAAAGATTTGAAAGTACCATAAAAAGTAAAGTAGCTCGTAGGACTTTTCACATTATGCTCACATGAA
82	ZMD100644	5	54.287	TGAGGGTATCTTGTACTAATGTTCTGCTTCGTCGAATTGCATGTATCCTCGATGGGTTGATCGGCACTGAACTGTGTTGTGCGTTGTGAT
83	ZMD57103	5	55.392	TAGAGAACAGTGAACTATGGCTTGCTCCATAATTTCAATGTTAGAAATTAGCCAAGGAATTATTTTACCCAGATTGGAATATTACAAGGT
84	ZMD126296	5	56.26	TAGCTCAGGCAGATCTGAACATCTTCCTGATGCAAAGATTATGCTAGCAATTGCCTCTCGTAGTTCCAAGGGGCATTCCCTGCATGGTGA
85	ZMD44249	5	56.769	GCATGTAATGACATATCTAACATCGAGGTGAAACTAAATGATTCAGCAGGAAGCTTCACCCGGAAGATCTGCATACCTCTGGCGCCTGAA
86	ZMD119776	5	57.279	AACATCGTGCTTGAGTAAATTGCATGACACACAAATTATTCATGTCACGAAATTGTAGCACTGGCTAGAAGCATTACATATCAAAGATGA
87	ZMD102782	5	57.966	GGCGCCAACCTTCACTGTCTTGTCAATGGCTTTATATGCCTCAGCGATCAATTTTTCAATTTCAATGATTTCTTCAGGCTGGGCATCAGG
88	ZMD123506	5	58.993	CATCTCTCGCCTTCTTTCTTGATTTCCGATTTGATTTGGACCTCTTTTTTGGCAAAGGTGACAAGCTAGTATCGTCAGATGTTGACTGAC
89	ZMD16519	5	59.375	GTAATGACATATCTAACATCGAGGTGAAACTAAATGATTCAGCTGGAAGCTTCACCCGGAAGATCTGCATACCTCTGGCGCCTGAAACAG
90	ZMD82914	5	60.567	ATTTTGATACTAAATCTGTTGAGCAAGTGTTCTTGCAGGGATGACGACCTTGTAGCCATCTACAAAATTCAAGAGTCCCATTTCTTTGCT
91	ZMD55951	5	61.389	GGAACGATTGGATACATGGCACCAGGTACGTGGTTGCTCTGCAAGTCACACGCACTTTATCTCATTGCTGATTTCGCTGATTCATTTCTT
92	ZMD126734	5	61.929	CCTGCACAATGCGCTCAGATTCGGCATCCAAGGCACTTGTCGCCTCATCCAGCAGTAGTATCTTAGGATCTTTCAGTATAGCCCTTGCGA
93	ZMD16769	5	63.118	CCATTGCCTTGGAAGTAGACCAGAAACAGAGTAGCTATTTACCAAGAAGGGCAGAATTGAACATCTTCAACAGTGCTATCATGTCCATGG
94	ZMD66879	5	63.577	TCCTGACTGAATATGCACAACTCTGAAAGAAAAGGAGTATGTGCCTTCATGACAATCCATAAAAAATACCAAAAAACATTATCGTAGTGG
95	ZMD115977	5	63.831	CATCAACGTTGCAGTCCTCTTTTGCTGAAGTTTCATAATAAGGAATATTGCCTTTGGAAGCACACCAGTCCATTGCTTTCTTCTCAGAAA
96	ZMD44407	5	68.363	CGAATATGTTGGTACAATGTCAATGCGTGCGTATAGCTACGACGGAAAATGCTGCCACCCAGCCAAATTTGTGGAACCTCGACATCTAAA
97	ZMD150151	5	68.843	TACAATGCAAATAGTCTAGTTCAAGTATGTCAAGAGCACATATTTGTTCCCAAGGTTTATACTCCCTCCATCCCAGAAAACATGCTGTTT
98	ZMD61785	5	70.939	GCCTGACTTCCTCCTATAATGGCCAAAGCCATGTCTATATACATAAATATTCAATAGATGCCGGTCAACAAACAATCAGAATGAAACACT
99	ZMD15630	5	71.986	TTGAGCACTTCATCTGGATTGAATGAGCCGTTCATTCTTTCATCGGCTCACTCTAAGCACTTCCCTTCGCTCCATAAGCTTCATGCCTGC
1	ZMD150072	6	0	GGTTTTGAGTTTTCCTATTGTCCTGATTTTTGTGTAAGTATGTGTTCTTTCATGACTAGACGTTTGACCATGAAGAGTGATTTGAACATA
2	ZMD1573	6	1.649	CCGTGTTCGAATGGGAAACATCCAGGTGTGTGTTTTGTTTTCGATTTATCGCTCTGCATGCCCAGTCATCAAGCTTCTAGTCTGGGCGGT
3	ZMD24623	6	3.823	ATTTCAGAGGAGATCCATGCCATCATCCAACAAACTTACTATTCATTGTTTCACTGACATGTAGATGGACTCAACCAAGATGACCCTGCC
4	ZMD97132	6	4.891	AATGATATTGCAGGGAAGCCTTTTTTTTCTCTGTAAATTTTGTGTCAATGTTCTAAAAATAATGTAATGGATTGACCTTTGGATATTCTC
5	ZMD42437	6	5.105	GGTTTGCTGCGGGACGACAGTTACTTGAGTTCTTGCCTAAACAGCTACGCCGACAAAGCACCCCTGGAAGGACTGCTAAGAGTTCCATCA
6	ZMD154563	6	9.234	TCTGATTTCTTTTCTGAACATAATGCCAGAAATGGCAACACCATGAAACATTCTGAGACCTTGAAAGAAAAGGGTAGTGATCCTCCCATC
7	ZMD71268	6	10.19	TCCAAACTAACCTCTGAAAAGGATAGCTGAAACTTGATAAGTGGAATTTTACAGCGTATGATAAATGCTTTATTCTATAAAGTACATGGA
8	ZMD94750	6	11.31	ATTAGCATATGCAGAGTTTTGGAAGCCGAAGATAGTGACTTTGCGTTACACACATACCTTGATGCTACGAGGTTGTGACTATTGTCATTA
9	ZMD56820	6	11.433	TTTGATTACTCTTTAGCTCAGACCAGTGCATTCAGGTGTGAAGAATGTAAACTTGGTAAGTACACCTGGGGTGATTTTATCTGGTTTCCA
10	ZMD15524	6	11.468	GACCTTACATTTCCTTCACATCACTCCAATTTCCCCGTTATATTGTCATACCCTATTTTTGAGATACACTGTGTATTACGTATCAGTCCC
11	ZMD23282	6	11.499	TGTGTGATCGAGGCACCAATGATATAATTGGAAACTTCAGTTAGCAATGATGTCTTCCTTAGTGGCCTACATCAAGGAGCGCTGACGTGT
12	ZMD41382	6	13.544	TATGATTTTTTATGGTACAGGGAATATATATGCACTACATTGACCGTGAACTGCTGTGCAGGAGAAGTGAGTATGATTCCTACAAATGAT
13	ZMD153911	6	14.333	GAACAATTCCTGGAAGTTCATTCTACGTAACAAAAGAAACAGACACTACACTGTGATGGTCAGAAAGCGTAGACCTCTATCCCTACTCGA
14	ZMD117448	6	16.176	GGGTCTTAGTTCTGATTATTTTTGGAGACAATAGGAGCTTACAGATTAGGATGACCTAATCGTCAAAAACAAATACACCTTGGAAGTATG
15	ZMD22238	6	20.538	ACCTTAGAGGTCTTGCAGGATATCTTGCATTCAAGACCATTCACAATTTTGATACCATCCATGGCCTTCATAGAATTTGAAGGCTCGTCG
16	ZMD128494	6	24.273	GCAACACGTGGCAGCCATCTCTACAAGGCCACGCCTGAGAGAATTCGGTAGCAGAGTGTGCGACCAGTGACAAGTATAGATTGTCCAAAC
17	ZMD44938	6	25.509	CTTCAAAATGGCTCCTCTAGCCAACCATGGAAATTTGTAAGTTACTCTAAATACTTGCAGCCAAAGAATGAACTAATATACGTTATAAAC
18	ZMD111091	6	27.295	ATGGCCATTTTCCTTCATCACTCTCACCCTCTTTGATACACCTCATACACATAAAAATAAAAGAGGAAGGAAGAAACATTCTTTGGTCTG
19	ZMD105689	6	29.905	CTTCGCACTCGCAAATTCGTCGATCGAACAATGTTCCTAAGCCGCTAAGCTCACCGTCTTTCTGTGGATGAACATTTCATGATGTTGTGT
20	ZMD91678	6	32.532	TTTATGCACAGAGATCGACAAAGAAAAAAGTTCACAATGATTTTCTTTTAGTGTAAACCATATCAGACAGAATTTGAGTTTTGTGGTCTC
21	ZMD5424	6	33.355	CCCCTTGCAACTTGCATCCAAGTGCTAAAACTCACATTCATCAGTCATCGCCAACAAAATCACAAATCTTTCAGTTGAAACAGCTGCTGG
22	ZMD30028	6	34.314	CAAGAAGTGGTTGCAGGAGAAGAATTCCTGCCCGGTATGCAAAGCAGCCGCGGCTTAGGGACACCAAAGTGATGCAACAATTATTCTATA
23	ZMD85062	6	35.38	AAGCTCCCTCGTACCACTGGTTGAGTATCATGTATAAACTCTATATTGCCACTAAGCCAAATGTTAGAATCTAGAACCTGCTCACCGAGA
24	ZMD17043	6	37.18	GGTTGAATGAAAATAACGTCAGAAAGAACATCATGGAGCTAAGGAATTTGCATTGATGAAAATAACTTACTGTGATCTGTTTCATAAGGC
25	ZMD106312	6	38.184	AAGGACTGGAAGTAAAAAGAGCCTAAGTAAAACTTATTTTGCTCGCAGAATCATTTCTAAGGAGAAGATTGGAGAGAGGGTGAGAGAGCT
26	ZMD101526	6	39.055	CCATTCAAGCAGTGGAAAACAGGAATCGACGTAAATAAATGTGTATTTAGGCGCACATCACCATCAAATGCACTAACTGGACAAATTTAG
27	ZMD94700	6	39.699	GCTTTGTGGTATCTGACTACTAAAGTTTTTTTGCCCTGAAATAATCTGACTACTAAAGTTGGCTCAGTTTTAGATTCGATTACTGACATG
28	ZMD55169	6	40.981	ACAGTCCCCACTGGTGATCCAATGGTTCCCTAATCTTCGGTGCTGTTTGTTCACTTGAAACATTCCTGCAAAATCAGCACGCGAACACCG
29	ZMD20548	6	41.881	GTAGATCCTGCTTGCACTGGGTCCGGGGAAGGGTCTAACCACTTTGGGTCTTAGGCTGTTTCTAGGACTTTGCACATACAGATGCGCACA
30	ZMD157807	6	43.545	GGGAGAAGAGCTTGAGAAGGTGGTTTGGCTATCTCAAGGCAAAGTGGTGGGCATATGATGAATAATCTTGAGATGGGCCAAACTTGACAT
31	ZMD13829	6	44.679	AGGTATACCAAGGTACTTGAAGGGGATTGAACCATGCCCACATCCAAAAACTTCTCTTCTATTACATATGAACAAAATTCTTGGCTCACC
32	ZMD153262	6	45.001	CACATAAAATCAGTCATAGATCACGAGATTTCTTTAGTGCCAATTATCCAAACCGGACGGATTGGTTTCACTGATTTTTGTAAAAGTACA
33	ZMD100934	6	45.659	TTTTTGTATAATGTCCCTGAACCCGGCTTTCCTCAAAAATAATTGCAATTATATATTTCTTCAATCTTGGTAGCCCTTACGAAAATAGAA
34	ZMD20386	6	46.254	GACAGCAAGGAGATTGAAAAGGATGATGCTAAAAAATAGAGAATCTGAATTTCACAATTCATTGTGGTGTCCACATGACTTGTACTTCTT
35	ZMD106249	6	46.339	GGGCCGGATGCCACCAGCGCTTGGGATTAGCAAACCGTCGGTCCACAGTCCACACTCCTTTTCTTCGTCAGAAAACAAAGCACGCCAGTG
36	ZMD27358	6	47.345	TTTTTTATACCAATGATCTGATGAAAGCAAGTTACTAACACCAATCAGGGAGAGGAAAGTAAAAGTCACACTAGAGTGATATGTATCCGA
37	ZMD63927	6	48.158	CATGGCTTGTCGCAACAAAGCTGCCAATGACAAAATATCCACTGTCGAACTCATTATTGCTTGACGGGAATATACACCTTTTGAAAATTC
38	ZMD29588	6	50.654	AGTATCGGCAAGGAATATCAATTATTAGTTTTATTTTTTAGTATTACCCTACTCTAATCCTTTCATTGCTTCCCTTCTTGTAGAAGAAAG
39	ZMD154790	6	51.132	AACCTTGGTCAAATATCTATGCCTAACAGTTTCTTTGTTGCCTGATTTTGAATAGACACTTCGCAAAAAATACCCGCAGTTTGCGCAACA
40	ZMD14856	6	51.219	ATCCGCCAGGCGCTCTCGCAGATCATCAGTCTCGGTGAGACGCCCTACAGGAATCTCCCACTGGTTTCTCTCTTTCGATGTGTCTGGCGT
41	ZMD122090	6	51.904	TTTATTGAATTCCAAATATAGTGACTGGGCCTTTAGCCTAGAGTGCCTCAGTAGCACCCTTAGGTTGTGAATTTGACTCCTCGTGGGAAC
42	ZMD128836	6	51.906	GCATGGATGAAAAATCTCTCCTGCCCATTACAGCAAACATGAACGTATTATTGATAGCGCTCCTGCCCGTACGTACTGCGTAGTGTTGTG
43	ZMD148829	6	52.653	GTACTGGAGAAGCTGGGATTTACTCGTCCCAGGATCACCAACAAGTAAAATATTGATGTCACCTCGAAACTTCGCTCCAGATGGAAGCTT
44	ZMD6346	6	53.368	TAGACCAGTTTTTTCATGCACTTCACAATCTTTCACCATCTTTATAGCCTCTTCAAACATGTGCTCTTGTATAGTTGAATGAATCCTTCT
45	ZMD116187	6	53.398	TCAGGGATGCTGACAAGATATCTAAGAGGAACAACACCAAGTGTCCCGTTTTCTTGTTCTTCTCTGTAAGTATCTTTTTATCGATCATCC
46	ZMD94293	6	54.025	TCCAATATTATAAGCATACTATCAATTCTGAGTTGGGAATGTGAATACATGAATAATCCTAGTGAATGCTTGTGTACTAAGGTCATGGGA
47	ZMD104636	6	54.109	TATGAATGTGTAGGATAAACTCTTATTTTGCTGACACGAATTTGAAGGAACTACTCTTTTGCTCATATAGATTTTATAAACTATAAAATC
48	ZMD15511	6	54.472	TGTTACAAAGGACAATGGACAACAAAAAAAATACAGGTGAAGTTTCTCACTCCAAGTCTCCAAATCTATTTTCTTGCTTACTAGCTAAGA
49	ZMD121961	6	55.017	ATCGGAGAATACCGGAATTATATACAATATGATCGAGTATCTTTAGTTGTCAGTTCAAAATGACCTTTGACATGTGGCGTGCCGTAAGGT
50	ZMD102779	6	55.617	TTCAGGTTCGGCAATTTAGCCATTGCAACCTTTTATGTTCAAGTAAGGTTTGATTCATAATGTGGTTCCATTCTAATGAAGACTGCTATT
51	ZMD54710	6	56.129	GTAAATTTATTGAAGGGCTGTAAGAGCATAATTCCCACAAATTTGTGGCTTACCAACTACATGGCATTCCCTGTTATCCTATCGCATAGA
52	ZMD120402	6	56.721	GTCGCACTTTTATTTATTTGCATTTTCATAATGCAGATGTGTCTAACCAGTTTTGGGAAACCTGATCGGCAAGATGCACATGCTGAGGTA
53	ZMD61552	6	57.175	CTCCATAGTTTGAATATATTGTCTCATCAGCGCCAATCAGTCGTATCAGCACCTAACATATTAGAGGACAATATCAAGCGAATGAAACCA
54	ZMD119610	6	57.52	GCTGTAAGGCTGACGGTATAAGAGAGGGTAACTCGTCAAGAACTTGAGTGACTCTTTCACATGAATGATCATAAAGTTCAAATCATCAAG
55	ZMD115877	6	57.775	GACTGAATCTGAACAATCATACTTTTTCTAGACTTCAATGGTTACTTGGCCCTGTTTGGCACAGCTGGAACTTACTAAAAAAGCAGCTTA
56	ZMD49338	6	58.173	GCACGCCTTGCTTGCTTCACCTCTCCTTCGGCTCTGCTGCATGTCAATGGCTTGTCTTATAGCTAGCGAGGAATATGGGATAGGCCCTGT
57	ZMD18670	6	59.585	TTTAGTATTCTCGTTCTGACATGCCTGGGGTCTGTAAGTTGTTGTGGTTTTGGTCTCTCAGATATCTATAATTTCTTGCAGCGTCAACTG
58	ZMD94507	6	60.019	AACCAGCAGCATTTTCATTAGAGGTGAACATGAAGTACCACGGCTTTTGAGGTAACATGTGGGTCCAAAGAAATCTGCTTGAATAGATAA
59	ZMD60966	6	60.694	GAAGTGACCGCATGGCAGAGCCCTAACAGCTGCACTGGATGTAAAGAGGAAGTCACAGCAGATTGGACAATTTGTCTCTAGCCCTTTCTC
60	ZMD90240	6	61.085	ACGGATGTTGATACATTGACATGTGCATCCAGCCTGCCAATGTGTTCGGATATCAGATCCTTCCTTCCCAAATAAGAACAAAAAGAGAGA
61	ZMD117976	6	61.966	AACATCAACTATACCAATAACGTAGTTGGAGAATGCAAAATAATAAGATCATGAATGAAAGACCAAAAGAACAGTTTAGCAGCTCATTTG
62	ZMD23757	6	62.22	TATTAGATTGATATTCTGTTAGAAAAATAAAGCGCTTTCTTTGTTTCCCACCTCGCCTAATGTACTGTACCGTTCTTTGATTTGTACTTG
63	ZMD98351	6	62.65	ACAGCACACGGCAAATAGGCCCGGCCCTGAGCCAGTGCAAACGGTGCCACCGCACCGGGCCTCCCCAATCAAGGGGGCCCCATGAATGTT
64	ZMD116897	6	63.488	AATTGTACTGCTGTGGATCTTACGATGAAACTGTAACGTGACTCAATAAAGATCTGTGGGTTCCATGTTCAGTCAATCAAATGTTCAGTA
65	ZMD97652	6	63.649	GGCCCTTTATAACTTTATTCAAGAGAGTTCAATTGCAGATGCGGACTTTGACAAGTTTGACAGTGATGACTTGTCTTATTCGCAATCATC
66	ZMD40078	6	63.699	GGTGCAAATTAGTCATAAACTTGACAAACGGTCAAATAAGCCATAGAACTTGCATTACTAGTCATTGTTGGTACAAAACTGACCTATCAA
67	ZMD69935	6	64.091	CATGGTTGAGATAAAGAGAAAATCATGAGCTAATATTATTGCTAAACCTTTATCTGTGACTAATGAATAATTACATGGCCACCGTCTCAA
68	ZMD22506	6	65.698	ATTTTTATGACAAAAGATTCAGTCATGTTTTATTGCAAGCACAAATCTTTGCAACCTTGGAAGGAGGGCTGCCATTCCCTGTCAAAAAAA
69	ZMD47674	6	66.409	GTGATTGTTGCAGAGACATTTTCTAGAAATGCGGGCATCTAATTATAGTTCTGATGTTGAAATGTATTTTTATAATAGTGCGTCAAAATG
70	ZMD102027	6	66.832	CCTGTAAGACCTAGAACAACCAACAAATCAGTTACATATGTAGTGACTTACATTGCCACCGGTTGCTGCCTTGGCTGCTCTGCCCCACTT
71	ZMD79529	6	67.327	GCACAAGGAGCAGTTGACGTGCGGATCCATCCGAGGCCGCCACGACCGCGAGCCTCGCCGGTTTTCCTTGGTGGTATCGACGCTTCCTTT
72	ZMD17471	6	67.492	CACTGTGGTCACTGATGGTCTATCAGGAGTTCTCTCAGGTTAGTCTTTCCAAGCACTCCAAGAAAAACGCCTCACAAACTTATAGTAGCA
73	ZMD147635	6	68.055	CATGTACACTGCAACACATGTAGAAGCGGGGTGCGCAGATCCAGTTCAAGAATCGTTTCGTTTACTCTGTAGCCCACCTGAATTGTAACT
74	ZMD39226	6	68.243	TTATTTACCGTGCCCAGATGACCACCTGGCAAACGCACTTCATATGATCACATCCCTCTCCGGACAATTCATTTCCTGACTACTGTGATC
75	ZMD18854	6	68.533	CATGTGCGCCCTCCTCTTCCGTGTCCTTTCCAGCCACGGCTGCGCTCCTGTCCACTCCGCAAAGTCATGGCTGGCAACTGCGTCCCGCCG
76	ZMD18615	6	68.536	CCAACAGCCTACCTCGTGTTATTCTAATTGCGCCAGTACGCTGACATTGGCCGCCACGAGTCCAGCAATCGGTTATTGCCTACCGCGAGC
77	ZMD18996	6	68.916	TTGCTTCGATGCCGCTCCACCAGCACAGATGGAAAGAAGTTCCAAAACGACACTTTTTGTTACTACAAGAAAGCGATTTTTTGTTCGCAA
78	ZMD137093	6	69.189	ATGACTCCAATACTTATGAACTTACACTAGAAAGTCTGAAAGCCCGGATCTTAGGTTTCCCTTTCCGGCTATACTTGATAAGCTTGCTGC
79	ZMD44179	6	69.35	GAATTATCTACAGTTTCGATCAGTGTTGACCAATTTTACTGACGACCGGATGTATTAGTTACCTTTTATACTTGCAAGAGTGAAAAAGTG
80	ZMD72024	6	69.631	GTATATGCCCTTGAGTAGTGTTAGGTCTTGCTGAGTATCTTATGTACTCACTCGTTTATTTTTGTGGTTTTAGAAGATAAAGATCGCGTA
81	ZMD131700	6	70.436	GCGACCTTCAAATTTTTCTGCCATTAGCCCAAAAGAAAGCATGAATAGCAGGTACGCATACTGCATGCTGACCCACATATTGTTCATGTT
82	ZMD12846	6	70.574	GGTTGGAGCAGTCGCGGTTGGCAACGTGCATGGGGCCGAGCTGATTGATTGATGACCACGCGGCGGGGAGTCTGACTGTGCGCGACGACA
83	ZMD26820	6	70.826	GGAAGTTGCTCGAGCCTCCTAGGATGCCACGGGCTCACCAAAGGCTTGCGCTTTTTCAGTCACCGGATTTGGCCGCGCAGGTGATACTGG
84	ZMD27461	6	70.848	ACATCTTAGCAAAATTAGACAGGGTAAAAGCCCAACCATGCAAACCAGCAGAGAAAGCAACAGTACCCTTTTCTGGATAGACCTGGACAT
85	ZMD49013	6	71.184	ATGGCTAAGGAATATCTGGGAATTCCCTATTTTTCTGTCGTTTTAGCATCATGCCCTCTGCTTACAGTGTCATGTTCAGGAAATACAGTA
86	ZMD70913	6	71.646	AGAGGCTGTTCAAGGAAGTGGTTTTCTTGGTTTCTTTGCAAAAAGCTAATTTTATACATGTATAACTACAGAAGATTTACAATCAGAGGA
87	ZMD80006	6	72.298	ATGCGACATATAGCCATGACAGCAAAAGCACTACAGAGATGTACGCACCATTACATACATACATATACTGCTATCTACACATACACAGAC
88	ZMD28896	6	73.648	GTGAGGCGCACTGGATTTGCGAGCAGTACTCGCGATCATGCCCTGATTATTGCCAAAAGACTTTCAAGGCCTGGCTCGGCGTTCTTTTGG
89	ZMD31598	6	73.649	ATCTGGACATGTATAACCATGTAATCGAGGTACATTTTTCATAGATTCAAAAAGTAAAAACCGATAACAAAGTAACTGGCTTCCATATTT
90	ZMD89926	6	74.143	GGGAAATCACTAGACTTGAGCTGAGAGTTCCATTTATGGCCATAAATTTGTTATAGTGATCACCATGATAGTTGCAGTTAGCACGGTGTG
91	ZMD98662	6	74.239	GCAGAGAATGAGGCAAATCAGATGGTGCAATCGGATCACAAGTAGAACCTTTTGGGCTTTCCATTCTCATGACGATATGCCAGCTGAATA
92	ZMD48580	6	74.305	TCTGTCTGTAGTCGTTGCACGCTGGTACTGATGGGATTTGCCTCTCTGTTCACTCGAGGTGTCCATACACAGCAGTAGAGCACATTGTTA
93	ZMD109018	6	74.41	GCAAATCATGATCTAGTGACTGGTTACCTGAAGTCCAAACTGCACTTTAGAGTTAGTAACAATCAGCAACTAGTTTATATTACTTTCACT
94	ZMD66334	6	74.69	GCATGAATTTCGACTACTACATCCAAATGAGTGCTAGTGGTATGTACAGTACCAGCTCAGTAATGATCCAGGACCATATATAACTATATA
95	ZMD100330	6	74.88	CATACTTTGATGCTGTGAGTAAAGGTGGAAGTAAGAAGTTGCCTAGGTTCTATACAGTTGATCATGTGTTGTAATTGTTTGTAAGCTAGG
96	ZMD156388	6	75.023	AACATGTTCAAAATTCAAACCCTTGTTCTGGAGATAACATGAATTCCGCAATCAGAATTTCAAACATAACCGGAGAACATGGAATAGTGA
97	ZMD100241	6	75.165	TCCCATCTTGGTTGCATTTATCAGAGTCACCAAACGGATTAGATGGATCCCGGCATAATGCTGCAATAAGTACCAGAGGTATATTTCCAA
98	ZMD85536	6	75.381	CGAGTTGATTAGTAATTGCTTTGCGCTGATGATGATCAACAAGGTGACCAAGTTCAAGTGTGGCGGATTCGTCCTGGGCCTGGCCATCAA
99	ZMD11710	6	75.617	GGACAGATCCAAAGAGCAGCTGAAAAGAGACGTCATGTACGTCTTCGCTTTCTCCATAATGCAATATACACATACATGATTGTATGCTAG
100	ZMD95006	6	76.025	ATACCACGTGGATAAGTGACAAATGGCAAGTAAGCTGGATGGACAGCTGGTGCCGTTGCGAGCATTGAAGCACGAAAGAGCATGTCGCCG
101	ZMD27824	6	76.597	GTTGCACACATGAAATTAGGAGGCCCGGTAAAAATTCAGCACCAAATCGTCCTAGATGTCGAGACACAAAACAGTCAAGAATCAATCTGA
102	ZMD116975	6	77.507	TCATAGATAAATTATTCAGCTCTTTGGAGGTAGGGGTAGATCCAGTCAGGTGATTCCCAACTCTCTTGTGCTGAATTGCTGGGAGAGACA
103	ZMD52100	6	79.683	TTAGGCCTAAAATTGGGGGCAGCCCTCTTGCAAATCGAAGCAATGTATGCTTTCAGACCCAAATCTTATTCAGATATGTGTCGCTAAGTA
104	ZMD57726	6	81.308	AACTTTGAAGTTGAACTGAGCTGAAACAAGACAACAAGCAGCAAGTGGACCTCAGGTGCCGTAATCTCCATGATGCCTCTGCATCAGGCA
105	ZMD91924	6	84.417	GCCACCCACGCTCAGAAATACAAACGATATGTCTGCAAGACAACGTAAATTATGCAACCCATTCGCTATATGATGTGTCCGTTTCTCATA
106	ZMD21316	6	88.43	TGGTTTGTGATAGACGAGGGAGTTTTTTTGCTCCCATCTTGAAATTTTTGTGTTCAATAAACTGGACACCAGTCTTCAATCGGAACGTCA
107	ZMD114403	6	88.465	CATGCTGACCGTGATGGATCGGCATGAAGTCGCAAGTTTCTAGAGCAAAATAAATAAACGTGTACTTGGACAACCTAATTTTCTTGGAAA
108	ZMD92205	6	88.921	GAAATTTTGTATTATCTTCCATGTTTCGCTTTCATTTCGAATCAGCAACATAACTGAGCGGTGCACCCGGATCCTCCATTATCTAAAAAA
109	ZMD27194	6	89.089	GACTTGCGACTTATTCACACGGATTTGAAGCCAGAGAACATTCTTCTTGTTTCATCAGAGTCTATCAGGGTACCTGATTACAAGGTATGT
110	ZMD3885	6	91.417	ATTACGCCAACTGCGGATTCGTGGCGAAGGGGGTTCAAAACTTCATACAGCTGTCTACTTCTGATCCAAAGGTGTATGCGACAATGCTAC
111	ZMD4613	6	91.744	ATGTTTCACGAAGGCAATCCCCGTCGGCAGCTCTGCGTTCTGCGGAGCTGCATTTCATATTTTACAGGGTAGTACTAGTACATATGTTTC
112	ZMD32978	6	92.428	TATAATAAGTAAATTTTGACAAGCAGTACATAATCATACAAAATCCAGACACTAGGAATTTTCTGCAGCCCCAAATGCAGAATACAGCTA
113	ZMD47411	6	92.721	CCAAACACTGCCTTGAAGACATTTGCACGGCAGATGCAAATTTCTGTCGCTCACAATTGTCTCGCTTCCTCCCCGATCGTAATCGCCGTT
114	ZMD97724	6	93.439	CTGTCAGAAAAGGCCACGGTTGAGTCGCATCTGCAGTAGCAGATTTCCAGGAGTCCCCAAAAGCATTCTGGTATTCATCAAGTACCTTCA
115	ZMD63835	6	94.109	GGTATCTGGGTTCGAGAGCTTGTGAACTTCTCTCATGGTGAACCTGGTGCAGGTGGTTTCGGGGTATGATTTTTCTGGTTAGCTGCAGCT
116	ZMD155434	6	94.163	GTACTGTTGACCCCTCTGTCTTGCGTGATTACAAGTTCCATTTGGACCGCTTATTGCCAACTTTGTAACGTACTTCCTCCGTTCCAACGT
117	ZMD105658	6	95.177	GAAAAATGCAATTGGAGCATGAGCGACACTTGAAAATGCAACTGAAGGACAGCGTATTACTCGCTACTTCAGCTTACAACCGCAGCTAGT
118	ZMD28701	6	95.196	ATTGTACTAGTCAAGTTCGGATAAGGATCGATGAGAGCAATTATCGTTTCGATGTTTCGACTGGTCGGCCGGTACGTGTTGACCTGTTGT
119	ZMD84659	6	95.647	CTCTTGCCGCTCTTTGACGTGTTGCTAGAGCTTTGGAGTCACCAAGCAGTTCTTTTAGCGTTTCCAAAAGCTCAAGCTCTCCTGCTACCT
120	ZMD23126	6	97.796	AAATCAGTTTCCCTCACACCTTCTGGGCAGAATGCAATGGCAAGATATAGAACTTGACCTGGGTGATTAGTATTCTGTGTGTGAGCTGTT
121	ZMD62730	6	98.794	ATGGTCGAAGGAGAGGGGTGTGCCACCTACACCCTAGAAGAGGACACGAACCCTTGTCTTCGGGCGGGCCATAGAAAAGCTTGGCGTTCC
122	ZMD81728	6	99.543	AAATATTAGGATTTCCAGAAAGACCAGAACCTCTAATATATACAAAACGTGCATGTTATTCATTGAGAAACAACAGCAATATGGAAGAGT
123	ZMD123860	6	100.639	GCTTCAAATTGTCCGGTGGTGACAAGTCACAACACACCATGACGCTGCGCCGTGACGCGCCCATCACCTGGAACACCGGAGCAGCAGCAG
124	ZMD12142	6	102.013	AAAGGAGATCGTTCCTATAGTGTTGAGCATTGGGAGATTTCAGTCAACTGTTTTCTTTTTTAGTAGGACTAAATTGATGGCGTTCATGTT
125	ZMD50496	6	105.76	GCAAAGTTGGAATTCCAGGCTCCTATAAGTCGCAGCAAGACGAAGGTACCCATTCCTGGAAGCTTGGTACTAATACCCCGTCAAATTCAC
126	ZMD28039	6	106.636	GCTCATTTTTATAACAGTTTGGAGGTGTCTGACTGGGGTCTCCGTGGAAAGGTATAGTTGTGCATTATTAGCACGTCTTATGTCTCTTAC
127	ZMD65596	6	107.449	CAGAAAACGTTATATCGAGATCTTTACATCGTTGCTTCGTTCTGCATTCACATTTGTTCCTGCTCCTGCAAATTGTTGATATCGTTCATA
128	ZMD52821	6	108.595	TGTGTGAAGGGCGTCAAGGATTGGAGTGTCAATGGTGGCACATTCAGGACTCCGCGTCATGACCTGTAAGAAGTTTGGGAAACAATGATT
1	ZMD155445	7	0	GCTGCAACTTGCAAGATTCTCAAGTATAATCTGAATGGGAACTGACATAACAGTATTGTACTTTACATATCATGAAAATCCAATGGTTTG
2	ZMD65322	7	3.002	CCGATCCTTTGGATTATCTCCAAGAATAGAGTTGGCCTGAATTGCAGGTCCGAATTTGATTTCTTAGAATCACTCAGAGGGACAATGCTA
3	ZMD91825	7	4.485	GGGCAACTGCTGGTGGAATCGCAAGCTTATGGATCGAGCCAGCAAGACGAATTGTGTTATGGTCTGGCCTCCCTGTTGTATTATTTATAC
4	ZMD50741	7	5.382	GCGGGCTTGGTTCTGACGGTACCGATAGGCTAGTCAATCTAGTACAAGAAGTTCAGCACAGGAAAACTTCACGAGCTGGAGGCCCTAATC
5	ZMD51194	7	7.02	ATAGATTTATTTTGCTCAGCTCATACTACAGAGAGGGTTTGGGCTTAGTAGCTTGATCTAGTGTTCTTAGGATATTGCCCATTTCATTTT
6	ZMD56912	7	7.052	GGTTTGAAAGGAATATGCTGCTACTCAACTAAATGACCAAATTTGTCAGGTAACCATCGAATTCAAACCACGTCCACATTCAATGAACCT
7	ZMD88739	7	7.11	AAAAATCTAATTCCACAACAATCAACAAAAATGGGAGACATACCATCCCCGTTGACAGGAGGACGGTCAGCTGGAGTTGTTTCCTTGGCG
8	ZMD40604	7	7.725	CCATTTGCAAGGTTGGACACGTCATGGACCATGTCCGAGGATGAAATATAAGTACACGTCAATATCCAACATCTCTCAAATATTTTTTCA
9	ZMD87420	7	8.299	GCCGCTCCTTTTGGGCTTCCGATTACCTGATGATTGCGTCCTGTAACCATCACCAAATTCGCACAAAACAACAAACGATCGCATGCTTTC
10	ZMD102580	7	8.711	GGATCGATATGATCAACTCGGTGGCGTTGCCAAATGTAGCATTCAGAAAGCCTCCAACTGCAAATAAAATGTGAAGTTCAGGTAAAGCCC
11	ZMD124452	7	9.653	AAACTGGGCCCATTTGACCAGTAAAGGCAAAAGTGCTCTCAAAACCAAGAGAAGAAGGTTCTTCACCAATAGGCATCAATTCTGTGCCCA
12	ZMD18404	7	13.729	GCATTGGCAGCAGGATTCTTATGGAACGTACGTTCTGACAGGTAATAACCTGTTTGTAGATGTCCATTGGGCTGATGAAGGTATTGGTAG
13	ZMD73644	7	15.594	TTTTCCTCCTTCCAAGTTTGATATGAAATAACTATCCTGCAGTTGTATGAAAGTTTGGCTGATCAGTTGACAGACATTGTTGTGAATGCG
14	ZMD26372	7	16.167	GAACTTTTGTCCAGGACAGTAATCTGAAACGGTACAGTCCGTGCCCCAGTGTGCATTGCTTTAGGGAACAGTCCCTTTGATCCTAATGAC
15	ZMD88748	7	16.637	ATAACTAAAAAAGAACAAATACCTTTTGGGGGCAACAGTAGCTTCTACATCGAGGGCAATCTGCCAGTCGTCAAATAAATTTGGGTACTC
16	ZMD70438	7	17.371	AATGCAGACCGAAATGGTTAGGCTGGGAGAGATCACGATCTCGACCGTGCGGGGCTGCTATGGCCCACCGATCTCCTCCGGCGCACGCGG
17	ZMD86910	7	19.624	TTTGGGGGTTTGTATATGTTCAGATGGTTTCAAATTTCAAAACAAATGACGATTCAGTAATTCCTGAAGTTACCAGGTACATATATTGCT
18	ZMD58578	7	23.551	CTCATAGGAATAGAACTAAATGCAGTGAAGAAAACACCAAGCATATGACAGAATAAATGCAGGGTGCAAAACAATTTAGATTCTACCAGA
19	ZMD85692	7	24.689	GACAAACCAACATATATACACAGCAGTTGGCAAGAGATGAGGGAGAAGCAGGAGCTATTCGAGACTTCCTCTGCACCTCCGTTCTAGACT
20	ZMD50223	7	25.935	TATCAGAATTCACACCCGTTCTCTACAAGCATAAAAGGGTGTCATTATAAGCAGAACATATCAGTCAGAGGTCTTGCTGGAACCAACGAG
21	ZMD49832	7	26.647	AGGATAAATCAAAGGGAATTGGAAGATATTGAAATTTGAGAATAGCCAATTGACAAGGAGACGATTTTTTGACTGCAAAGCCATAACAGT
22	ZMD88725	7	27.334	GTAAGGGTAGTATTTTTGTACCTCAAACATCAGATCTTCGATCTGGGAGAAGTACAAGTTAGCAGCCATCATTCTCGCCAACAAGCATAC
23	ZMD92965	7	27.954	AATGTCATTTTGATTGGAATGTGTATATTGGTGTTTGTTAGATACACTCAAGATGCCAGAATTCTAAAAATTCGAACGATTCACCAAATA
24	ZMD122357	7	29.133	CTTTCAAAAACTGCACGGCTGAAATAGAAGACAAAATATTTCCACTATGAAATTACATAACATGGCCTAAAATTACTAGTGTCATGGGGT
25	ZMD37958	7	29.744	GTGCGCTCGCCAGTTTTTTTGATCGAATTTGATCGCCGAATTATTCTCTCCCGCTCAATATTCTCTTCCCAACCCTGCGATCTTCATTAG
26	ZMD16550	7	30.582	GACCAGCGACGTGTCGCTCGGAGCTGCCAGCAACTGGCCGCAGAGCTTCGCCGGTCTACGTTCCGACGACGAGAAGCTCGGCGGATTGGC
27	ZMD17986	7	31.061	GGAACCAAATTATCTTTTTCAAGAATTAGATGTGATCTCCCCTCGGATGTGTGGAATTATATAATTTTAGTGCAGTGGGAAAAATGGTAA
28	ZMD30260	7	31.301	GTCCTCTTGAAAAGAGGTCACTTTCATGCTTTATCAAGCCTATAAGAATCCAAAAGGACTTGCGGTTCCTATCGACTTCTCCACATGAGG
29	ZMD18073	7	31.395	AGACCATTATACATTCTTTCATACTGACTAATGTAGCACTTATGTCGACGATGCAATGTGGGCACAACAACACTGGTGGACCATTTATTG
30	ZMD95971	7	31.756	AACAACCATTTTATCATGCAAACAGTCAAATGTAAACACACCCTGTGATGTAACAACAACCAGGGTCAACGAGATGACAAGAAGGGCCGG
31	ZMD112046	7	32.079	CCACACCTTCACAACATATCGAGATTACGCGTCGGATTACTTGCGCTTGAGCATATGAACTCAAACATCAGGTGAATTGCTTTCTTGCTC
32	ZMD57422	7	32.398	AAAAGTTCAAGTACAACTAAAGCTGAACAGGAGCAAACTTCATGAGTAAAAAGGAAAGAAGACACTAGGCTTTGTTGTTGCTGTAAAACT
33	ZMD73556	7	32.626	GCTCCACTAGAGCACACTACTAATCCTCTACTAGCTGTATATATAAATATAGATATAGCTGTTTGTCGTCCTCCGCCACTGTGACGCAAC
34	ZMD12454	7	33.118	GGGATAGCATGGAGAGGTTACTACCTGCTTTGGTTTCCCATTATGGCCTCCTATTGTTGTCACAATGATCTGTCCTGTCTCAGTTCCATT
35	ZMD88783	7	35.846	GGCAGCTCTTTTTCTTTATTAGCAAAACCTATCCGCTGGCCTAGGCACCATGTCCCAACGAAGTTCGACGTAGTAAAGTTAGTTCAAGCG
36	ZMD3951	7	36.587	AGCTCTGTATGCCTGTAGGACCCAAAAAAAAAGGACAAGGTAAGGCGCATGAATACTAAAACATAAAAAGGTAAAGCAAAACATATGTAA
37	ZMD53252	7	37.577	GTGCTTTGCATTTTTTGGCTCCATATACAACCGTTGCAATCTTGGTATGAATGGGAGGTCACGTAAAACTTTACGTGGAATTGGTTTTCG
38	ZMD124667	7	37.613	TGAATACCTCAGTTTATATTTGTTCAGTAATATTACATGCACATAAATGGTGAGACACCATACCTTCATCATGACAAAGCCAACGTCTGG
39	ZMD124631	7	38.234	GTCTCGGCTTTGGATTGCATAAGTTTCTTGTTACAAGTTCTTTTAGAGTTTTAGAGAAATGCTGCATCTACATACTAATGTTACGAACTG
40	ZMD52782	7	38.59	ATTCTTCATCTAGTTCATCGTTTGATTTGACTTCTGAACCCATATCTGTGATTGAGTCATTTGAGCACCCGTATGAAAATGAGAAGGATG
41	ZMD59388	7	38.743	GGATCCTGCATTACCCTCTGCAGCACAAGACAAAGTTTCACCTCAGATCCTTCAAGTAAAATAATGCAGATAACAAAATAAGTCTTATTA
42	ZMD97671	7	39.641	AGAACCAAGATGCCAACCATTTATCATTTTTTACTGGCCAAAAGTTTTCAGTTTTCCTATATCTTTTTAGTTGCGTATTCTCTGATTTGT
43	ZMD96196	7	39.97	GCACCGAGGATGGACGAGAGGTGGAGGAGATTCGGGAGGCAAGCAAAGCAAAGCGAAACGCCAGGCACAAAAAAAGCCTGGGCTGGCTGG
44	ZMD118472	7	40.566	ACCCAGCACAAAATTTTGCACCAACCAAATCAAAAGAGCGTAAGCAGGCATAAAGTCAACCAGATCACCACATTATCAGATTATAGCAGA
45	ZMD25432	7	40.974	TTTCGGCTAGGAGAGGTATTCAAAGGGGTATTTTTGTAATGAGGTACTATGGGTATTTTCCAATCATGAGAAAATGGAGCTGCTCAACCA
46	ZMD92512	7	41.321	GCTATTGCTGTTTTCAACAGGATTGGGCGATCTTTGTATGACTACTGCTCAAAGTTTTTCAGAATTGAAAGCTACCAGTTGACGTACTCA
47	ZMD123550	7	41.645	CACTGTGACTACCCAGAAAATCAGGGTAAGAGGATGACTGAGGCATAAGTGAACAAACACTGGACAAACCATCTTTTGATGGCTCATGAT
48	ZMD47329	7	41.825	AGCACTGTTCACCTTCTCTGATTTATTGTTTTCATTGCAACAGTACTCTGCATTTTGTTCACAACAGCAGACAATTTTGATCTCTTGCGG
49	ZMD23160	7	42.434	TCAAATTGTGACACTAGCGACATGAAGACTCAATGTCATATCAAAATATGCAAGAGATGACCTCAATATGGCAGTAAGTACATGAATTGT
50	ZMD34333	7	42.634	TTGACGCCGATGAACTAGGAGATGGATCTACATGCGCACCATGAGAAGTAGATGATGCAACACCAGTGCTTTTCAATGGTTTAGACACGT
51	ZMD23314	7	42.645	TTTTCTGTTGAGTGCTTTCGTTTATTGCCGAAAATATCTTTTTCTCATCACTATTTGGATGCTATTTTCAGGCCAAAGATTGGAAAAAGG
52	ZMD73045	7	42.67	GTTCTTTATCAAGACCAAACCAAAAATGTTGAAGCAACACAACACATGGTCAGGTACAGACAAGTCAAGGCCAAATTGCGTTACCAATAA
53	ZMD156050	7	42.722	TCATGACATAATCATATTGATCTTGGCCTGTTTTGTTGCATTTGATTTATTGTTTGTGCTCTCGTGCGTTAGGCGACTCCATCTCGAACC
54	ZMD125384	7	42.821	CATTATATACGTAACTCATTTGTTATCTGGGCACCGAGTTACATTGTACATTAGAGGCCCCTTACGACCAGCATCGTCAAGGGGAACATA
55	ZMD51305	7	43.088	ATCTTTTGGTGAATATCCATCTTGATCAAGTGGAAAGTCACCCGGACAATAAAAATGGAGAACCTGATCCCACAACTTTACCAAAAGCTG
56	ZMD46819	7	43.232	CCTATTGCTTTCCAAATTGAAGCAATGGTTTCTGATCATGTTGTGGGCTTCGTGTTTGTGGTTTTCGATGAGGTTGAGGTCATCGTTTCT
57	ZMD110729	7	43.274	GTACGTCCGCAAAAATAAACTGTCCAAGTGGATGGATGGATCATGACAGGAGGAAGGGAGTTGATCAACATACATAAAATAAGGTCATGC
58	ZMD119761	7	43.311	GGTTGCTATTGCTACTCTTCACAAGCACTCAAGATCTCACTGAATGCTCTCTTGTGCTCCTTTGATGAACTTTGGCTCACAACAAATGAT
59	ZMD99737	7	43.547	TATCCACGCAGACGCAGTCATGCAGGATGAGGTTTGCACGGAAACCGACGGGAAGCTGGAGAAGGAGACCAGATCTTGATGCAGAGGCCA
60	ZMD128374	7	43.587	TGCTAAGTGTCTGCAACACTAGTGCCTTTATATGGACATAAACTTGTACAAGACAAGTGCTGTGAGCGTGCCCGATGAAGGTGTGTCGTT
61	ZMD28377	7	43.773	GGTTCATTGAGGTCAAGTACAACTAGACATGTAGATACGCTTGCTGCACCTCTTTGTTGTGTAGTACCTTCCCCGTGCCTGCAAAGAAAC
62	ZMD22902	7	43.98	AATTCCAGTTCATTGTATCTTAGTGAATTGTATTGTCCAAGTCACAGGGTAGCGCTTCTATGATGATTTTGTGGCCGAGAGTGTATTGCA
63	ZMD8830	7	44.128	GATAAAGCACTGAAGACATGTGACACGACAACCCGGTCCTCATATGTCGGGGCAGGCACTCTCCATCTTCAATACCAACAACCAACAAAC
64	ZMD40628	7	44.22	TACGATTTTGCTGTAAAAAACGGCTAGGTTTACGGGCAAACCAGCAAAGAAGTAAACAAAATGTGCTTTCGTGATGAAGAATGGCTAGTT
65	ZMD116580	7	44.377	ATGTTGTGTCCTGTGCGTCGTATGGTCTCGTCTCGTCTCGTGTAAGGGTCTCTGGCGCGGCTAAAGATGGCAATGGGCCCCTGAAACCCG
66	ZMD18580	7	44.412	CTACCGTTCTTTCAATTACAAATAAAATTTGTGACAAAAAAATGGATAAATGACGTCTACAAACTTTTATAGTCCAATGCCCATGCTTGC
67	ZMD2579	7	44.465	TCTTGAGCCTATCATCGCATGTGAGCGTACTTATCACTTGCGATGACAAGTAAGATATTAGATGTCTTTAGACGCATGACTAATCGCACT
68	ZMD42633	7	44.467	ATGCTGACCGCTCTAAGCAGTGAATTTGGAAAACAGCATCCCCATCTGTTATTGTAGATGTGAGATGTGGAGTATCTTTTGCAACTTCAT
69	ZMD123337	7	44.538	TTACATCACCGACTGGGCTCATTTTCGCGTCGTTTTTTGACGTTGACTAAAACATAAGATACCTGCCCAAACTTGAGTTTGGAGTCCACC
70	ZMD23196	7	44.543	TTTTCAAGAATTTGAGAGGGCATGCCAGACAGTTTGGCACTGTGCCAGATAGTCCGTGTGTAAAATATCTAAACCCGAGAGAGCTTGTCG
71	ZMD38549	7	44.587	ATCTAATGGTTATTCTCCTTGGACCAAAAGAATGAATGCCATTTTTACTTGGAACAATATATGAACATTAGGCATGTTCTGGAATAAGGA
72	ZMD103393	7	44.594	CCAGTGTGGTCATCGCATAGAGGACCATGTGCTTGGGAGAGATGCGCCTCTGACCAGCCCTATGGTATTGTTGGGAAGATTGCCGCTTAC
73	ZMD109085	7	44.691	TATTCTAGTTTTGAAAGCTACACTTCTTGTCGTATGATGTATTTTGCATTTCCGATCCTACATGTCAGTTGCACATATCACAAATCACAT
74	ZMD102170	7	44.694	CCGCAATAGACACATGCCGTGTTACAATCTACTTCCCTGCTTGGTCTCAGCTTATCATTTCTTGTGATAAACTAAGCCATGTTCATCATT
75	ZMD22441	7	44.732	TCTTTCAAAAGGTCACTTTATTTTGCAATAAATATGGCATCCAAGTTTCAGCAATAAATGATAAGTATGTGCCTTTTGGAAGATCAGCTC
76	ZMD19903	7	44.744	GCATAATTCCAGTTCATTGTATCTTAGTGAATTGTATTGTCCAAGTCACAGGGTAGCGCTTCTATGATGATTTTGTGGCCGAGAGTGTAT
77	ZMD52953	7	44.75	ATTTTTTTTCTAGGAAAGAGAGAGTATAAGCCATCTTTTGACATAATGTACTAAAATGTCAAAACTAGGGCTGGTACGCAGAGAAGCTAA
78	ZMD65828	7	44.764	ATCGAAGCTGAAAAAGTCCAAATGCGAAGCTGAAAAATCAGGGTCTACTTGGGAATTTTAGAATACCCGAGATGAAAAGTCCAAATGTCA
79	ZMD61322	7	44.769	GCACTTGAATCTGATGTAAAACTAGATAGCTATCAGTACTTGCACCAATCAACTTGTACCGATATTTCAGAGAAGAATCTCAGCCTGTAG
80	ZMD117788	7	44.77	TCTCCCATTGTTGAAACTGAAGTCAGAAGGAGCTTGAGGTTTCTGGGTAAGAATAATGGATTTCGGGCAACAAACTGTGTGGATCATCAC
81	ZMD132653	7	44.807	GGTGTGACGGGTCTTGTAATCATGTTTTATTTCTTTGCTTCGGCTTTCTTGAGCTAAAGCCCTTTGTTGGAGGTGAGTAAGCGTAAGAAA
82	ZMD109064	7	44.831	CCCGTAGAAAATCATCCAGCGCCCTCGCATGAAAAAGAATGTTACCAATACCCTCAGTGTCTGACTTGCACGAGGCAACTAAAGAATTGC
83	ZMD102879	7	44.873	GCGCTGCAGGGATTTTGAGCTGTTACTCTTGGGGTTGCGGTTCTACAAATTTCTTTGTAGCTGTTACACTTGGGGTTGCGGTTCTACAAA
84	ZMD106537	7	44.954	TTTTTGTGGCAGAACCACTCCAAAAACCACGGGCGGCTCGCCCTAAGATCGATTTCAGGTGATATTGATAAACAATACTCAAATAGTATA
85	ZMD43542	7	44.957	TCGATCTAAAGCAAGTTGCAAATCTATCAAGTAAAGATCTAAAGCAGACAATTTGATTACCACATCATCTAGATAAACCTCCATGATAAC
86	ZMD8954	7	44.961	ACTACTTGCAGCCAGGGGCAAGGGAAGGGAGGGCGAACAGGGCCCATGCACAGTCACCCTTGTTTACGCTCTCGTCGTGTAGATAGGTGG
87	ZMD43387	7	44.98	GTAATGCACTACGGGGTCCATTTTCGGGCTATTTTTTTATCGTGACCAAAACAGAAGAACTTGCGCAAACTTCAGTTTAGATTCCACCCA
88	ZMD30300	7	45.008	TACCTATTTGTCATGAGAGCAATCAGAAACAACATTTTCAGGCATGTCATCACATAGAGTGAACATTGCAAGCATCTTGTACCTTTCTCT
89	ZMD107117	7	45.014	TCTTGAAGGAGATTTTGGAAAACTGTGACACACCTGATGGACAACATAAAGACCACGAGTTTAGCATAACTGCTCCTACAAAATCGGCTA
90	ZMD132542	7	45.068	GACACTAGCCTAGTTCTCCTATCTGCTGCCTCTTCTTCTTCGCAAGCTCCTCATGAACAACCCTTCTCCTCGTAGATAGTCTCAGTCAGC
91	ZMD147983	7	45.11	ATTAGGATGTTGATTTGGAGTATGCCCTTTACTATCATGTTTGCCTTGTCTCTGTCACCATGATGTGGAGGACATTCTGCAGAACTGCAT
92	ZMD148495	7	45.12	AGAAGGAGGATACATAAGAAGAAAAGCTGTGTCCAACTTTTATGCGGCCCCAATTTCTTTTCTTTTTTCTAGCTATTAGGAGGGATAACT
93	ZMD39848	7	45.135	TACAACAGACGCTCAGGTCACATATGGGATCCGTTATAAATGTTCTAGAGATGGTTGAAAAGCTAAAAAGATAACCTTTCCAATGGCACT
94	ZMD36593	7	45.157	GTCATGGAGTATGATTCCAATAGCTCCGATGATGATTTCAATGACATTTTGGCTGCCAAGTTCGTTTGGCCATCTAAGGCCAAATCGTTT
95	ZMD58454	7	45.159	TCGGTGCTTTATAGCTGTCCGATCTGCCAGTCTCACCCTATGTTCTCGAATAATCTAGGAGCTCCCCACCCTGGTCAGCTGACATCTGAG
96	ZMD71678	7	45.199	AGTTGTGATTGAATTGTATTACACTTCGGATCCGCTTTGCGAGGACATCAAGAATCGACACTTCAAGATTTATTGAGCAGCAATACAACT
97	ZMD104258	7	45.201	GATAGGACCAATTATCTCTATTGAGTATATATTGATACAGGTAACTTGATGTAGAGCTAGGCTATGAGTTCTATCGACGGTAGAAGTCGA
98	ZMD20551	7	45.293	ATGCTACACTACAGACAGAGAGATTTTCAGGTGGTCCAGAGCGTCTAGGTGTTCTGTCCACGAGATAAATTATAGTAAAAATTGCAGGGA
99	ZMD106041	7	45.349	TTTGTGACTAAATATAATGTAAATCCGTATGTAACTATGATGAATATGCACTTTGTGATAAAATATAATGCAAATTCGACGGGACCCGAC
100	ZMD83331	7	45.368	TCATGAGCATATCATCGCATGTGAGCATCTAGTCACATGCGATGACGAGTAAAATATTAGGATGTCATTATATACATAACTAATCACACC
101	ZMD33467	7	45.372	TGATACAAGGTTCTAGAGTTATTTTCATGCAGACTACTACTACTCCGTGTACATGAAGCTAAAGAATCCAGTGATTATTATGCAGTGGGT
102	ZMD38913	7	45.373	AAAGTACACTTACTTTTCTAAAATCTTGACAAAATCTTTGCTTTGTTCTCTGGGGTAATTGAGTGAGCCTAAGACTAACCCTTTCGCCTC
103	ZMD18556	7	45.474	GTCAAGGCCGCGAGAATCAAATCACAGCTCAGAACAGAATAGCCTGACAATCAATAGTCCCTGATAATTTTTTCATGGACACCAGTATCA
104	ZMD90784	7	45.501	GATAGTGCAAACATCTAGTCCACGGATGAGTCCTATCTACCATGTATTGCAAGAAAAAAACCTACTCTATTATGTACAAGAATAACCTCC
105	ZMD11101	7	45.542	TCTCTGTGCTCAGCTTCAGGGAAAGCTATACTAACAGCAGTGGCCAACCCTTTGCAAGCGTCAGAAGATATGACCAAACCAAGAGGATAG
106	ZMD204	7	45.582	CTCCTAGCAGCACCCAACAGCAACGCGACGAGCAGGGCTCCTAACGGACATTGCTATCCTCTAGGGTTGCTTCTGCCAGTTGGTCCAGAG
107	ZMD116149	7	45.687	AACCCCAGCGTGGTTACATTTCATCTCCGAATTGAAATATGATATACATGTCTGTGAACGGGCAATATTATAGTTATACAAATCTTATTC
108	ZMD77261	7	45.776	GAGCGTCCTCGACGAGCCTAGCGAACGCATGGCTACGCCCCATCATTTCGGCAGCCGGTTTGGATTTGTTCTGGCTAAAGTTTGGGATAC
109	ZMD77732	7	45.936	CGCCTGATGCAGAATTCTGAAAGGATGCAGTCCGTAGTGAGATGGACTCCATCACTGCCAATGAGACATGGGAAGTAACAAATCACCACT
110	ZMD58723	7	45.939	TTATGACATAATCATACTGATCTTGGTCTATTTTGTTGCATTTGATTGATTGTTTGTGCTCTTGTGCGTTAGGCGACTTTGTCCCGAACC
111	ZMD99822	7	45.959	AGCATCGAAATAATCCTAATATCTTCATCTTGATCGGAATCATTTCTTGCCTTTCTTTTATTCCTATGTTGAATATGAGATATAACCACT
112	ZMD63232	7	46.073	ACCTTATCAAATATGTTGAAGAGACGTGGAACCTTGATATGAATTGAACTATGGTATGGCAACACCTTCATCTTCCTTTCGTCTCTGTCT
113	ZMD9640	7	46.136	CAATATATTAGGAACAAGGACGAAAGGGTTACAAGAACCCCTGATTACAATGTTGGGGTAGGCTCCTAAAAACACAATGATTGCACTATT
114	ZMD67684	7	46.263	TTATATATACCATTGCTTTAGGGCTTGCTGAGTACTTTATGTACTCACCCATTTGCTATTGTGGTTTTAGACAGAGGAGATTCGTAGAAG
115	ZMD116384	7	46.323	AATGTTTTGTTCCCTTCATTATGTGATTAGCAGCATGGATGAATTTTTGGATAGTGCAATGTTTCATGATGGATCAGATAAAGGAAACAG
116	ZMD96970	7	46.432	ATCCATCTATGTGCAATTACCCCCATTATCTAGTCTCCCAAAATAGGAGAAGATGCAGGACAAGAATATCTGCTAGATATTTTCAAATAA
117	ZMD149778	7	46.515	GTCAGGCAGGCAAAAGTCACCAATTGCCTTATCCTAGGTCTACCAGTACGTCGAGTCATCCTATGGATCTTGTTTTCTCTGATGTATGGG
118	ZMD133133	7	46.715	TCAGTACTGTTCAAACTTGCTCAACAGAGCCACACTCGAATCGGTCCTTGATCGATACAGACGGGCTACGATACATCGGCCATGAGTCTA
119	ZMD72976	7	46.822	ATCAATCTCAGAGTCTTCAGGATACATGCTTAGATATAATAAGCAAGTTTTCAAATGGTAGGGCAGATCACTATAACTAAGGGATAAAAT
120	ZMD49488	7	46.915	TGTTTATGTCTACAGGCACTCAGAAGAAGCCATAGGCCACATTGACACTGTAGTTACTCAGATTTGAGGAAAAGTACCTTCACCAGCCAA
121	ZMD42628	7	47.147	TTGCACATGTTGTTGAGGGTGTAAGCCATAAGCTACCTTTTCTTGGTTGTGCCTACCATGATTAGCAAACAACAAAATAAATTAGCAAAG
122	ZMD137275	7	47.198	TTAGTGCATCGACGGTGCTCGTTTTTGCGCTTTTTTTTATGGTGACCAAAACATAAGATACAAGCGCAAACTTGAATTTGGAGTCCACCA
123	ZMD88475	7	47.526	TCCTGAGCCTATCATCGCATGTGAGCATCCTTGTCACATGCGATGACAAGTAAAATATTAGATGTTATTAGTTGCATAACTAATCGCACT
124	ZMD36419	7	47.78	AAGACAGCATTCAGTACCTCTTTTGGTCATTTTGAATTCTTGGTAATGCCTTTTGGTCTTACCAATGCCCCTGCTACCTTTCAATCCTTG
125	ZMD135599	7	48.481	TCAATTTGCTGCTTTTCTTTGCTGCTGATCAACGGTCTGATGTCGTTTTTATAATCTGATGCAGATTTGTCTGCCAAGTTCCCTTCTGGC
126	ZMD62206	7	49.505	GGAGCAAGTTTTGAGCGAACAAATAACTAGCTCGCTTGCGCGCTTACAGTTTGGATCGGCTTTCCTGACGGCCTTTCTGATCTTGTCGCG
127	ZMD98820	7	50.038	GTGGAATTGACCAACCTCACATGCCATTCACTTTATAAAGTTGTTTCGTGATGTTTCAGCTTCGTTCAAGTCAGCTCAGGACGGAAGCAT
128	ZMD44042	7	50.427	CTTAGCTCAACTGTTACAGGAGCAGAGCATCTCACCACCGTCAACGTTTACTTGATACAATTGCTGACGATTGGTGAAGCAATGAAAGTT
129	ZMD48164	7	50.464	GTACAAAGTAGCGATGAATCAAATAAAGGGCTTCATCATTGTGGATGCTAAATGGATGCTTTGTTCCAAAGCTTCATTTGTGAATTATAT
130	ZMD73493	7	50.842	TGGTTTCCAAGTAAGGCTGATATGAACTACATCAATATAGAGGCTGAGATACCATCAAAACAAAGACACAACAGATGACAACGGAAAAAT
131	ZMD50560	7	51.098	TAGTACTACTCCAGCCTTGCTACCTACCAATTGAGTTTCAGTTATGATCGTAACGTTCCTAAATTATTGTCATTGCTGACTTCTAACATC
132	ZMD55181	7	51.298	CCTCACAATGTTCGCAGTTTGGGTCTTCCACAGTCACAATGAAAGATGCTCTTTTTGTTGTTTTCCCCTTTGTTGTACACCTATACTCCA
133	ZMD87465	7	51.512	TGGTTCTTGTAAATACACATGACATTTGAACCTCGTTTCGTGTTCACTAGAAAATATGCGCGGCATTGCCGTGCTTCTATTCTTGTGCCT
134	ZMD86145	7	51.922	CCCCAGTGATCGCGATCGCGCAGAGGACGCCACAGCTGTCAAGCAGCCAAGCTGGATGCCATTAGGACATCAAAGTTGGCACAGATTTGT
135	ZMD147892	7	52.66	TCAATACCGGAGAGCTAGTATCAAAAGGACAAAATGTGATTTGGCCTCATGCCCAGAATAGAAACGAAAAGGCTGATGTGCGGACACCCC
136	ZMD5189	7	52.987	GCTGCCGTGCTGGTGCAGGACTTCAGGGCCATGGTGGCTGTCGAGATCAGTGCACGCGTCGAACTGTAGGCACCGCCGTGCTCGCGACTT
137	ZMD1047	7	53.512	CCCACGAAGACCAGTTCACCGCTGCACGAACAGGGGTAAGCTACAGGCAACTACCATGCCGGTGAGGTCCGGCGTTACAGGAACAAGTAT
138	ZMD47985	7	53.901	CCCATTTCCAAATAAAGCTAATCTCTGCTTTATGGTTGATAATTCAATAGTGAGCCCAGATGGCCTGCTTCAGCAAAGCTCAACAGTAGC
139	ZMD105275	7	54.425	CATACGTCCAGATCCTTAGGCGTACAATAACAAACAATTCAAAACCCATAGTTAGGGAGCAAAATTGAAGCTACATTATATAGCACAATT
140	ZMD120609	7	56.49	AACAGACGAGTTCAAAAACTTCAAAGGATTGGGCAACTTGAAATGTGATTTACTCATAGTCCCAAAATCCCAGTGTCAGGGCCATAAAAT
141	ZMD33679	7	56.808	TGTGAAGTCACCCAACCCGTCACTAGAATTGCGTCATGCACACACTGCATATCCATCGGACGATCCGGTAGTTCTTTTGACTTGCAGCAT
142	ZMD101271	7	56.839	ATTTTGGAAAAGAGTTGAAGATTGATGACCATCTTTCCTCGTCAAGGGGAAGTATTCTTTCCACAGAAATCCAAAAGGATCCCTGCAGGT
143	ZMD105490	7	57.5	GCAACTGCGATTACCTCAATAAAGGAGGTACTTGAACAATAAAACCTAGTATATTCTCACGGACCATGGCCTTGTCACTATCTAGAACTT
144	ZMD26717	7	57.589	ACTAATCACCTGGAGTTTAGCATCCATATATTTGCCCTTCCCAAGATCTACACGCATGTATTTTATGACCAATCAGATCATCATTGGTGA
145	ZMD35166	7	58.126	TTTGGAGTGGAGACATGATGCAATCTTTCAGTTTTGAAGACTTATTCCTTGTTTTCCGCAAAGAGAGGCTCGACATGAACCTCCTAACGG
146	ZMD16316	7	58.643	TTTTTTTCCATTCTAGAGGTTGTAATGTGCATATCCATTTTACAGGACTCTATTGGAAATTTGCCAAAAACTGATGATTCTTCCAGCTCC
147	ZMD77422	7	58.954	GATTAGGACCATAGATATATATTTACAAATATATTTTTCTGGCAGTAGCCCAGGCCACTACGAGCGGCATTTGCTCAAGAATCTACACTG
148	ZMD95925	7	59.396	AAATTTTACCATGCTGTCATCACGTTCTAATTATTTGGTTCCCACTTTAGGTGGACTACCAAACAACAATTGATGCAGGTAGCAAATATG
149	ZMD56205	7	60.328	TCACCACTTCACATTCGGTTGAGGCTTTATATAATACATAAATATGACCAAAGTAAGTAAAAAGATAAAGAAAAAGTCATAAAACATGTG
150	ZMD12811	7	61.117	CAAACCAACATGGATGTCAACTTCAACTAATCTATAATCATTTATGCCGACATAGCTGAAGGGCATCGATCGCTGTTGGAGAGTAACATT
151	ZMD125390	7	63.848	AGACTAACGGGGTTCCCCTTTTCAACTACTCATCTTTTTATGTCCCTTTATATTGGCAGATGGCAGACGGAATCAACCGTACTATTACAG
152	ZMD37874	7	70.713	AGCCCGAACTGTACCTACGCTCGCCCCTAGCACGAGCGCCGCGGCTCATTCAAAGGGCGGAGGAATAAACCCTACCAGCTCCCCCAAAAC
153	ZMD150846	7	71.967	GGACCAGTCACGACTCACTGGAGCGGACGGCGCGAAGCCCCAACACGACGAGACAGGGCAAAACGGTTGTGATTGTTATAGGCAGGGACC
154	ZMD50857	7	73.191	TTTGGAACAAGATGATATGGATCAATAGAAGTACTAATTTAGGCTTGTGGAACCAAAAGAATTCATCCGAAGGGGCTACAACTAGATCCC
155	ZMD55818	7	73.461	GGTCTAATTCCATAGAATTTTTTTTGTGCCTCCTTTGTCTGCACATATGGTGGACTTCCACTTCCATAGTCCATACAAAGCGGGAGCAGT
156	ZMD102985	7	73.982	TTTCAACTGTTGAACAGTCTTACTAGGGCCCGGAGGATCTCCCATCCTTGCAGATTTTGTTTTTGAAGAACTTATAACCTGGAAAATGAT
157	ZMD69954	7	74.538	TAGACCCTTCCCTAAGCAATAAGCATGGTTGAGTAGAGAGTACCACCCAACCTGGCCACTTGCAACTTCTCTTCAGGTGGAATGTTTCGC
158	ZMD69113	7	78.246	TAGGTAATTTTGGTTGCCATATCTTCAATAATGGTGTGGTTATCTACTTCACATCGGTCACAGAACAGAGAATTGCACTCATTGCACCAG
159	ZMD79417	7	79.331	TTGTGCTAGTCATGCTTTGTTGGATGGCATTATGGGCCTTTGGAGTTTCTGGTATTGTTGCCTTTGGCATGCCAAATGGTGGGCAATGGT
160	ZMD73947	7	80.347	TTCCCTTGCATCCCTATATTATGTCAATTCTGTTAGGCGTGATAATTTTTTGCTCTATTGAACTTTTTGATAGTATTTGTTGTTATACAA
161	ZMD97289	7	80.992	GTTTGAGTCCATTCACAATTATTTCCAGCTGTGATAACACATTTGAATAACGTGTTTTGATGGTGTTTTGTTTATCCGTGCCAGATCCGT
162	ZMD23106	7	81.614	TGCATCAAGATTCATAAATTCTGTTAGCGTGAGAACGATTTGTCTTAGTTCAAATGACTTCGATGAGTAAGTATGCTTCACATATATACT
163	ZMD100036	7	82.016	CCGAAAGGAACAAAATAATATCGCAATTGAAAAGAAAAATTCCCCCAAAAGAACTCGGACAACAGAAAAACACGCAGATTCGTGATTTCT
164	ZMD39083	7	82.839	TGCGTAGGAAATGTATGTAATGGCATGGAGCTTCTGACTTCTGAAGGGACGTCTCTGTATATGTAGCCAAATTACATGCGAGTGATATCT
165	ZMD24749	7	85.482	AGTTGTCATTAGAGGCAATCAGATCATACTTGGAAATATTGGAGATTCTCGTTGTGTACTCTCATCAAATGGTCAGGTACATAATTTGTT
166	ZMD72427	7	86.909	AATAAAGCCAAAAAGGAGGGTGGAAAGAAAGTCATACCAATTGCTGCTGTGCTGCATACTCCAGAGTCACCAATCACCATAGCTCTACAA
167	ZMD96149	7	87.505	CCTTCCGTCATGTCTTTGCAACTTGGTGAAAAGGTGATTCTTTGAAGCAAAGATTGAGGCAATGGAGATGTCTGCGGTTACATATCTTCC
168	ZMD85678	7	87.817	GGTTTCCTTTTTTCCCCCTTCTATTTCTAGCTACGGAGTATATTTGTTTCTGGACAAATCTTTTACGATTCGAGAGTTTTCATAGTAACC
169	ZMD46442	7	87.826	ATAACGACGTAAACCAGTTGGTCTAATGTACTGAGTTAGCGACGCTGCTGTGGCTAGAGTCCACATGCTAAAAAACAATAGCTACGTACC
170	ZMD81369	7	87.883	GCCTAGCTAGAGACCCCAGGACCGTCCTCCATCACGGACCATGCGCATGTGCTGCTTCCTTTAGCTACCCAGCAGCTTCTAGTTCGGCAG
171	ZMD32094	7	87.893	GGTCTCAAACCACTGTTTGAGCGTGTAACGACAAGATCAGACCGTTTGACTTACGTGTGTTGAGTTGAGGCGCGCATGACCATCGACCAA
172	ZMD53411	7	88.905	CTCTCACAGCACAACGTCTACAATATTGGATGGACTTATTTCTTGGAGCATCTCTTATAATCCCTAATCCAGAGGACAATTCACCTATGT
173	ZMD14343	7	89.827	GCACCTTGAATAATAAGCTGGGTAATACTAAACTATCAAACTACGTGCTCAATATGTGCTGAAATTGTCGTCGCCATTGAAACTGTCATC
174	ZMD126385	7	89.973	TGTCAAATTGTGTCTAATGATGATATGTTCCGACTGTTTTGATTTTCACCGTTTCAGATCCTCAGCTAACACTGATGCCCTTCTACGTAA
175	ZMD33796	7	90.636	GAGGAGAGGCCATGCCTCTATTTAGTCAACCAAATGTTGGTCCCCTGCATGCAGTGAGCCAGGTTGGTGCCCATGTGTGTAACTAATCGC
176	ZMD106882	7	91.052	TATGTACACCTTCATTATTTGCAACCAATGGAAACCTGATGCACCTCAATTCAATGTGAAGAGATGATGTTACTTGTGTTTTGGCCAAGT
177	ZMD121526	7	91.737	GTTTTTTATGTCTCAAGGATAGTATATTTCAATGATTTATTTCATACATTTCTGTGCATTCTCCCGGACCCTTTGCAAATGGTAGCTACG
178	ZMD124767	7	93.141	GCCTGCATGCTCTTCAGCCAATTTGATCATGGCACCGCCCTAGCTAGGTGTAGCGTGCAATGTTGGCCCTGTTCGGATCACTGGGCTGCG
179	ZMD59049	7	94.011	ATGCATCTGGAAGAGAGTTCTACTCACATGGGCGCTTCGCTGCATGGAAAGCTCATACAACATACTCCTATCTTCTCACTAACAGTCTGT
180	ZMD148521	7	94.689	GCTGCGCGTCTTGCGTGCCTGGCATTCAGTATTTGAGCTGTTAGCCCCACCTCACTGGGCAGTGCATGTTGCTTGGTCTTCGTGTTCGTT
181	ZMD100092	7	96.006	TTCGAGTGGCGAGGCGAATCAAAAGAAACAGCCCATGTGCTACTGCTATGGCGTAGAATAGGCATCTTTATTAGTCCAGGTACCCCAATG
182	ZMD94735	7	96.036	AAAGGGCTAAAAAGCAACTAATCAAATGAACTATGATAAAACTCGAATACTGAAAAGGAGAGTAAAATGATCGGATGATGTTTGGGTTTG
183	ZMD157424	7	96.123	GTTCAGGCTAGGAACGTCCACCGGTTTGCGGCCTTCCACAGGACGACAGACGCTACCAGTGCGCTGCCCCCCGGCCTTCTGGTTGTTGTT
184	ZMD82838	7	97.136	TTCCTGCGCATTACTAAGTAAGAACCTACCTGAAGCAGACCTTTATCATGCCAATAGTCAATATCGACTCACAGTTTTGTTATGTCCAAC
185	ZMD72086	7	97.233	TTCATAATGGCTAGGAGTATATGTAAAGTGTGTTGGCTAATTGCAATATAACATATGCTTTGCTGGCTCACAGAATGTGTTGTGCGCCCC
186	ZMD12740	7	98.115	CTGATTCTACACCTCAATTAGTGATCCATAAGAGGATCATTGTAACAGCAATCAGGTTCTAAACGAGTATAAAGGAGGCTGCAACATATA
187	ZMD23486	7	98.308	GCACCAATGGTTCTCATCCCCTTGATTCTTCGGTTCTTCCCGCCTAGCCCCTCCACCCAAATCTCAGTGAAAATGGAAGGCAATAGGAGT
188	ZMD114829	7	98.418	GGACACATGCGACGGTATCTGCGGATCGAGACGAGACGCGCTGGTGACCTGGTGACCAGGTGTGGGCACGCACAGGCCAGATGAACAACC
189	ZMD4574	7	98.705	GTTCTATGCAATTACAGTACCATGGAGCAACTGACCTCCTGGGAAGTCTCATGGTTCGCTGTTTACCTGTGGCCAAGGGATTGGATTGTG
190	ZMD94989	7	98.859	GTAAGAAAAGGAGTCTAATCTCTTTCGATGTTTCAGAGAAGGAAATAAACTCGTCAGATAAACTGAAGCTAGCTAGCTAGTCCAATGACA
191	ZMD28947	7	99.213	GTTCAGTGCCGTGGTCGTCCTCTGATGAGCTGCTAACAGAAAGTCAAGAATCTAAACTCCTGAAAGCTGAGCGAGGACCATAAACAAACC
192	ZMD79602	7	99.967	TAGCTACTGCTCCTAATGCGTCCGTATTTACATTGGATGGTTCGGGATGGTGTTTGTTTCAGTTTGTCAGAGTAGCATGTTGAAGCACAA
193	ZMD98105	7	100.643	CTCTGGCTTAGTGGAGAACAATGAGCTTGCAGCCTATACGAATTTTATACCCAACTGCTTTTTGTCTTTTTGAACACATACTCTGGTTCA
194	ZMD42946	7	101.045	CACGTGATGAGATGTGTCATATCAGAAGCTACAAAGTTCCATAGCATCACGTTTGGCACATACCTTCAGGAACCGAACACGTAAACCAGA
195	ZMD68699	7	101.758	TGCTTTTCATTGTAGATAATGTTCCAGTAGAGAATCTCCGAGCAACATTGTTCTCTGAAATTCTTTTTGCTCCAACTGAAACAGATGGAT
196	ZMD86964	7	102.511	CATATATAAAATAACTTCACGTGACGCGGCGGCACGTGCAATGACAGACCGATGGCGCGACGCGGTGGACCGGGCGAAGCGGACCAATGT
197	ZMD123080	7	103.455	GCAACATGCAACAGGTGGGTCGTGACTCGTGACGGAAAGAAATCATTATTCAAGATGGCTCCTCCTTCCCTTGTCGTGAGAACTCCCGAC
198	ZMD115787	7	104.538	GACTATGAACTGAAACACTAAAGTTTTTCATTTTCATTGATCCTGATTGTTGATCGAACCAATTACATATGTTTTTGTTTCGCTCTAAAG
199	ZMD92019	7	104.737	ACTTGTACCGCATGCACCAAAAGGGTGCTCGTGCCAATCACGAATGCTTCTTCTCCTGGCCTTCTTATCCTGAACCGCCATAGCTTTCCG
200	ZMD45117	7	106.182	GCAGTGATGCGCACTCCTTCGTCCTGCTGTTTTGCTTGGCACGCGGCTGGTGCAGGGGACTTACGCCCGACGCAGTGAGCTTGTGTAAAG
201	ZMD153903	7	106.415	AAGATGCAAGATATTGTACTGAAAAAAAAAATAGTTCGAGGATGGCTGGGATGGAAGATAGCAAGTGAACATGAAACTCGTAAGTGTTGA
202	ZMD108091	7	107.34	TTTATATCCAATTTTCTTGGTGATCCTCTCATTTCTGATATGCGTTATGGAACATCCCTTATTTGGAAAATTTATGTATTTGCCTCATGC
203	ZMD22137	7	107.628	GGTGTTATCTTTTGATTTCCTCGTAAAGTTTATTTGGTTCTTATTCGAAGTTTATTGGATCTTGTCGATTCTTCTCGAGCTTTGTTTTTT
204	ZMD65050	7	108.12	TCTGCCCTAAAAAAATCGAGCAGGCGCAGTATGGAAATAGCCGCAAGCTGTGGCCGCCGAAGCCTCCAGCTCCATGCGTCCGTGCGCGCG
205	ZMD22938	7	108.131	GTAACCCAAAAAAACATAATGTTCCATCAACAGGGCATGCTGGCACATTCTAAGATTATATTGAGATTTGAAATACAAACATCAATAGGC
206	ZMD3042	7	109.033	GAAGAAGCTAGTGAAAAAGCAGTAATCAATTACTGGATATGGTAAAGAATTGACAGGAGATAATAGGGTTTTACCATTTGTTGAAGGAAT
207	ZMD62715	7	109.146	CTCCGTGTATCGCGGTCAGGAACAATAACTACATCACGAAAACTCGGTGGATCAACTCAGATAACACTGCACAAGGCCACAAGCCGTTCG
208	ZMD29316	7	109.717	ATTGGTCTCGTGCTGCTTGCTTGTATCAACTATTATGCTCTAAATTCTAAATTGCAGTTGTGTTGGAAGAGACCGTCACAAGCACAGGTA
209	ZMD23848	7	111.158	GTGAGTAGTAGTACTTGGAAGGTAATGGCCGGCTTCATTGTTCCTTTTGTCAGGTCCTCTCTGAAGAGCCAACTGACCCGTCCTTCTCTG
210	ZMD57868	7	111.519	CTAGGCTCTAGCTAAGTTGGTTAGTCGGCACTAGTAGCACTCCTCGATTTTGACTCCCCATGGGAGCAAATTTGAGCCTGAGCTTTGAAA
211	ZMD101102	7	112.396	AGGATGGTCTAGGAGCTAAGCCATAGAAGCAGCACAGTGGACAAATGTTCATGAGCGGGAGGTGTACGTTCGTCTACGTACTGCACTGAA
212	ZMD18734	7	112.421	GCTTTATGGATGTTCAGATGCCAGAGATGGATGGGTATGAATTCAATAAAACATCTGATTCATTTATGATTTTGGACATGTAATTTTTAG
213	ZMD120997	7	113.59	GCAATTCCTGGTTTCAAATTAGAGATAACAATCAATGTATGTGCTACATTCATTTTTCCAGAAACGTGATGGCGGAGCTTCTATTTTGAC
214	ZMD17925	7	113.615	TCCTCACACATGCCCAAGTTTCCAATTCAGTTATCAGTACATGCTGATCAGTAAAGGATTTTTATTTCGTAGGAAAATTTTATGCTTCCA
215	ZMD81033	7	113.634	ATTCCCCAACAATGGCGCAAGCGAATACAAGGCTCAGGCCAGGCCTGGGGAAAAGTCTGATTTGCTTTGGGCCTTGTACCTCTTCCAAGT
216	ZMD24336	7	114.215	TCTAATCGACAACCATAAATCAGACCAGAGGCTCTACCGTCCTGCTGTCCTTGCATGCGCCATCACGGAAAATTTTTTTCTCATGCGCAC
217	ZMD13768	7	114.328	CTCCACAACTCAAAGCAGGTGGCCATCATGGATGAGCCGGAGTAATGATGCGATGTGTGCCTGCCCGTGTGTCAATCCTTAGCTTGAAGA
218	ZMD149870	7	114.647	GTTGTAGTGCGACCTCCACAAGCTGACAAAAACAGTGGTATTGTTGACAATTTCAGCTTTTTTTGTTCGCATTAGTTTCATGATTCCTTT
219	ZMD60291	7	115.327	GGTGTAACTGCAATAAAGCCAGGATGGCTTTTGAAATATGCCAGTTCTCTCTGCACCTTCTCTGCACCATTGGATGACCCCAAACCCTAT
220	ZMD110686	7	115.958	TTCTTTCCTGGACAGCGGGAGTTTTATTTGGAAGGTGGGGCCATGGTTTTGTCTGATGGTGGAGTGGTTTGTATTGACGAATTTGACAAA
221	ZMD30043	7	116.777	GGTTCTCCGTAAGATACGCCCCAATGCAAGGGCTTTGACGTAGCAACAGTACTTTATTTTCCCAGCTGCATCGATGCGTATCTGGCTATG
222	ZMD52483	7	121.422	AGAATCATACGTAATTTATGATCTAAAAAACTCTTCAATGCAACTGCATAACAAAAAGATTACATCATGTTATGCCAACAAAGTACCATC
223	ZMD116825	7	123.265	AATAATGGCCGTGTCCACCGCTCCTTAGATCCTCATCTCCGGCCGTCAAGGACTTTCACAGGACACGTAGTAGATGTAAAAAATAACTTC
224	ZMD65529	7	125.9	ATACGTACCCACTTTGAATATTACGTAACCCTTAGTATATGTAACCATGTATCTGTCTGTATTCAAGTACGTACCTGTAGGCATGTGATT
225	ZMD91058	7	125.976	GGATATATGGTTCCTCTGATTCTTCCTTTTCCTTTCCTTTTGGTGCAGACTACTCCACATAGTAATATCAGTTTAGTTGGGCTAGGTTAG
226	ZMD149052	7	128.609	GAAGGCGCATTCTCCCTTTTCAAGTATGTTCTCCCATCAAGCACCTTCTTGTTTGTTGATTGTCAAATTCCTTACTGAGGTTTCCCCCTT
1	ZMD125936	8	0	ACAGCTGCTTCTCGATGTGGTTCATGACAGATCCGGCCGGTTGTTGGGTCGCCGGTCAAGCAGAGAGAACGCATGCCGTTTTCCAATCCC
2	ZMD87434	8	1.69	ATACGAATATTTCAAAACACATGACGATTCGAGGAAGAGGCGAGAGAGTACTTATTCGTACGACCGACCAACTGAAGCCGTGTGTTTTCT
3	ZMD14691	8	2.924	GAATACTTCACTCTACCTAGTGGGAATGCGTACGTTGAGGTCTGCTTTTTTGGCGTCAATGTCTCAGCAAGCACTGAGAAACATAAGTTC
4	ZMD64296	8	3.243	GGAGTTGCTAAACAGATATGGAGTTGAAATAAAAGGGAAGAGAGCTGTCGTAATCGGTAGAAGCAATATTGTTGGAATGCCTGCTGCTCT
5	ZMD100154	8	4.071	GCTCTTTGCTGGGATGTGCTTGTCTCAGTCCATTCCATGTATATGATCTGCTGAGCTATGACTAGTGTGTGCATTTGGATATTCGGCCAG
6	ZMD21822	8	5.055	GTCACTTGCAGATGCTATCAACATATCTCACCGTTCAGGAAAAAGTATAGCTGTACTCACGCCCGGATCAGGAACCCAATGCTCAAGTCC
7	ZMD126888	8	5.429	CATATCAACGTGCGAAACAATGAAAGTTATCAACAGAAACCTGTCCATCAAAATACACTATAAAGTCAACCTCAAGCAACACATATAAAG
8	ZMD125596	8	5.698	AGCGGCTTCATATGGACCCTAGCCATGTGCTGTTGCATTCCGAAGTTTTACAGGTTTATGTGTGCCAAGCTTAGGCATTTACCTTGTGCA
9	ZMD74603	8	6.826	TCCCTGTGCAATATCTGTTATGCTGGCTTCGAATTATGCAAATGAAATGAAATTCAATGATTGTTTCGTACTTCTTCATTGAAGCTTCTG
10	ZMD90832	8	7.178	TACTCTTGCCACTGTACTAAAACGGAAAATGAGTAGCACATTGCAACAACAGTACACAATATAGTCATTTGGCATTCACCCAGTTCTCTG
11	ZMD95491	8	7.811	TCTTAGCTAGCCCGTGTTGTAGAAGACGCGGACACGCTTCGTATTGATGCCCAGCGGGATAAGACTAGAGAACCTCGACGAGCAGGTCGG
12	ZMD124163	8	8.31	CTTTCTTTGAAGCTTGATGATCCAAATCCTCTTGCGTCTCACAAATACTGTTTGTCTCACTCATGGGGATGTCTTGGTTCTCAAGATTCT
13	ZMD11737	8	9.042	TCCAGTAACTAGCTAATAAAGCTGTATTCAGCGCCACATGAACCAATGTGATCAAATATGCACGAACTAGCAGAAATGGGCTATAGTATG
14	ZMD151473	8	10.27	CCTATCCAGTTGACCTTCTGTTCGAATATGCTCCTGCAGAAGCAATATAAATGCCATAAGCATGAGAAAGAACTGACTCTTGATTGTTCT
15	ZMD99095	8	11.777	GTGTACCTGCTGATGTGACTGACAAGCTTTCTTACATCAAGAACTCAAGTATATCAAAAAATTGCACAAGGACCTTGAATGTAATGTATC
16	ZMD152874	8	11.968	GTCGCCACCAGACCCGCACCGCGCCATCGCAAGATATCTTCCCGTCTCACACGCATGGCCATGGCATGGACGAAGCCAAAAACGCTTCGG
17	ZMD49599	8	13.021	GTGAGTTTCAAAGTTATGCAGCTCTTCTGTACCAATTCATTGTTGTTGCTACCTCTGTGACTTATCACCTCTGCTCATTTCTTCATTCAG
18	ZMD32413	8	13.079	CTATATACAAAGACAAATTATCAACTAGATATGCAAGCCATAATCATTGAAATCTATATGCCCTTAGAACATTTCCAATGGTGATGCACA
19	ZMD74284	8	13.461	AGAATATATCTGTATTCTTCAGTTCTGTGGTAAATTACGGAACTGAAGAGTTCTGTGGAATATATAAAAACAAGACTCTAGTTTTACAAG
20	ZMD28643	8	13.535	GTTGCCATTTGCTTGTTATATACGAGGTCGTTGTCCTTCTTCGGAGCACGCTGTGTCTCGTTGCGTCGAAAACCTCAGGCAGGCCGTTGA
21	ZMD2957	8	13.942	GTAATCCTTCCGACTGCTTCTTGCGTTGTCCTGAGTCCCGAGATGACGAACCAGCTGTTCGGAAAATACTCCTACTCCTACGTAATTTGC
22	ZMD87004	8	14.373	GCCTCTATGCCTGGCCAGAGGCCTGCAGGATCAGTTCAGAGCTCTTTCGCCAGGTGCAGAGGTACGCAGAGGCTGCAGCCAGCATCCTGT
23	ZMD61942	8	14.454	ATACATGAGTACATGGTTCGTTGAGTCACTTTTCGATGGATAATATGCTGTGCTTATCTCTTATATATATATGTGGATGGTGTGCACCGT
24	ZMD66363	8	15.449	GTGACATCCACGCTTATGGACAAAAGAAACAGGGCCTTTCAAGGCAAACTACCTCATCTGGAATAAATCTCTAAACAGTTTAGATATTTT
25	ZMD36885	8	17.069	CTTTTTCGTTGATTCAATCCAAGCAAAACCACACATAATTCAGAGGAAGCGTGTGTAGTATATGGCTTGTAATGCTGATGATTTATGATT
26	ZMD18347	8	17.831	GATTGTTGGACGACATGGATATGTTCACAGAAAGCTGAATTTTGCCTACACATTCTTGATCATCAAGATATAGAGGCCACCACCTTATGA
27	ZMD148727	8	18.34	ATGCCATGGGGAGCATGCTCTCAGTGTACTTCTTGACAGATCATGACGAGATCAAGAACAAAACAAGGACCTATGCACTCACCTTTGTGG
28	ZMD118209	8	18.648	AAATGGGGAATGAGCATCAGTGCACCAGTGACGTATGGCCCCAAGCTCATCATATTGGATGTTATTTCCAACTAATTCATGTTTCCCCAT
29	ZMD152542	8	19.37	TTGTTTTGTGCACATGTGAACATCTTCGCTAACAGAAATGTGCATTGGTTTCATGATGACACCCTAATTGCTCTGTGGGAAGGAGAGAGC
30	ZMD23094	8	20.04	GCTCCTCTGCTTGCGCTACCTAGCAGACCACCATGCTAACAAAATTTTGTTTTCAAAATGCTAACCATCGATGATTGGGTAAACAGATGA
31	ZMD118375	8	20.698	CAGTATTCTTCTTGAATGAGGTTACAGTCCAATGATAAAGTGAGGTTTTAGCTTGTACACACAATAGTTATAAATTCTTGTTTGTCTAAA
32	ZMD154572	8	21.387	AGGAAGCTTGTGTTTGTTTTCCTACAATTTGGACAACAAGGCCACAGCCCACAGGTGCTCCCACTCAACTCACCCCTTTCCTGAATCCTG
33	ZMD24246	8	22.415	GAAATACTCAGGATCACATTATACAGATTCACCTGCCAAATTGAAAATCAGTGGGGTTATAGACATTTGCAGCCACAAAATGATAAAACA
34	ZMD124518	8	22.453	CCAACAATTGATATTCAAAGCAAATTTATACCTTCTGTTAGAGAGGGTGGTAGCCCACCAACGAAGATCTTTCTCGTCTTGGGGCCATCT
35	ZMD69232	8	24.517	GTCAATGACAAGAACATACTGGCCCTTGATGTCGACCTCGGTCTCCAAACCTCCAAAAGGTTTGGCGATTTCGTGCACCTGGACATCGTT
36	ZMD148189	8	25.057	TTTTGTTTCATATTAGTTATAATATTTTTGTATGCGATTAGAATTTGTTAGCTTTATCTCTTTCCATGTTTAGCGAGTTTTCTGTTTCCC
37	ZMD37516	8	26.956	ATTTCGGTCCATGCCCGTATAAAAGTATGAAATTTTCAGCCCAGCAGAGCCCACCAACCTGGTCAAGCGCCGAACACTAGATATCGGCTT
38	ZMD15224	8	28.59	CAGGTGACCACAGATCAGGGCCTAACACCTCGTGTGCCCCTACTTTGGACGAAACACCGGAACAAGAAACGGGGCACCGGCTAGGTTTGG
39	ZMD64601	8	30.812	CACATTACTCATCCAGTGTTCCGATAATCTTGCACGGTCATCTTATAATTCTTTCACTCAATACTGGATCGATTCGATCCGAATCCGAGT
40	ZMD85433	8	32.73	GCAACTAGACAGCAAGGTTGAAGGTTCCCCGATCGATGCCCAACCGATCATTTTCGCTGAAGAATTGATGGAAGGAATAAAGCCGCGCGC
41	ZMD11882	8	35.344	CACTGCATGCCATCGGTGGGAGAACAAACATGATCAGGCCTCCATATTTGCGCAGCCCACAGCAAGCATCAATAGTTGTCTGTAAATATT
42	ZMD127960	8	37.152	GGAATGGATTTGTGGCTCTATCAATTTACATCACTAACAGATGACACCATTCTGCATCTACTAAAAAATGCGAGTAAACGTCATCCCAAC
43	ZMD67978	8	38.591	GTGTCACAGAATGAAATATGCCCAATATATAAGCAAACCAAGCTTAGTGTCATTGAATTAGAAACTTGAAACCTGCCCGAATCCAAATAC
44	ZMD73813	8	40.78	GATGTTTTGCATTGCGTTGCTCTCGCGTTTGGACTGTTCATTCTTTTTTGTCATTATTGTGCAGCTTCACCTGAAAAGTATTCATGTGAC
45	ZMD39260	8	43.483	TAGAAGTTTGCCCCTTCTCAAAGCTGCGTTACTACCTCACTAACTCTGCACTGCTTCGTGAATTGATCTGCCCCCTGCTCCGCATCAATT
46	ZMD88777	8	45.475	CCATCAATCACCTAAAATTTCGAGTCTTGAATTCCTGTTAGCAGATGAAGTCAGACATTGATACAGAAGTAATAGTCACAGGCAGATCTG
47	ZMD37671	8	46.66	AACACCAAAATTACAGATAAAATTTGTGACACCAAAAAAGTGGGATAGACGACCTCTACAAACTTTTATATTAGAAGAGATACTTATGCT
48	ZMD20250	8	47.859	TCTTCTTTTCTGCTGACAGACCCAACTGCGGGAGCAACAGGTATCCAAGCTGAAGGAGAAGGTAATGTACAATCCTTACTAATGAGTACG
49	ZMD66202	8	49.54	GATGCCTTGAAGTCTCCTCAGCAAAACTACCCACAGGTGCTTCACCCACTTGAGCACACACGTCACTCTCGAGCACGTTGTTCACTAAAC
50	ZMD152404	8	49.847	ATTTTCTGGTCTGACCGGTGAGGAGATGATGATGTTCATCAATGCGTTCCCGGAAGCTGGTAATTCATAACTTCTTTGCTAAATAATATG
51	ZMD76994	8	50.741	GAACTTTTTCTTGCATATACACAGATGAAAAGAATATGGCGTGTGTGGTGAAAGAACGCCTGTTTTTTCTTTCCTTTTGAAAGGAAAAGA
52	ZMD77838	8	52.05	GAGAGCTGCTGCATAGTGCAGTGCTGACGTCGACAGAATTGGCCATCTCTAGCTTGCCTTTCTACTCAGAGTTTGCTGAATGACATTGCA
53	ZMD16232	8	52.461	GTTGAGTATTCTCCATTGACTTTGATGCAGTATCTCACTGTGGTGACACATTTCATAATTTGGTTCACCCAATCCTCCATGAAGCCCATC
54	ZMD105548	8	52.92	GGCAACATCATCCTTAGCGAAAAGGCAGCAATGAAACTGCTAGAACTTGATTTGTGTGATAGCGGAATCTATGCACTACTAGCTACTATG
55	ZMD95950	8	53.23	GATGAGAGAAATATTGGAGATCACTGAGCAACTTGGTCAGGCTTTGCAAAGGAAATCATAGGACATAGTAAATGCTATTCGCCTTGTACA
56	ZMD862	8	53.503	GTAACGATAGTTGTACATCCTTACTGGTACATGTGGCTCGAAGGAGGTCATATGGGCACATGGGCAACATGATACTAGCCCTGACTGCAC
57	ZMD90307	8	53.819	GCAAGCTTCACTTGGAGATCACGACTAAACCTGAAAACAAACTCCAGCGTCCTGGGCAGCTAGGAACCGTGACGAGCTGATCTGCATGGA
58	ZMD28756	8	53.862	GTCAAAAAAGGATAAAGGGAAGCACATCTCAACCTAACACATTGTCTCGATAATGTATGTTTTCAGATACTCCAGTTCTTCAATGTCACT
59	ZMD125528	8	53.994	GCTCATTCGACAAGTGCCTTGCATGGTAACAAACTCCATTGTGTTCTTTTTCATGGTCTAATTCCTATGTGAAAAGCATATCCTCCATGA
60	ZMD125793	8	54.061	ATATGCTGCCTGTAACTCTTGCGTTTCCTTGTGAAAATAAAGGGCTTCTGAACAAGCGAGAAATGTGTTACTTCAGGTTGTTACAAGGAG
61	ZMD53091	8	54.066	CAGTGTTTATTTAGCTCATTGAAATGTCATTTCATTGCTTCATGGGACCAAGAATGTGATAGGTACCAAATGTAAGAAAAAGGTATAGTA
62	ZMD56987	8	54.105	CCTTCAAACGTTGCTTGGATTACATCTGCTGTCATGGCAAGTATTGGTACATGCCAATGTGTCTTGTCACTGTAATTTTGAGCTGATACC
63	ZMD60943	8	54.24	GTAATTGTGTAAATATCTGTAGTCTCATCGCCACAATGGCCCTTCCTGAAGCCTAGAGCTACAGTAATTGACTATTATCAGCATTCCTTC
64	ZMD81662	8	54.245	TATGAAGTTGATTGAAAATTGGTTCCATCAAGGAGCCTCTCTGTCAGCGTACTTGGCCCTTGCTCGGACTGCTGCTGCAAGTGAAGTACT
65	ZMD31413	8	54.251	GTTCTGGAAGTGAGAGAGGATGGATTGGCTTTGATAGGAATGATCGACGACTCGGAAAGTTCCATGGTGTTGGTGAGTATGATTTTGGTA
66	ZMD52063	8	54.305	AATCTCTAGCAGTTATTTCTAATCAAAATGTGTTCCTATTGAATTCTCTAGTGGCAAGATCAAGGTCTGTGATACACTTAGGACTAGAAC
67	ZMD151458	8	54.95	ATGCTTCCACACTGCGAGGAATGTTCAATGATGTAACTGAGAAAATGATTGCTGATGATGATGATTTGATTTCCATGGTAAGTGACCAAG
68	ZMD90919	8	54.996	GTAGTTTAGATTTATTCCATCCACATGTCAATGTTACTGAAAATGGAAGACCTGAGTAATAGTACAATAAACCTAGCATTCTCGATTGCT
69	ZMD62918	8	55.303	CACGTGTAAAAAGATAAAAAAAAAGAACAAAAAATTAGATCGGTGCCTAATCAACTTGAGATTTCCATATGTATGGTTGAAGAGCTTGAG
70	ZMD101370	8	55.472	TGAACCTCAAGAGAAAAATTGAAGATGTTGAGATCATGAGGAAGTTTCTAAGGTTGTTGCCATCAAGCCACAATACCATCGTCACATTTT
71	ZMD16544	8	55.75	TGATCAAAGTTCGAGAAATCTAATGGGTAAAAAATGACATCACGAATGAGATGTTCAATTGTCCCCCTCAAAATGTGACCTAACAACAAT
72	ZMD16124	8	56.913	TGAAGGAACTGAATGTGAAACTTGAGTCTGAAATGGGGTTACATGTAGGTGAAAAAGAAGCGCTTCATAGAGATTTTGCTTGTCAAAGGG
73	ZMD76341	8	57.712	GACGCTGTTTTTTCCCCTCCTCTACTAGAACCCAGCATATGTAGGGCAGGGAAAATAAAGAGCATCATGTCATCATCCTCTTGATCCCTC
74	ZMD14431	8	58.264	GCTTGTTGTTTCACTACTTGAATGCTATTGATGCTCCATTTCCATCTGGTTTGTTGTTTTGCATTGTGCATCTTACATAACAACAGTTCC
75	ZMD44266	8	59.131	GCAGCCGACTGAACGTACGGAGACTTTCAGGACATATTAGGCGATGGATACAGCTACGCATACGTACGAGCACTCAACACGTCGACAAAT
76	ZMD60118	8	59.492	TACGAGGCACGCGTCCAGGCCATTGTTACATACTATGCTACGTACCTTGACACGGAGATCACTAAAACTCAAGCAAGATCCATGACGATG
77	ZMD26839	8	60.025	AATCTCTAGGAGACCCTAATTTAGGTTCTCGCTTCCGCACTTTCAAAAATATTGGTTTTATAAACCTAAGCAACAGTTTGTAGCATATTT
78	ZMD157490	8	60.175	AGAAGCAAAAACTCACCATCAAGACACAAAGATCGTAGACAGAGAGAAAGTGGATCACCACAATTTCCTTCATTGTAAAGAACTTTTGTT
79	ZMD15509	8	60.731	TAGCTATACTATACAGGCTGCACTTGTGAGAACAGACTTCTATTTTAGAACTTTACCTTCCAAACTTATAGCCAAGACTGTGTGTTGTCT
80	ZMD96647	8	61.113	TCAGGATGTTGATTCAGGTAGGGTGGAATTTCACAAGAGTTGGTCGAATTTTGAAAGATAAAACAAGATTTTTACGACTTTACCACAAAG
81	ZMD125440	8	63.44	ACAAAGTGGTTACTCAGGAAATGAAGAAAGCAAGGTACCTGACTCCATTCTTCTCTGACTTCTACCCAGTATATGGATACTGTACTTTGA
82	ZMD47105	8	63.668	ATAAAGATACATAGGTCTTTCGAAGTCTAGCATTTCTCAACAACTGCTCCCAAGAAAGACTCCCACTGTATTCATAGGGCACATCATCAT
83	ZMD153340	8	63.724	AGTGTATTAGGGAGCGAGAACAACTTATAATTTGGGAAAACTAGAGGACTCCAAAATAACCTATAATTTGTGACTGAGTACTGTACTCTG
84	ZMD53796	8	64.768	GATACTTTCAAAAGCATAGATCGATGGCACAGCGATCGAGCCCGCCACGACACACCATTTCATATATTGCTATCTCGTTTTGACATGCAC
85	ZMD116435	8	64.902	AGACCTAGGCTGTCCAACCGAGGCATATGTAAATCTCAAGTAAAAATCAACCATGCACCGCAAGAACATTTTGAGTTGGTTTGCCACTTT
86	ZMD78953	8	64.997	TGGGAAATTGCAAGAATCTTCTCTGTTTGGATCTTGGGAATAACTTCCTTAGTGGAAGTATACCTATTGAAATCACAACACTCGGTAGCC
87	ZMD54406	8	65.165	AACATTTTGCATCATCAATTTGCCTTTTGAGATCCATTTGGTTCTTATCGAAAGTTTATTGGATCTTATTGCTTCTTCTCGAGCTTTGTT
88	ZMD51403	8	65.225	GAGGTGGATAGGAATACTTGTGTGATTGATTCAAGCCATATGACATTTTTTGTTCAACTCATTACTTTACAAGCTGAAAATCCAAAATGT
89	ZMD148469	8	67.065	CATATATGAGGAGGGCGAGAGCAAGGGTCCAATAATGGCATCTCAGCAAGTTCCTCGAAGAATAGGATGCAGAAGGCACCAAACTGGATT
90	ZMD11802	8	70.51	ATATGCACAGGAACTAACTGCCACATTTACCTCCCACAAATTAGAACAAGCCCTCCAATTTTATGACAATAGGACAATTTGCACTTGGCT
91	ZMD105325	8	71.397	GCCCCTGCGCGCGGCCGGTCTGCGAGATTCCGGCATAGACGCACGCACGCCGTTCTTGTTCTCTGGTGGCGGTCTCGCGCTCTGGTTGTC
92	ZMD113801	8	72.264	TGAAACTTGTATTACTAATATATTTTTTTCTAGAATGCTCTATGATGATGTTTAGTTAGGATAGAGGGCTTGGAAGTGCTTCGTAGCAGA
93	ZMD62582	8	72.918	TGTGAGGCCTGCGCGCAAGTGATCAAGAAGAAGATCCTCAAGATGAAAGGTACAGATTTGTTGCCACCTAGCATTCATTCAGTGCAAAAA
94	ZMD28797	8	74.46	TCTTGTTGTTTCTTGGATATGGCTAACTCTGATCTGTGCCTTGTCTTGTTACTCCTACTTTGTTAGTCTTGACAATAGTTTTCTACTCGT
95	ZMD113702	8	75.049	TCGAATCAAATCGAGCAAGAACGTCTGAAGATAAAATCTCAGATGCTGAAAATTGAGCAGCGTCATTTGAAATGGCTGAGGTTCAGCAAG
96	ZMD42648	8	76.907	CCATAGGTGGTGGTTCTCCTCTCCGACAAATTACTGATGCACAGGTGCAGTTTCACCTTCTATTATTCCATCTTCTCGCTGCTAGGGCTG
97	ZMD51317	8	77.509	TTTTTTGTTAGGGTATCTGGAAATCAATTTTTGCTTCATGTTTCATGTTATCTTTCATTCTTGACACTCCTCATCTTGCCATATTAGTAT
98	ZMD106416	8	79.159	TATGGGAAAACCGGCGCTTGTTATTGCTCGACTTGTGATCAGGTTATTATAGTGTTTTCTATAATTACACAAAAACCTAAACATTTAGAT
99	ZMD22147	8	80.324	TCTTTTGCAGCAACACGAACTTCAATAGTTTTTGAAGCCTGAAAATTTTCTCGATTGTGTTCCTTCTACCATTCCCGAAGGATATCAGAT
100	ZMD86418	8	81.915	GCCGTTGTTCACCAACTACTATAGGGCTGCTATGTTTGTTTTCCTTTGGGATGGGGATAATTGGCTACTGTAGCCGGTGCGTACGTAGCC
101	ZMD147910	8	81.978	ATCAACAGTTTTATAACTGTAAATCTTCTTCTATGCAGAATTTGAGAAGGATACACCTCATCTGAACTCAGATGATTATGTGCCACGTAT
102	ZMD78157	8	82.639	GAGAGTATTTTGTTCAGAAAGAGGGGCTACGATTCCGGTGTCAAGACTGGTCATCTGTTGCAGGTTCCGCAGATTGGGAGTGCAGGTTTG
103	ZMD4310	8	82.846	ATCCTACCATTTTCATGGAAAGCACATCTATGACTATAGTAAATGCAACGTAACAAGGGAGGAAATTATTATAGCTCATGAGGAGCCAGT
104	ZMD88025	8	83.385	TCAAGTGATGAATGAAATTACTGTTGCAGCACAAACTTATTTGCATGCTAGTGCTCAGACTGAAAATAGAAAGCTTATGTGCATGTTCTA
105	ZMD36987	8	84.915	CTAGAATTTGCTAGTTGAGGTGATCAGATTTCATAAACACACCTGAAATTATGGTTGAAAAAAAATGAGACTTCCGAGCATTCATACTTG
106	ZMD50884	8	85.807	TTCAAGTCTATTTTCTCAAGAATGGTCTCTGCAGTAGCCTTCCTTTCATCCGGTGGCCAGATGTTCTCCATCTCCATCTTCTGCGTGAAG
107	ZMD88915	8	86.145	GTACCTCACTGTTATTTTGAAAAGAAAAAACTTTTACCTGCTGGAGTTTATACTAGTTTCTGTGAAGAGCTACCTGCTAGAGGTGATGTC
108	ZMD6352	8	88.684	GTTAGCAGCAGAAGTCAAGGTCTTCACTCTTCAGCACCCTCCATTAGCTTGACAAAAGGCTTCATTCAGAAATCAGAACTGCAGATGTGG
109	ZMD31455	8	89.267	TATGCTTCCCGCAGTGAGCTGACAAACAAACTGCAGTTCGTATGGACTAACCAAGATGTGTCTCATGTAAGGACAAGTTTGTGACTGAAT
110	ZMD84198	8	90.96	ACACAACAGCAGTTTTGTGCAACGATTTATAATTTCCAATGATGATAAACATGAGGCATTCTCTTCGCTAGTACTTACAAACACTAAGAA
111	ZMD28635	8	91.027	ACAACGAGCTTGGTACAGTCAACCTCAGCATATTCTTTGCACTCACTTATGGACTCAGCTTTGCCACCATCAGCGCCACCATCACGCACG
112	ZMD66318	8	91.521	GATAACCTTCTGATGAAATTGCCATACATTATTCAGAGGATACTACAGATGCAGCAGCTCGAAAGGATGCCCGGCGCGGAAGCAGGTCGA
113	ZMD26463	8	92.414	TAGCTATAACATGTTGCGTGGTATAAAATTGCTCAAGTTTCGCTGTTGATATCTGTCAATATATTCTTCTGGAAGCGTTAGACTAATCTA
114	ZMD37539	8	93.12	CAAGAAAGATCGGCCGAGGCAAGCGAGAGGGAGGGAGATCTCCAGGCTGGTGTTCGCGGACGGTCAATGGTCATGGACCAGGATCGATCC
115	ZMD96486	8	93.55	TAAGGACTGCAATAAAGCTGTGGAGAGAGGAAGGGAACTCCGTGCTGATTTCAAGATGATCTCACGGGCCTTGACAAGAAAAGGAACTGC
116	ZMD19332	8	93.848	TGGATCACCTTCATTTCCACGGCGCTGCCCCAGTTGTTCATTGTGATATCAAGCCAAGTAATGTGCTTCTCGATGCTGATATGGTAGCAC
117	ZMD96641	8	94.568	GTCACTATGTGTTTGCCGGTATTCAGTGTTGAGGCAGCCTGTTATAAGAAATTTTCTCCCTGCAACTTTTAGTGCATTTCTATTAGGAGA
118	ZMD23155	8	95.136	TCTTATTATACTCATTTCAATTGAGTTAGAAATATATCCATTTTATGATTTCGATTTTGAAACATATCATGACAACAACAATGAATTTCT
119	ZMD92334	8	95.618	TTATGTGTACTGCATAGCTATAGTACTAGATAACCTGTCTTTGCGGGACAGAAGGAAAAGGTGAGTGATTACGAGAAGCAATGCAATTCT
120	ZMD42412	8	96.275	AATCCAACACTTGATCCGAGGTCGGCTTCGGCCGTCCGTGTGATGCACAGAACTTTTGCATCTGAATCCATCGATTTGCTTTTGTTTTTT
121	ZMD59673	8	97.736	CCCTGCTGGAACACCACCTTCAATGCCCATCGAGACTGATGGGGGACTGTATGTGCAGGAAGATGAGGTGTTGTGAGATACTGGTCATCT
122	ZMD72247	8	98.592	AGTTTAGGGACTAGATTGAGTATTTTTCCCTACATATTGTTTGGTTCCCTGCCAGATTCTTGGAGATCCATTTTGTTACTTCGATTCTAA
123	ZMD97672	8	99.08	GGAGAGGCTAGCTTCTAGCAGCTAGTAGCTAGGATCATATCTTATTTTGCAAGTTGCTGCACTTTGTTTGCTTGCTGCAAAGATTGCTTT
124	ZMD100453	8	99.495	CACGACTCCTGCACAGCCTTGCCCCGCGTGACACAGGTTTCAAGGAAACTCCATCAATCCCTGACATTGCCCTGAAGACATCGGTTCCTT
125	ZMD111242	8	99.742	GGCTGCTACGCTCATGCCATCGAAGTGGAAACAGACGTAGCACAGTACTCCCTCTGTTTTTCAAACGGTTGTCGTCATTGAATTATAGCA
126	ZMD108043	8	99.922	GTGGCCTCTTGTTCTCTAGTGATGGCTGCAACCCTGCGGTCTTCTTCATGGCAGCAGCAACAGTCCCTTTCCTAGCAGCAATGGAAAATT
127	ZMD54579	8	100.23	CATCATATATGCAAAATAACTTTGAAGGAAAGGATGTTGCAGTTTGGCTACTCCCAGTACGCATTGAAATACAGGCTAGGTACTGGCTTT
128	ZMD154608	8	100.511	TGTCAAGCAAATAAAGGGCAAGAACCACAGGACTAAGCAGCAGTTTTTTGTTCATCACAGTGTTTTTTTGATTTTGAGCTTTTCCTTCGA
129	ZMD95628	8	100.735	CTATAGATTCACATGGTCACTTAGTAGATCAATGAATGGCTTTATTGAGGAATGATGCCCTCTGGGGTTCAAGTCATTTCCAGTTTGGCA
130	ZMD24137	8	100.905	GACAGCCGGCCGGCTACTCTAAGCTCAAGGAGGGCTGGCACAGTCATGCCAGCATGGCAGCCCCGCGACGCTGATCTTCCACGTCGCCAT
131	ZMD76452	8	101.083	GGTGCTGATCTGACCTCGTAGCAGGCGCCGCAGCCCTTGCCTCCCTTGTACAGCGCCGGGCTCCCGGCGGCGATCATCGAGTTGAATGGC
132	ZMD124856	8	101.088	TCATCAAGTGAGGAAATGAGCTTGCATACTGTAACTTACCATCCATGCTCTGTGATCAGGATCTTCGTCAGGTGAATCATCCAGGTCAAA
133	ZMD113252	8	101.118	ACGCTCTTCCGAAAATCTCTTGCAGAAGCTTGTAGAGCTCTTTTTGAAAGGAATTCAGACTAGTATAAAGAGGGAATTATATTATTGGCA
134	ZMD156294	8	101.159	CTTGCGTACTGTACTTATATTCTGCTTGCCTGCATGGCACGGCTGCACCTGCCCCCAACTTGGGCTTTATTTGTCTGTAACGTACCTAAA
135	ZMD153505	8	101.222	GAATACAAAATCTGTCAGGAGAGCTTTTCCTAAAAAAAACAATCAGAAGAAACTTCTGCCTGTATAAATTCGTCTGACTGATATGAATAG
136	ZMD112868	8	102.726	TATTAGCGAGGAGGATGTGGCACAGCTGGATCAGCTTTAGAAAGGGAGAAGATTAGCAACCTGATTTTCAGCAACTTGGATGTAAGCACA
137	ZMD120098	8	103.556	TATTTCAGCACCAACAGAAACAAAAGAGAATGAATGGTACAGGATCATACAAAAGCTATAATTATGCTTCACTAGAAGCAGTAAGCCAAA
138	ZMD104247	8	104.644	ACGCCATTAGAAAGGAAAGAGAAAAATTAGAAATTTTTTCAGAGTAATAAGCATGTGAAGAGGAAAGGGATGTAAATTATTCTTGCACGC
139	ZMD78141	8	105.432	TTTTCACAAATGTGTTGTTGACAGCATACCCGCTTTGCAACTCATTTTGCAGGTTAGCTGTAGTATTTCTTGCGTTTGATGTACTTTTTG
140	ZMD33126	8	105.997	CAAAATCACTACTCTAAGACATTAGGTACTGATGCGTGTTCTCGAAAGAATCGTTCAAAAAGAATCCAAGAGAAGAGCATTTTACTCTGT
141	ZMD112927	8	106.775	AAACAATGACATGGATAGTGCAAATGGAACTGGACCACCGCACCGCAATTGACTCTTCTAGTTTATTTCGATACTCTAATTTTTCCTCTT
142	ZMD54427	8	107.682	TCCTCCGCCTGGGCCTAGCGTATCTGGTGGTGTCACTGCCCCGCGGCACGGGGCACCGCCTCTGAACGCTACGTCGGCGACAAACGACGG
143	ZMD108873	8	108.178	TACGAAGTATCAGAAACCAAGGATGCTCAAATGGCTGCTGATGGGTTCATCTGGGTGAGAATTTAGCAACACAAAGGAAGAGAATTCTCC
144	ZMD11081	8	108.885	ATTGCACCTTTTGTTGGCTGATACTTGTTGCTACTTCTGCTTGTACATATTGCATGCGAATTGAAGTAGTTGTATTAGTTTGTTTGCCTT
145	ZMD125443	8	109.497	GTCACCTCTGCCGATCGCTAGGCCGGTGGCATGTGGGCGGGGGAGAAGCTATCGGCGAGTACTGACGTCGGAGTAGAAGGGAAGCGAGCC
146	ZMD147914	8	110.262	TATCCAAGACGTAAGTAAACTGCCTAATTAGGGCATTCGACATCTGAATTTGATGCCATATATCATAATTTGGTCTCTGCTTTTACCAAG
147	ZMD25181	8	110.93	TGTAATGCTAGATATGACCTGATAGATGCCTAGCAGCGTAATTCGCGCTGTGCCCAGCATCCTCGTGGCCGGAACTACATCAGTTTCTTT
148	ZMD81577	8	111.051	ACTCAGCAAGTTTGTTGTCCATTGCAGAAGCGGAGAAGGTTGTTGGATGGGCTAGAAATCACTATTTGTCATCAACAGTTTCTCCATCTA
149	ZMD107043	8	111.667	ACGTTCTCTAAATCATTTATTTCCATTCAAGCTGAAACTGCTAAGTTTCAAAGCATGGGTTGTAGATTTGAACCTTGATGAAATATCTAT
150	ZMD124454	8	112.025	CAGATGATGATTCATCTACTTCACTTCTCTTGTCTAGAATGACAGAAATGTCTAGAACGCATTTGAAACAAAAACACTTTGACTGAACAA
151	ZMD15855	8	112.65	ATGTAGATTTGAGGGAATTTTATTGCTAGACTTCTTATTGTCTTCGTCAGATAGGCCCTACTAAATGGGCCAACACAAGGTCTCTATTAT
152	ZMD50271	8	114.234	TGTATTCCATAAAAAAGGTGTATTTGCTAAATTGCTCTCCCTCCTTTTGAAAGACTTTCCACTTTTATTGAGTGCATTCTCCTTAGTACC
153	ZMD101221	8	114.299	AATACGGCAATATGTCACCATACCTCAGAAACCTCTAAGCTTATATCACATGACCTAAGCTCGATAGTAGAACCGGCAATGTGGAGAACT
154	ZMD38677	8	114.55	ATGCCACTCTGGAGTTGAGTTATACTTGCTACTCTAGCGTAGCACCATCATCTGACTGCTATATTTTACGGGACTTTATACCTAAGCACT
155	ZMD55040	8	114.554	GCCGGATCCTGGAGCCATGCAATTTTTCAACAGTGGCGATTGCGATGATAAAGATGCCTGTATTGCTGCTGTTTTGTAATAATGGACCAT
156	ZMD103352	8	114.567	GCCGGATCCTGGAGCAATCAAATTTTCACCAACGGTGGCAATTGTGATGATAAATAAGCCTGTATTGTCTGCTGTTTTGTAGTAATGGAC
157	ZMD40490	8	115.674	GCAGGCGGAATGAACGCGCTGGCAAACGGCCGAAGAGAGTTTCATCATGTATGACGATCGCCCAGCTCGTACATGGACGAGAACGGCTCC
158	ZMD78863	8	116.173	GGAGCTGTGTGTAGCCTGCATATGTCTCTGAAGAAACCTACTGCAACGACAGGCAGGTACGTACACCAGATCGTGAAAGAAATTACTAAT
159	ZMD154602	8	117.421	CTCCATTGCGACACCTGCTAACTTCTAAGCAGTGGGAACTAAGTGCATAATATTACCACCTTCTCTTGCAGATTGACCTTCAACGCTCAA
160	ZMD45197	8	117.597	AAACCAATCCTTGAAAAATTATCTGCACACAAGATAACATTGATCGGCAAACAACAATTCTTTATAGATTTTATCGCATTTTTATGAGAC
161	ZMD156048	8	118.074	GAGTTGCTCTCGTCACATGTACAGCAATTGGTGTATAGCGGAAGCTATTTTACTACTATGTAAATGGTATGTAAAGTTACTATTGTTGCA
162	ZMD97410	8	119.354	CTTACTGCTGTGGTACTTATGTCTGTCTGTTTTGGATATGGCACATATACTTACTCGTACCAGCGTATTACTGCTGTTACTGCAGCTTGT
163	ZMD155156	8	120.18	TGAGCCATAAAACTGCAATGCCGAACTAATCTCTGCTGAAACCTTGGAACTAATCTGGGAGTTCTGAATGCAAACGAGACAATCACTTAT
164	ZMD58729	8	120.974	GACGACGCTGAGCGATGTCAATCGGAGGATCCTGAAGAGACCGGCCAGGCCCGTCCGTCACCCAGTTGGCGCGTTCGGGTGCGGCCCTGC
165	ZMD27275	8	123.345	GCAGCAGAAAGGGCACCTGCCTGTCATAGCTCAACAGCAGCGTGCATACTTGTAATAGCAAATCAGAATCCTCGGACAAAATCTGACACG
166	ZMD30513	8	124.018	CTTTCTCATCAGACAGATGACGGAAAAACCATTCGAGAACTATGCGCATTTAGCCATACAACTCTTGGTGCTTTCTGAACTTGCCCACTC
167	ZMD2287	8	124.414	GCATCTTTCTCATCAGACAGATGACGGAAAAACCATTCGAGAACTATGCGCGTTTAGCCATACAACTCTTGGTGCTTTCTGAACTTGCCC
168	ZMD16616	8	124.648	GATAACATGCACTGCTTTGAACTCACTTCAAACTGTCACAATACAGAAAATCGCTAATGATTGACGAGTTTCTCCTCTGGAAGCAATGGA
169	ZMD89832	8	125.172	GCGCGTCTTTTGTTGGTCGACATCGTTTTAGGAAATAAATCATCGGATGAAGGTTGTGCAAATGTTGCTATCCTTGAGAATATGTACTAC
170	ZMD57944	8	125.245	TCAAAGATATTTACACTGTTGCTATAGTATGATTTATGAGGAGAAAATTATAATATCAAGCTTCGACGGTCCCAGACTGGACTTGACTTC
171	ZMD19474	8	125.593	GAGTAATCTGAAGATGCTGTTTATCATGGACATAGCACAATCTGTGTTTGCCTACTCTAGTTGTTATCCTTTTTGCCCAAATTCGAAATT
1	ZMD115690	9	0	ATGAAATGCTTGGACTACAAGAGGAAAAGAAAGCTTTGCTCAATAAGTACGAGGATTTATACAATAGACCATCTCAAAATGGTCGAAGGA
2	ZMD21466	9	2.473	TTTTGTAGGTGCCTCGTTCAGATCGCAATAAGGGTTTTGGCTTCATTGAGTACTATAATCAGGCATGTGCCGAGTATGCAAGACAGAAAA
3	ZMD94467	9	9.329	CACAGGCGCAGCAGTGAAAACACTAGATCTGAGTGCAATGATTGTCCCCAACCTTGATGAGCTCTTTCTACTTCAATGTGGGAAGCTCTG
4	ZMD35308	9	11.017	AGGAGTCGGCTGGAGTTGACCATTTTGACGGGTAAGACTTGCTGAGTAACTAGTAATCACGGTTTGTTGTTTCTCTTTTTTGCTGTGATG
5	ZMD136669	9	11.967	TGCAACAAGTAGCTCAACAAGCAAACATAGTTTAGCCCAACACCACCATGCCCAAACCTCTGCTGATTTACTCAACTCTCACTAAAAGAA
6	ZMD41015	9	12.583	CCAAGGGCGCGAAAAGATCCCGTCCTGTTGATAATATCTATTTCATGTGCACAATACATCATCCGGGATGTACTGCATACGCACTACTAC
7	ZMD29604	9	13.727	TCCAAATAAGTGAAACTTGGCAGCTCACGGTTTCAAATAATTCTAAAAGCTCTTCCTTGGACAAGGTGTACAGCATAATATCCTCAGTGC
8	ZMD104668	9	14.03	GGTGTGGCGGAGGTTTCAGAAGGATCGGCAAGGTGCTTGGCCAAGCAAGGTTTACCCCTGTCCCCACCGGTACGGTGCTCCTTTCTTCAT
9	ZMD102288	9	14.41	GTCTTGTACAGATCCAGGGTCAATCTGCAGTATGTTTACCCGCCATTAGTATCATGTTTCGTTCAAGATAAGTCTGGCACATGCACTGTT
10	ZMD152635	9	14.91	ATAATAACTTGATTTTTATCTCATAAAGCACTACAACTCACAATAACACATCATGGCAGGCAGGTAGCAATCAACACCGCCACAAGAATT
11	ZMD14419	9	15.962	CAACTTCGTATTTCTGGTAGTGGTGCCATTTTTGTTTCGAATTTGGTGGAGAAAGCCTTTCACTATATGTGGGTTAGTTTCCAACTATTT
12	ZMD119085	9	16.423	GCTGTTTACCCCAATCTGCCCGCACTCGCTGTCATTTAGACCTGTCATCCTTCCTGACTCCGCGCAGCTTGAATTGAAGGTACGGAGCTA
13	ZMD72251	9	16.694	AAAAGATCCAAAATGGTCGGACTCTTCTTTGGACCCTACACAAGTGGGAACTACACACACCAGGCTGCCATTTATAGTGTATTTTTTTAC
14	ZMD10168	9	16.952	AATTCGTCTTCGTTACAAATTTACCTGCCAGTATTGCAATGTGTCAGAACAGAGATATTTTTGGAATTCCCAAGCCGCCTTTGAAGAAAC
15	ZMD14845	9	17.102	TCAGGACCGAGCTAGGAGGGGAGCGGGCATCTGAGAGAGTTTGAGGCGCCACGGTGCCGTCGTGGAGACGCAGCTTGGCCAGCTAGAGGA
16	ZMD31341	9	17.811	CGTGGCATATGCACCATATCATGCTCATTCATGATCACATCCTTCAATGTGCATCATTCTACACCATAGCATGCGCATCGTCTAACCATG
17	ZMD109388	9	17.857	CTTTATGTTCCAGATGCACCAAACTATGACAGTGTCATTGATCATCTGCCTAGATGCACCAGCCGCACTTCGTTCCAGTAGCAGACCCAG
18	ZMD20633	9	17.873	CAAACTGGTTACTGAATCAGCGTGTTTCGTTTCAGTGTAATATCAGCCAGCTGATTTCCATATATATAATTTATAAATGTTCAGAAATCT
19	ZMD24134	9	18.296	GTTGTATGGCACGCTCTGATCATAACAATCTACTTTGCGCAGGGTTTTCGTTACAGGATCCGGTTAGACTAGCTTCAAGAATGTTCTACT
20	ZMD116466	9	18.562	GGCGGAGTACAAGGCGTGAGCGTCTAAACTGTAGAAGACGCCAGAGTTTTATTTCATTTTCCAAAAATAAAGATCGAAACCATGGTAGTG
21	ZMD72162	9	18.819	CCATAAGCATATCATCGCATGGGAGCTTATCATCGCATGCGATGACGAAGCAAAATCTTATAATTTCATTAGGTGCACAACTGATTCTCG
22	ZMD55524	9	19.521	TCCCGGTAATAACTTTTACTATTCTATATGGTCCTTCTCAACTAGGAGACCATTTCTCGAAATTGTTGCTTCTTGAGCCTACGGGCAGAA
23	ZMD99670	9	19.74	TCACACCTGAATGTATAAGAAATGTCTATTATGAAGAGTGATGAGCTGACTGATATGCCCATTCACGGTTATAAAACCGTATGTATGGTC
24	ZMD125609	9	19.741	TATTATCAGGCCTCGATTTTGAGTGCACTCAGTTTCTTGCTCCTGAAAAAAGATTGAGATATAATGCAACACTGGTCAAGAAAGGAGCCT
25	ZMD80060	9	19.916	AACTGTATCGATTCTTCCAACTGGGAATATGGCGAATTTTGTTGAAACTTTACGCAACCAAGTAAACTAGAATCTTCCTGCATGGACATG
26	ZMD28129	9	20.395	GATGCGGGGTTACTATCCTAGGGTATGATTTTGGCGGTGGGTTGGTTAGGTTTGATGTAAGGAGAGCTACAACGTTGAGTGCGCATACTT
27	ZMD92936	9	20.787	TTTTCCATGTCTCAAGACTCGGGTTATATATTGTAGTTGACAACAAAGGTGTCAAATTTTTTGACAAAGAAGCAAAAATCAGATGGATAA
28	ZMD31731	9	20.89	TTTGGAGTGGTGAGAAGACACTATCATTTAGTTTTGAAGACCTCTACTTATGTCACGAAGCAAAGACTCGGCATCGACCTCATTGTTGTG
29	ZMD95136	9	20.958	ATAATACTGTCTGCCATAATTTATAGTTGATTCTTTTATAGTGCAGTATAGCAATCAACCCTGTAACATCCAGAACTGAAGACAATTTGC
30	ZMD55020	9	21.241	ATAGAAGCATACTTGTTGGACTGCATAAGCGATGTGGGGATGGCGAACATCAAATGATATTGCAGTGCAGCAACCAGGCTTCGATAGTGC
31	ZMD30963	9	21.533	CGGAATATCACTAATTCGCATGATGGGGCTGGCTTAGGTGTATCTTACAATAGGCACGTGCAGGTGTATGTATGTGGTTGCATGACGTAG
32	ZMD36786	9	21.576	ACGGCAAAAAGGTTCAACGCCAGGGAGCTGCTGACCGCTGTCGAAAGGTATCGGGTTACACGTCTTGCTCTGGCTCCGTCAACTCTGCTG
33	ZMD153883	9	21.832	ACATGGTAAAGATCGAAGTTTTATGCTGACTGAGTGTTGTGTGCCCCAAAAGGTGATTGAGATAGGCATGACTCAAATACCTCATAATCA
34	ZMD68263	9	22.092	GAAAAAGTAGAGGCCACGGGGTACTTGAATGCAATCACTTGGCGTCTCAAAGATCCTTATAATCTAATCAATAAACGGTTGGGAAATAGA
35	ZMD19580	9	22.208	GTGGGGGTTGTGACTGAGATTCGCCGGATTTGGTGGGTGGTGGTGTGCGGCGACACCCGTATCGGCTTATTTTGGTGCTGGATTTTGTGG
36	ZMD113922	9	22.314	GTTTCTACATTGGGTGAGAGTCCCTACAGGTTTCTCATCGAATATAGAGAATCACATCTCAATGTTTGAGCTGAAGATGAGCAGGTACAA
37	ZMD46622	9	22.32	ACCTTTTTTTCTTGTATTTTTAGTGGCATTTCCCTTTCCTCCATTCAGTACATTTTTCTTTCTTTTCAGTGTTGGACCTCTTTTTTGTGG
38	ZMD91295	9	22.425	CAGGGATTATGAGTTACTAATCCAACATTCGCTGAATATTTCCCAAAACTCAATGTGGCACCTCCAAGAGCAAACAGTTCTCCTGTCTTT
39	ZMD29523	9	22.536	GTAAGTAATTTTTTCGAGAAAGAAAAGCATAACTTATCATCTCGTATGGAGCACAACCATGCCACAATTTCCTTACATCCTTTTTCTCTG
40	ZMD3004	9	22.644	AAATTTTTTTAGTAAGGATAAATTAGCTTGAAAAAACCCTATGAACTTACCCTTTTCCCTATTAGGTTTGGCTTTTAGGTGCGGAATTTG
41	ZMD41390	9	22.755	CTGCTACTAGGTTGAAAAGCAATCCCATGTTCCCCACTAATATTCATTCCCACTCTACCTTCCAAAAATACAAGACCAGATATAAACGCT
42	ZMD18793	9	22.865	TTTCAGCTATGACTCTTGTTATTCTATATGGTCCTTCCCAACTAGGTGATCACTTCCCGAATTTGTTGCTCCTTGAACCAACGGGCATAT
43	ZMD103527	9	22.992	ATTCATACCGGTTTTTATTCTTGTTTAGTGAATGATGCTTCGGAGAGTGACATGGGTGATAGGAAGAGGGGAACTGCTGTGTTTGGTTGT
44	ZMD67781	9	23.008	CTTATCCTTCTAATACCACAAATGCAAATGAGTGATTACATAAGGTGCACAGAAAACCCTAACACTCAAAAGTGAAGTACCGAAGATGGC
45	ZMD26053	9	23.139	GTTGGATGTCCGTAATTTTTGTCACCTTCGAAATCCTTCCTCCGCCGACGATTCTCTTATCTCATAAAAGAAAGTTGACATGTTTGGTTT
46	ZMD94392	9	23.346	AGTCAGGCAATACACAACTCATCGATGGAGATAATCTTCTATTATGTGTCCCTGTAGTACCCATACTCCGATCGCAAGAACCTGGAGAAG
47	ZMD31933	9	23.443	AATATTGCTTTTTTGTATTGAAAAAAAATTGCATCACACTACTCTGATCTAGCGTAGAATGGACACCAGGACTAGTAACTACTAGTAGTA
48	ZMD46418	9	23.582	GACAATATCCACATTGATCCTGTGCTGGGAGAATAGGAAACTTGGATGTAAAAGTTTTTTGTGGTCACAAACTGATATTGTCTTATCACG
49	ZMD10336	9	23.87	AAATTACAGCCACCCTCCCGTTGGCAGCATCGATGGGGCACTGCTCCGGCGCCCTTGAAATGATCGAAGTTAGCGCGTAACCCAGCCTTA
50	ZMD111782	9	24.338	GTAACATCCCATGCAGGACGGTGCCGCCCATCGGGTAACGTCCCATGCTGTAATTACCGGTGCCGCACTAATTAGCGGAATCTCATGCAA
51	ZMD39478	9	24.53	TATACGCCGACTTGCTCAAGTAAGACCCATCTTTTGAAAATTTCCGAATGTGCTGATCCTCAGATTCTGGTTGTCGCTCAATACCTTCAA
52	ZMD117234	9	24.796	CCCACTCTCCAGGCTCTGGCAACATGTCTTTGCCAGTTGCCATGTAGACATATTGGCATTTTTCCCACCTTGTTGGTGCTGCTTAGCCGG
53	ZMD113043	9	24.979	TGAAGCAGCTCGGTATCGTTGTCCTTCCCAATCAAGGACTTGTCAACTGCATCCTGAAGTAAAGAGTTGTTTGATAAGTAAGTTATCCAC
54	ZMD72220	9	25.74	CAAGAATCTTTCAGATCTGCTGACCGTGACAATGGTGTCTCAGTTTGCAGCAGCAGCCTTGCTGATGATTGGCCTTATTGCTCTTGCAAT
55	ZMD53274	9	26.227	GTTAGTGCTCCATTCTCATGTTTAGTGTATATTGGTACAGGTAACTCGACATAGAGCTAGGCTAAGTTCTCTTTTTACCAGTAGAAATCG
56	ZMD148535	9	26.533	TTCTGGTAATGACTTTTACTACTCTATATGGCCCTTCCCAACTAGGAGACCATTTCTCGAATTTGTTGCTTCTTGAGCCTATGGACGGAA
57	ZMD49502	9	26.78	GCCACTGAGACGAGGACGTGTCCAGCTCCATCTACTGCGCGAACTAGTATTCCGTCCGGCCTTCACTCTCTCTCCCTCTCGGTCGTGCTC
58	ZMD78600	9	27.131	CGCTTAGCAAAACGCCTAGGCGCGCTTAGGCTCTAGGCGATGGTCCAACGCTCGCTTAGCGCCTAGCGCCTTTTTTTTCCTGGCTGATGG
59	ZMD120571	9	27.371	GGCATTTTGGATTTACTGAAAGTTCATAACACTCTAATGTGGACGACAGATGCCATGGTGAGAATTCTATTGATTGACACAATCATCCTC
60	ZMD14977	9	28.12	ATTTCTACCACCTCAATACTTAGATTGGATGCTCAAAAGATGCAACCCATTTGGAACGCAGCCAAGCCATTTAGAACGCAGAAAATTATT
61	ZMD30772	9	29.046	ACGCAGATATTTGCAGCCTTTTCATCGATAACTCTTTTCGTTAGTTACAGATAATTGAAAGGCAAACTAGACATTTGGTGATGGGAAAAA
62	ZMD110750	9	29.447	GGGGGATTTTAGCCACTTACCATCCTAATGTTCAATAGGCTTGATTTTGATTCCAGGGAGAGGGCTAAGGTGGGCTGATAAGATGCGCAT
63	ZMD43186	9	29.85	GGTTGCTGTCACGAGGAGGGAGCACTGTAGGAGGAGGCCTGGTTAGAGGACTATAGGAAGTGCAGCTGCTTTCCCCTCCACCAAGCATAG
64	ZMD101911	9	30.441	GCACTGAAACTAGTAGTAGGACGTTTATCTTCTGAAACGTCATGGGTGTGGTGTGGTTCCGATATCAGAATGCTTATTCATATATTACTG
65	ZMD95328	9	30.829	GTGCCGTCAGTTATTTCTAATTTGAATTCCCTACAAAATTTTGAAATTCAGAAGCTCAAACGCTTGGTCGCTACCATCAATTGGAAATCC
66	ZMD67959	9	32.041	TCGGGATGCCCTCAAGGTATTCTCAACTCTAAAAGAAAAATGTGACATAATTTCATGGAATGCCATAATCTCAGGATATGCTCTTCATGG
67	ZMD154066	9	32.797	GCGCTGTGGTTTTGTTGTTTTGTATGTGGAATCTAGTGTTGTGGACTTGTGGGTGCTTCAGTGCTTCCGACTCAAGCAAGCTGTCAGTGA
68	ZMD42625	9	33.857	GTAAAGACTTGACACTGATCATCCTCATGGTTGCGACTGCTGTTTCACTTGCCTTGGGCATAACAACTGAGGTCAGGGTTACTGACTTTT
69	ZMD36718	9	40.589	GCAAGTGGGCACTCAATAGTTATTTGTAGGTCAAGCCTCTAGTTCGTTTGATGTACTAACAAATTTTGATGGATGTCAATTTTGTTTATT
70	ZMD96743	9	41.945	AAATGGATTCTTCCCTTTATTTTTTTTTTCCTAAATCTCCATCTTTTCTACTTTATTAGTGCATCTATAGTTTTCTTTCGCTGGTCTGAA
71	ZMD104254	9	43.375	CAGGATATTGGCCCATTTGTGCGTGAGTTTTACGATCACATTTTCCACATACCCTTCAACTATCTTGTGGCTGATGTCCTAGAAGATCTA
72	ZMD42785	9	52.919	GGAGCTTAGCCATTGACTCGTGGAGTTTCTCCAATTCATCCTTCAGTGTTGCAATCTCAGCCTCTTTCTCTCTGGCTGCAGTCTCAGTAG
73	ZMD39330	9	54.114	AACCAGATGCCCGAAGCGTATGTTGGCACCAAGACAACTGTGGCGGATCAAGAGAGGAACATGGCGCCGGGATCTGCTCCGCCGTCACTA
74	ZMD105879	9	55.635	CTAACCTTGCCTTACATGATCTGAAGTTGTCCTCGAATCACCATCTTCTGCTATCTTTTGCAACAATGTCATGTACTACCTCTTCTCCCA
75	ZMD64080	9	56.363	ATTCACAGTTTACCTTCAGGTGTTCTGCAATCTTTCTCATGTTGATAATGTACTCATCTATTGGCACATGAGGTCCAAGACCAGATGGGT
76	ZMD128352	9	56.387	CATTGTGTAGGAAAAAAGAGGTAACATAGGGATGCGGTCTCCATGGCAGTTCAGTTTGGTTTCAAAAAACTTTGTGCTGAGACAAATTGT
77	ZMD123705	9	56.506	AGCCATTGCTTGCACGTATGATTTTTTGTCTTGGACTCTTTATTTTGCCCTTTCTTTTCTCCTCATTGTATGGTGGGGTGCAGACGCAAA
78	ZMD18437	9	57.4	CTCCCCCCACACATGATGTGTATTGGATGTATATGTACGACAACAACAGATGATCAACTCGTCCGTTCGTCCTCACTACTGTCAGCTTGT
79	ZMD25363	9	58.498	TTCCATAAATAGAACAAACAAAAATACTTGGACATAGATCACATTACCATGGCGAGAAGAGCGGCGCCCTTCATAATCAGAATAACCTCT
80	ZMD94441	9	60.405	TGAGTTCTTAGATCTTTACTTTTTAGATTGAAAAGTGATTTGATTGCTTGCAGGACCTAAAAAACTTTCACATTTGTTATACTTGACTTG
81	ZMD29076	9	61.854	TCACAGTTAGGAGTGATTGATTCAAAAGAGCTCTTCAGAGTTGAATTTGGTCCAGGCCTCCTGTTCATGCGGAAAGTAGTGAAAGATTAG
1	ZMD126124	10	0	AGAGATAAAAGGTTCAGAAAGTCGAAAAAAATCATTGGAATACGAGCTTCGAGCAGCAGACCTGGCCGGCGATTACTGCCGGCGAGCTCC
2	ZMD58388	10	4.632	AGGACTGTACTCCAAGCCCTCCTTCCATTCTGAAATGTCGGTTGAAGTGGTTGGTTGCAGACGACGCTTGCTTGCTGAATAGCAGTAATT
3	ZMD156334	10	5.82	GATAACCTATAGATACTTATAACAGAGTTAGGTTACAGGGGAAGAGCTGTATGCTGGTTGCTGCAGACGTTTACAGGCCTGCAGCCATAG
4	ZMD57161	10	9.118	ATATGATTACAAATAAATTCCCTTACCAATCCATACAAACAATGCCGTGTGTTTGGGTCATTATTCTCACAACTGCGTTGCGCACGGATG
5	ZMD21578	10	10.687	ATTGGATTAGTAGCTGTTGATTTGGTGCTATGCTCTTGTTGAGTTTGGGACTGTAATCTGATCCGTGCTGACTCATTCCCCAGCAGTCAT
6	ZMD64011	10	12.624	GCTCTTCTGTTCTGCCCTCGAGGATGAAGGAAAGTAGAGACCGATTGTTGTTACCAGTACAGTAACCATTGACAACATGACAGGAATGAA
7	ZMD89873	10	21.496	AAATTAGTCCATTCAACAGAAGTGTTAGACGCAGCAAGACAGATATGAGTATGCACTCACTCAATAGCCTTTTTTAGTAATAACAAAACA
8	ZMD88909	10	22.608	GAAAACCATGCTAGAGTAGACATCAATCAGCTGGTAAAGCACGACGGGGCGACCAAGAGGTGAACATGCTAAAATTTCGATGCGCTGTAA
9	ZMD27014	10	24.743	TGCAATCCGCTAGAAGAGATTCTCACCCATCAACAAACTGAAATACCCAACTGGTTTGGCCGCAAGCCAAATTGCTCTCAATCTTTTCAA
10	ZMD18736	10	27.25	TCCTTGCTTGGAGGACGTAAGGAAGGAAATCATGTCTGGAATTGGGTGTCCGCTGATGGATCATGTATTCATCTTTGGCACTATCAAGCC
11	ZMD154319	10	28.073	GGTCTAAAAGGTTTCTGCCAGAAGGTGATTCTTTTTACGTTCCAGGTTTTGCAGCGATTACCTGGGCCATTTGGAAGCCCAGAAACAATG
12	ZMD46393	10	29.126	TGTCTCTCTGAGGGATGCCTTGCTTTTATAGACTGGAACCATGACCGAAATATTGAGGAACAACCAATTACTTCCATTTCCCTTAGAGTG
13	ZMD61901	10	29.652	CACGTAGTAACAAGTTACTGGGAATAGGTGGCATCAATGTTGGGAGATTGATCCAATCAGTGGTAGTCTGTTTATTTGGCCAACACCGGC
14	ZMD60317	10	30.732	CTAAATCTGAAGCGGAACCGCTAGTCGACACTACCTAAAACCTTGACCTGTGCTTGTAGTACGCTTACACATAAAACAACCACAACTAAT
15	ZMD13610	10	31.01	AATTATGAATTTGACATGTTACAAAAAATATCTATGGACTCTCAAGTCCCAGGTCACCAGCGGTAAATGACGTCCGGAGAGAAAAAAGAA
16	ZMD11969	10	31.907	GTCATTGGGGTGATATAGGACACCTTTTTCTAGTTTTGTGCCAAATTTGGGGCCATTTGACCCTGTCAATTGTTTGCCAATTGAGGCACA
17	ZMD25801	10	32.096	ATTGCAATTGTCTGGTACGAGTCGCCTGCCTTCATGACCGTGTTGGACATGGAAAAGATGAACTACGAATGCTGCACCATAACGCAATCC
18	ZMD97013	10	32.17	CTAGGAATTCCATCCTCATGGGGAGGGGATGATCTGAACAGGTAAAAAATCTCCTTCGGTGTTCAAATCCATGTGCTTTTCTTCCCTTTG
19	ZMD19312	10	32.314	ATAAGGCCGTCAAGGAGAGGCTGTGGTTTCTTTTAGCGAAAGCATTCTTATGTAGGCTTCTCTACAGAAGAGTTTTCAAAACGAGGATTG
20	ZMD148353	10	32.539	GATCTGAATCATGATCTTACTCGATATATTTTACAGAGTGAAGTGCTGACATCTATGCCAAAGTACATTACTAAAGACTGTATATACAAA
21	ZMD45434	10	34.975	GACCCTCATGAGGTTGAGTCTCTAACTAAATTGTAGAGGGATTTGTCTATAGGACATGGTTCGTGTGTGATTTGGTCTGGCACAGACCAT
22	ZMD59845	10	36.272	TTTGTCTATGTCAAACCGCTGACAAAGACAACTCCGATGGCTTCAGATTGTTGTTCACTTGTTGTCATCTACCTATAGCCTCATAATTTC
23	ZMD155026	10	36.763	AAATTGAAGCCAAGCACCCATCCTGGAACAAAGGCATTTTGTTTCTCACAGGAGGGCTGTGGATCCTTCAATTGCAGGGAAATAAAAAGA
24	ZMD157614	10	39.35	TCTCTCAAGAGTCGAAGCCATTCTATGAAGAATGTCAGAAGCAGTATTATTCTTTGGGACCATCCCATTGGCATCATCAGCTTCACCGTT
25	ZMD105933	10	40.833	GGATAAGAGTAAAGAAACCACAAAGGCACAAACCATAGAGTATTCAACTTGGATAACTTGCTGTCCCTTTGTATATTTCTCAAAAGGAGT
26	ZMD15399	10	41.933	GATTTCAAAACATTCATCTCATTTTTATTTGGTTTTTATTTGAATTATTTGTTGCTTATTGCAGCTGATTTCATTGGATTGCTTTATATG
27	ZMD31039	10	42.929	GCATGATTTCAAAACATTCATCTCATTTTTATTTGGTTTTTATTTGAATTATTTGTTGCTTATTGCAGCTGATTTCATTGGATTGCTTTA
28	ZMD93011	10	42.979	GAATAAAGCCATGTGTAGGGTTAGGGCTTGCTAAGTACTTTCCGTTTTCACCCTTGATGCTGCCGATCAGATGAAGAAAAAGGTGATGCT
29	ZMD104069	10	43.037	ACATATTCTGCGTGGAAAAGCTCATAAACTTCGTTGGTCTTGCCGAAAGGGAATCATATATACCAGCTTTAGTTTGATCCGATTCATTTT
30	ZMD20953	10	43.079	GTAAGCAATTGATATGAAATTATATAACAGATTGCAGCATACCCAAAAGCAACGGCTGTCCTAGTACGGAACCATGGAATTTTCGTGTGG
31	ZMD44612	10	43.096	CAGATACTCAGCATCATGTGTTCGTGATGGTAATAATATGTTGTTATCTGGTTTTGCTGGTTATATCTCTTCTGTCTGAGCAATTCTTTT
32	ZMD150690	10	43.106	ACGCTTATGCACGGGATGTACATGCCACTTTGGTCATGCAATGTATTATGCCACACTGGCACATATCGTCGTTAGGAAAGCCCTAACGAT
33	ZMD81841	10	43.354	TAGCGGTCACTAATATGTAGGACTGGACCCATATATCAGTGACTGCCATTTACCGCAAAGGATCTCATTCCTATCATAGCTTTCTACTTT
34	ZMD19500	10	43.488	GTGTCTTTTTATCAGCGTCAAACAAAGGGTAGAAAAATTCTTATGGTTGCTCTAAAGTAATAGAGGCAGGCAGTAAATGTCAACCGAACT
35	ZMD54657	10	43.599	GCTTATTGCTAAGAAAGGACTGCAGCATTATTATACCTGATACTCAGCAAATTCCAGTGCCATTGTTTTGAGAGTATTGTCAACCGGCTG
36	ZMD95806	10	45.365	TTCTTGGAGAGGATGGAGCTTCAGTTGCTGAAGTAACGCCTGTAGCAGTCACTGACTTGTCAGGACTTAGGCGTTCTGACCTACAAGAAT
37	ZMD123751	10	46.795	CTATATATACCTTTACTTAGTGTTAGGGTTTGCTGAGTATTTTATGTACTCACCCATTTGCATCTGTGGTTTTAGTCAGAGAAAGATTCG
38	ZMD53245	10	46.953	GAATAAAGCCCTGTGTAGGATTAGGGCTTGCTGAGTACTTTCCGTACTCACCCTTGCTGCAGCCGTTCAGATGAAGAAGAAGGTGATGCT
39	ZMD21152	10	47.47	ACAATGCTTGACTCTTTGGTTCTCTCCCGGGCATTACTTCTATGAACCGGTTGCCTATATATGTAATGCACTGCTAATCTAATGTATTAT
40	ZMD56649	10	47.954	TATTTTGCCATGCCCGTTCTCTCACTGACTCTGCACTGCAACAGCTTGCTAACAGTCCTGACAAGGTTTATCACTGAACCACATCCATTT
41	ZMD94838	10	53.532	TTTATCTTAGTCCTGTGAACTCCACCAATAACGGCAGATTATCATACTTATTTCGTCACAAAATGATTTTGTCAAATCGAAACAATACAT
42	ZMD84450	10	55.226	CTTGGTGTTCTTGCGACAGCATGGCATGCTGTAAACACTGGAACCATGTTCACTGTCTACTATAAGCCTAGGTTTGTGATAAACTCTTTA
43	ZMD20816	10	55.958	TACTAAAATTCTGATGCGAATGTATACAGCCAATTCATTGACATCTGATTTTTGCAGTTATTAGACCTTTGTTATCCAGGAATTAGTAAC
44	ZMD59699	10	56.001	GAACTGGATGGCAGTCATGGCACTCGGCCGTGACCAATGGAACGTGTTGGCGAAACATGAATCGATGGGAGCTTTCATTGTAGTAGTGCC
45	ZMD14725	10	56.04	CCTACAGTATCCTATGTAACGGGTATTTTCTTCACTTTCACCAACCGTAAGAGAAGATACTGGATATGGCACACATGGATGCTGCAAGGT
46	ZMD62711	10	57.349	CCCTTGATTGGTAAAGATACAATTATCCAAATGAGTACTATTTGTTACAGCGATGAGGTCAAATGTACGTTAGCTGAAAATAGCATCTGT
47	ZMD97352	10	57.674	GAATGTCTCGAGTCACTTGCAGGGGACGTGTAAATCGATTCCTATCCGTCATCAATTCAAAGAGTACAAAGGTGGACATTTTCTTATTTC
48	ZMD155105	10	58.636	CCTTCTACTTGAATCCAAAATGAACAAGGGAGAGATAAAGTCAGCTCAGCATAGTTCATACAATATATTCTTATGTAATGAATTTTTTAG
49	ZMD111073	10	58.809	TCCACATGCACCCGTCATTAGTCTTTGCTGTCGAATGGGAATATGGAAACTTCAAAATCAGCAAGACTTCAGAAGGCAGTTACGTTCAGA
50	ZMD103436	10	58.92	ATCTACAAATTTCTTGCTGTTTCAAAGGCATGACTGCTTCCTAAGAACAGGTAAGAAGATCGACTTTTATGGCCAACTAAAATTTTCTTG
51	ZMD95591	10	59.118	GCTGAATGTTACATTGACTGACTGACTGACTGAATTCAGGAAATACTCCTAGCTGGTTGTCCCGTTTCTGAGTCAGTCTCAGGTGGTATT
52	ZMD5034	10	59.471	GTGATCAGCTGCTGGACCGTGCACGTTGCGCAAAGCAAGTTGGAATCCACAAGCTCGTTGAAAATCATATCGCTGACATTGCACAGTTTA
53	ZMD66024	10	60.21	TTATTGAAATTGTTTAGCTCTTACATAGAGTTAGCATCCTGTGTGAATAATTTTGTTGATCAAAAAGTCAACAATACGTCATTGCAAAGT
54	ZMD57866	10	60.419	CTTATTCATATCTCGTTTACTAACTATATCTTTGGCAAAGAAGCGCAGTCTGTTCAACTACACTCCACTGCCCGAGGGCTATCATCAGAG
55	ZMD19083	10	60.854	GAATAATATACAGTATCAGACAACTCAATAGCTAGCATAAACTAAAACCTGTAATCTCAATGTTTGCATTATCTAACCAAGTTTAGCAAT
56	ZMD89776	10	60.96	TTTTTTAGTAGTACCTTATCTTTGTCTTCTGCAAAGAGCATTCTCAAATCACCCATATATGATAGGCTACAGATTTTGGCATATAGGTCA
57	ZMD91789	10	61.817	CTCCATTTTGAATACAATGGATGTTACAAAACAAGAGAAGGCAATAGCATATGCTATTTTCAAGAACAAAGAGAATTGAGAAATTTTTAT
58	ZMD114544	10	63.215	AGTTTGCTCTCCGTTTTTCGAGTGACTGTTGTTCCTCAGGAGGTATGCTATGCCTCCGTATTCGTTGACGTGCATTTCTCTGTTGCCTCT
59	ZMD150617	10	63.515	TATGCTCGTCGATCAAGGGGATCCGACCTCGATTACACGTATCCAGTTGCAGGTCGAACACCCTATTCTACTCACTTGCTTATTCACTCT
60	ZMD73177	10	63.594	TGCTTCTGAAGAACAAATGAAGCATGCTCCAGTTTCTTGCGTGCTTGTCATGGCATTGGGCACTGCTGGTTATCTTATCTCTGCGAGTTT
61	ZMD57874	10	63.739	ATCGTTTGGCTGGTACTTACTCTACACGAATGTAATCGTTCGCTTTGTTTATATCTGATCAACAAAGCGAATTGGTACATTCTTACTTGT
62	ZMD53462	10	64.485	GGGAGCTCTTACGTTTATGTTATTCACGCGTTATGTGTGATACATTCTGTGATTTTACTCACTCTATCACGTATACCTTATAAAGCTTTT
63	ZMD3207	10	67.072	GCAACACTGAACATGAAACTGTTCCATCCTGCTAATTTAGACCATTGCTTATTTTTACACCCTGACTAATTTTAGTCCCAATTTACCTGC
64	ZMD17105	10	68.317	CCATCCTTTGTGCGTTTGCCTGAAGAACTAGCACTGATAAAGAGGCTCGTAGGGGAGAACTGGTGCGTCTGACGAGCATGTGTGGCACAC
65	ZMD17972	10	69.357	TTCGCTATGAGTTGAAATTCTAAACTCTTCCTACTAGCTACATGACATATATAGTATGAGGTACGGAGTAGTACTTATAAAATGTTTCAA
66	ZMD49103	10	69.755	AGATAAGTAAAGAGGGTGATGCTAAACAATAAAGTTGCTCAAGACCTGTCTTATTTGTTGCACTGCTTGTGCTTTACCCCCACTCCTTGA
67	ZMD69160	10	71.04	TTGATTTGAAATTATCAGGGAGGTTGATTTTCTAGTAAATCACCTTTCTTTTTCTATTGGGGCAACGCACATTTTTAGACTACCGGTTTC
68	ZMD9546	10	74.368	TGCTTTATGTCATGGTTCTTGGATAGCATAGGTGCCATCTTTTTTCTGTCTTCATATCAATGCCCTAATGGTACGATGTTGCAAAAGATC
69	ZMD129663	10	75.431	GCATCTTGGATGCTGACCTGACACTGTGTTTGCTGTACGCAGAACTAAATATTCTAATTTCAAGAATAAGATGCAGGATCAACAAATCAC
70	ZMD154872	10	78.688	TCAGATCATGTACACTGAATCACTTATTCACTTATTGCCTGCAGGTACAACATGGACAACACCTTGCACGGCCTCTACATCGCCCCGGCC
71	ZMD113357	10	80.138	CTTGGATGCTGACCTGACGCTGTGTTTGCTGTACGCAGAACTAAATATTCTAATTTCAAGAATAAGATGCAGGATCAACAAATCACACAT
72	ZMD88842	10	80.991	AAAAAAACACATTCGCCAGGCAAGGATTCTAACCCACCGAAAGCACAAATCTGTATAGTTGCTGCTAACATACATTCTTTTGACAACAAA
1	ZMD101545	11	0	GAACAAGGGAGATCTAAATCTGATAATGGAATGATGCCGTTAGTTTTCCCTCCAGTTTTCAAAACCGGATCGATCACCTTATCCAGCAGA
2	ZMD113923	11	3.737	TGACGGAATATATGGTGAAGGCCAATGAGGTATTCGCCAACGGGGTTGATGTACCTTTTCCTTTGGTGCTGGAGATCTTCTCCATTGGCT
3	ZMD29364	11	4.273	GGCTCCACTAACAGCTAGTAAGTGTTGTGAAAGTGGTCTATGGTTGCATAACTAAGGCGAAGCAGAACATGCTTTCTCAGTAGTTCTAGC
4	ZMD41022	11	4.629	ATAATGGTTGCACGACATCAATCATATACTTCAGTGTGTCCCACCATGACATGCTAGCTAGGCATAGGTGTGCATATCTTCCTTCATCAG
5	ZMD57105	11	5.07	GGCTTGTTAGATATATCAGCATGACTTTTCTTGATGAGATTATAGCGTGACCTTTGAGCATTTTTGACCATGCAACAACACACATGGATT
6	ZMD13909	11	5.14	TCATATTTACAAACCTCCACCATCTGTTCCAATCGCTACTGAGCATAACCCTGATGAAACTAATGCAGCAGGACCAGATGAAGAACCACC
7	ZMD64289	11	5.31	TTCGGCTACGTGTAGCTGTTAGACATGTCGCCTTTTCGTAGACCAACACTTCGCTCTATAAAGCATGGCAGGACGAATTGCAGTCTTATA
8	ZMD4678	11	5.718	GTTTTGCATGAAGTAGCATGTCTAAACTTGAACAGATGAAAATGGACAGAATGGCTACAAAGAAATACTCCAAAGAAGCAGAATAGGACA
9	ZMD42784	11	5.772	CCTCATCCATGAATAAAACTATTGTCACCATTTATTCTAATTATTAGTGCCATAAATTCATCATGGATGAGCATTTTTGCAATCCATTAC
10	ZMD121528	11	5.892	ATCGTGTATAAGTGTATGCACAAGTATATTGGCATAAGTTGCGGATACGTGGAGTGTATAGTGTACCATTTAGTTATCTAGTTCCTAACA
11	ZMD85868	11	6.172	GTCTTTTCACAATTACGTGACTAGTGAATGGCTTGGTTTTCGCCTGGAGCTGATTGGCACACTTATTTTGTCGATAACTGCTTTTCTCTT
12	ZMD148750	11	6.444	TTAGGAAATTACGTGGAAGGCCAGGTGGTTGATATGGTTGCTCAGCAGCCATCCATTGCTGCTACTCACTCTCTTGATTGTACTAACACT
13	ZMD4673	11	6.536	GTTCATTCTCATGGTGTCAAATTGCTCGTTAGGTATAGGACCATGACGAACGCCTGAACCGCTATGTGGGACAGGTGGAGTACTATATGC
14	ZMD66036	11	6.595	GTTGCGATGCTATTTTGACCCTGTGCTCGTGTAGATTGGAGGCCGTTTGGGCTACAACATTCGTGGAATCCTACAGCAACAATCGAAACA
15	ZMD12137	11	6.691	CCTGTTCAGTGCTGCACGTAGATGTATTCTCTGACTTCCTCCTCATTTGTCTTCTTCAATGCTTGAAGAATTATGTTCATGAGGAGCTAG
16	ZMD21655	11	6.728	CATTATCCACTATTTCAGCAACTAGCTCAACGTTCTCTTCAGCCTTATTCTCACTCTCTTGCACGATGTTAGGCATAGGACAAAAAACAA
17	ZMD154071	11	6.92	ATGATCCTCAGTTGTAAGAGAGGGTATTAGTCATACCTCAGACAATAATGAGTTGAAAACAAGTTCTGGAAGGTATGTCAAGGTTGTACC
18	ZMD46631	11	7.017	GTGGCTTCTCACATTTCTATTGAGCCGTAACTGGTCGTACTGAGTCCTTTCGTATTGTCTTTGGGCATTGACAACCCACTGATTGATTTG
19	ZMD86033	11	7.223	GCTTCGTTCCAAAGATATTTCTGAAGCTCACTAATTCTCTCTTTTTTTATGCGACCATGCTGTCCTGTCTTCAGACTCGATCGGGTTATC
20	ZMD95937	11	7.285	GATAGTGAAAACATCTAGTTCATGAAGGAGTCCTAACTACCATGCAATGCAAGAAAAAAAATCTACTCTACTATGTACAAGAATAACTTC
21	ZMD88840	11	7.357	ATATTTTATATATTCGTGTGCGTCAAACGCTCACCAAGGTTCTCTGGAGTTTCTTCTTGAGTCGTAGTTGGGTCAAGCGATCCTAATGAC
22	ZMD104473	11	7.359	TCTAAGTGTTTCATTTGTGAGTTCAAAACATATTTTTGGTAACGTGACACTCTTGAAAACAACATAAAATCCTGGTTGGGACTAGCCTCA
23	ZMD94985	11	7.382	ATGAATGCAAGTAGGTTCACTTCAACTAATGCAAGTAGCTTCACTTCAGTGAATGCAAGGAGCTTCACTTCAAATAATGCAAGGAGCTTC
24	ZMD39455	11	7.446	GCAAACAACAGACAGACAAAACCACTTCTAAGCCAGATGTTAGGATAGCCGAAGCACTTTGTGCAATAGCATTCCCACAGAGAACGGCTA
25	ZMD90669	11	7.508	TGCGTAACGGAGCATGCCGTCTCGCGCACCCAGCTGCGCTGTCCATCTTGGGCCCGATGACGTGGTTATCCTCCGTGAGCATGTTTCCTC
26	ZMD12761	11	7.519	GAACACAAGTGCTCAAATTCCTGCAGATGATGGTATGGGTTTTCATGGTTGTGCTCAAATAAAGATTGCTTCCGAACCATGGCTATAAAG
27	ZMD66523	11	7.669	GATTTTTATAGGTTATAGAATGCCAGCGGAAGAGAATTCCGCTTGTATAGATGCTTTTAGGTCCGCCTGCAAAAACCTTTTTCTAAGTAG
28	ZMD115859	11	7.766	GGTTGATAACTAGAGAAAAAGTGGTACTGCGATTGCGGGGTTCAAGTCGTGTTGATTTGAGGCTGGATCGATTGTGTGTTGCATCTCCAC
29	ZMD106278	11	7.801	GCTCACGATGAGTTGTATTGGAGAAGCTTTAGCTTGCAGGTTGTCGCCTAGCGCCTCTTTAGGGTTTGGCTGCTGCGTAGGTTAGATGTC
30	ZMD56182	11	7.827	ATAATAAGCGTACACTATAAAAGGTGAATAGTATCTACAGTTTTGACACACATACAACGCATCTAAAAAAGCATGTCTAATATGTAGATA
31	ZMD33183	11	7.86	GAGTTTATTCATCCAATGGGTCAATATTATAACCCAGTAGGTGATGTGGCAAGACATCAATAACTTGCTAGTTGGTGCAGAAAATATAAC
32	ZMD81898	11	7.901	ATAATTCATATGGCAAAAGCTAGTGCTTCTGTGAGAGCTCACGATTGCATTAGACGACAGAAGATCACTTTCCAGTTCACGTAATGGTAC
33	ZMD5230	11	8.068	TCTGATGCGCCCTATGGTATGACGGACCGTCTTTTATAGTTGAGCATTCTAACTGGGCTGAGACTGTAGACCTGAGGTATAAGATTCCGA
34	ZMD51566	11	8.299	CTCAGGGATAGTCATGCAAAATAACTATACCCTCCATAATATACTTTCTGGACATAAAAGCTCTTTGAGACGGTTTTATGACCTTTTGAG
35	ZMD150166	11	8.482	GCTGAGTCAACGAATATCTGCAATGGATTCGAACGGGGTTTCCGGCCAGCACGCGACGTGTAACTAGTGACGAACTTGTTTCTGTTTGTA
36	ZMD102298	11	8.532	ATATGGGACCACGGATGCACACGCCATCGATGTCCCTGCTACCGATGCTCGTTTCCGCCAATGCCCCACCCACCATTTTCATACGGGGGT
37	ZMD25945	11	8.829	TTTCTCTCCATATCTTGACATGAGTTACTATTGTGGAAAGAGAGAGCATAAGTTTTCATCATCAATGCAGACCACTCCTAATTACTACCC
38	ZMD64624	11	8.842	TATATTGCTTTCCCGATTACATCAGTTGCCCTACCGTAGCGTAGCCCGGGCACTCAGACTCGTCGAAACAATAGACATTCAAAATCTGTC
39	ZMD14446	11	8.859	ACTGTACTTGTTGTAACTCGATTGCTTCACTCTGCATCTCCAATCAGTGGTAAAAAACCATTGCATCTCCTGATCAATAGGAAATGCTGT
40	ZMD47550	11	8.95	AGAGGCCGATCAAGGAATAACGATTTTCTTGGTTTCTTTGCAAAAAGCTAATTTTGTGCAGGGTTATCTAAGATTTGTAATCAGAGGAAA
41	ZMD10934	11	8.968	AGCACTACGAATATTGTCAATAGATGCTCCAGGTCAACATCAACACTCAAGTTGTCCGGTACAGTATCGGAGTGTCCGATAAGCCCTTTT
42	ZMD922	11	9.041	TGTTTTCACTTGAGGATCTTATTTCTTCTTTGCTCGCTTCTGTTGCTAACCTTTTACAGGAGTATTATGATATTTCTTCACCCAAGATAC
43	ZMD25047	11	9.071	ACAACTACCTGAAAGAGTTTGTCTAGTTCATATTGGATACATAAAGGACCAGTGCCATCATAGCATTTTGGACAATACCGCTGACCCACA
44	ZMD65110	11	9.263	ATATGTGCATGCCTTTTATGTTAGTATCACATACAGACGTTTTAGGCATACATATGCCGCAAATTTTTTGTTTTTTCCAGGATTTTCAAT
45	ZMD116992	11	9.275	ATCATAGTACCGAACACTAACCTTGAATAACCATCGTCAGAGTTCCGAGGTCTAGCCCATGTGCCACCGATTCGCCTAGATCTCATGGAT
46	ZMD123742	11	9.285	TTTCTGGAACTCTGTAGGTTGTGTAGCTTCCAGTATCTGTTTCCAACTCCCCTAAAAACATCACCTCCTTGGAGCTGTTTGTGATTGGGC
47	ZMD79920	11	9.396	TGTATGGGATATTTCAACCATCAAATAGAAGTGTTATTCGTTGTGTGGCATCACTAGAAACAAGAAAATGAAACATGATGGAGTAAAGCT
48	ZMD15869	11	9.423	TCTAGATAGGATGTTTCTCTAGTCTGCTGACAGATGATGTAATTGGACAGTGGTGTATGGGACAGTCCTGTGTGAAGAGTCCCCGGACAG
49	ZMD152578	11	9.577	GATTTTGTCAGCAGAAGCAAAAGATGCTGCAGATAAAATCTGTCAACGATTACAGTTGGGTTCTAAGCTTAGTGAAATAATTGAGAGTAA
50	ZMD153594	11	9.691	AACTCTGCAGAATTTTACAAACCAATATCAGCAACACATATTTGGACCATAAATATTCTTGTGAATACCTCAATACAATGCACATAAATT
51	ZMD25148	11	9.757	GAGTTTATTCATCCAATGGGTAAATATTATGAATTTTTAGGTGATGTGGCAGCACATCCAGAACTTGCTAATTGGTACGGGAAATATCAA
52	ZMD120518	11	9.949	AGCCTAAGATGAGTGTAATCATAATACGCCAAAAGGTATTGCTGAAAATGAGAAGAAACTTATCGAACATTGATCTACAAAAGGTGCTAA
53	ZMD86875	11	10.28	GGGTTCACATGCTCAGTTTGGCCGTCGGTCTGAGGGTAATATGTCGAGCTGAGCTGAAGCTGAACATCCAACAATTTGAAGAGCTCCTAC
54	ZMD39002	11	10.507	ACGCAGGGTGGCTCACGGGCATGGACATGAGAGCGACGGCCTAGGACTCAAGCTAGAAAGGAGCTCAAAAATTTTATGCTTATTACTCTA
55	ZMD85196	11	10.757	AATGATATTTATTCAAGTAAGCAATAGCTGGATTATAAACATAGACCAGGGCCTTCATTTTCAAGGTCACTCGCTTCAAAGTGATATCAG
56	ZMD149075	11	10.795	GGGGAAAAGGTGGTTTGGTTATCTCAAGGCAAAGCGGCAAGCATATGGTGAACAAGCTTGAGATGGGTCAACCTTGACACCGAATAGGTT
57	ZMD122285	11	11.236	GCTCCTTATTACTCTCCTACTAGCACCAAAGATCTCCAATCGTGCAATATGCTCTCTTAGTGGTGTCTCTTAGCCTCTCACAACTTGGCT
58	ZMD25796	11	11.582	TCTATGATGGTATGTCTTCCTACCAAATATTTTTCTGCCTCATGTGACCATTCAACTCTAATGATATCTTTGGTTGGGGTGATTAGATTG
59	ZMD100438	11	12.442	GAGTCGTATTGATCAACCTATCCTGATAACAAGGACAACTGAATCATAACAAACCATACTGCATGGTATTCGTTCAGCACGGCGAACTAT
60	ZMD23855	11	12.919	TTCTTTCATTACTGTCTCTCTTGATTCATGCTCTTTAGTGGTTCTTATATGGCTTCAACTTTCAATGCTTGCAGTGACAATGACAATGTG
61	ZMD48719	11	12.981	AACATTTTACATCATCAATTTACCTTTTGAAGTCTATTTGGTTCTTGTCAAGAGTTTATAGGATCTTATTGCTTCTTCTCAGCTTTGCTC
62	ZMD57219	11	13.074	GGACTGCACTATTTTTGCGGTAGTTTTTGAATCGCAAGGGTAGTTGGAACAACATGAACCAGTCCAAATTCTGTACGGCCTTCTTTAGAC
63	ZMD108664	11	14.445	GCCCTTTGACTCAAAACTACTACTACTCTACCAACGTGTATCCGAAGAAGAAGCTGGCCAGCGTCCTCCCAGGGCAAGCCAACAATGCAC
64	ZMD7357	11	14.683	TCTGACCCTTGCCCGTGCCAAGTAACTTTGCATTTTTTACCATCGTTGGGCGTTGACAGAGCGACCAAGTCGGGTATAGCGTGTAGGGTT
65	ZMD149826	11	14.9	GTGCTCTTCATCTCTGTATCTCTCTTTCTCTCTCCCCTCCTCCAATTTTTTTTTTCATGTGGCTATCATCGGATCCGACTGGTTCCTGGC
66	ZMD151079	11	15.284	AGATTTGCTTGGCGGCTACTTCCAGCGAATGGCAAGCTTATTGTATCATCAGATTGTCATCTTCAGTGTTTTCAAACTGGCTACACAGCC
67	ZMD11419	11	15.496	GCACATGTTACTATTTTTTACTCTAGTACATCTTGCCTTTCAACTAACATATGCTTTTACAGGACAATATTGAACAAATAAAGATGAATT
68	ZMD32877	11	15.584	GGGTGGTGGGTAAGTGGTAATGGTGATTTTTGCTGGAAACACAACCATTTTGTTTGCCTTTTCTTCAAAATGATCTTCTTTGTTCATTTC
69	ZMD47474	11	15.595	ACTTTCTCGGTACACCTGTTATGCTCTGTACCTCTAGGGTAATTAGAGCCTCATCTGGGTATATTTCTCATGGTTGGCTCTTTGTTTGTA
70	ZMD90111	11	15.607	TTCTTATTGTGATCGGAGGCAGTCATTCATATTTATTACGGGTCATCTAAGTGCAAAAAATGCAAGCGCGGCAACACCGCGCATATATTT
71	ZMD111831	11	15.729	AGGCTGACTGGAATTTTGCACAACCAACTTGATTGCTACTCCCTACTACAATGGATGTATGAAGAGAACACAACAAAAAACGAATAGGTT
72	ZMD7259	11	15.784	AAAAGGGTAGACAAAATGATTCCTTAGAAGGCAAATTCTCACTTTTGCAATGAAACAGGCACAGAAGCCATGTTTGCTGATCTGGGTCAT
73	ZMD105716	11	15.83	CCTATGGATGGAATCTTAGATATAGAATTGGTTGCTAGTGTGTCATTTTTTTCTTGTTTGAAGTAATTACCTGTTGAGTTAGCTAGTTTG
74	ZMD106487	11	15.99	TCAATCCCAAACAGATCAAGATGCGTTGACGATCTGCAGCCTGTTGGTTTAGGTTACGTTCTATAATGCAGTGGTGATATTTAGCTATAT
75	ZMD54244	11	16	AACCAAAACCATGTGTTTATGTATGCAAAATAACGGAACTTTGTCACACAACTGGGGCTGTGCGTTTCAGTTAGTTTTGGTATTTTGCAA
76	ZMD70601	11	16.136	GCGCGAAGGAGCAAGCACTGTCGCAGTGCTCACAATTATCTGTGGTTTTGCATCTACTCAATCACAGCCAACCAATTAGCAGAGCTATTT
77	ZMD28889	11	16.223	ACTCTGTGCAATGAATACCGATTACTTTCAGCACCCGCCATCACTCTATCTCTTTCAAGTAAACGTGCAGTATGATGTGTTATACCTTTA
78	ZMD102549	11	16.392	GGTCTTTCGGGTATAGTTATCAGGTCACACACAGCTGTTATCAGGTCTGAAATCTCATCCTTCTTAGCCGCTAAAGGTCTGAAATCTCAT
79	ZMD44246	11	16.518	TGGTGTGTGCTGCATGCTGGGCTACATTGAAGGATCATAGTGATCTAAAAGGAGAAGCCCTTTGCCGAGCTCAATGCACGCAGAAGTATC
80	ZMD130039	11	16.672	CACCTCCAGCAGGGCCGTGTCCTCCGACAGATCACTTGTGAAGCCCTTCGCGGCTTCGATGGCTGCAGCCATGTCGCTGGTGTTCGTTGC
81	ZMD105038	11	16.871	TGTGATAGCATTACTAGGAAGATCACCAAAAGGTGCTCTGCACTGAGCAACGTTCTTGTCGTTTTCTAGTATTTTCCCTCCGCTTATCAA
82	ZMD123255	11	17.274	GGTCGACCAGCTTACCGACTATGAAGACGAAAACGCCGAGTAGGATCGGCTCTCCCTTTCCGCCGCAGAGGTCGGCTACCAGGTGAGCTC
83	ZMD29158	11	17.547	TTTCCCTGAATCCCGGTACAAACAAGTATAATTGTCCCAGGCCAGTCATGCGAGGAACCATAGTACATAGATTCTGAACAAAGAACAGAT
84	ZMD61759	11	17.981	GAGCGATTGATGAGCTAATAAAAAAACTTCTCAATCTCATGGTCAAAAAACAAAGTCTACTAGTATATATTTTATAAACCAAAATTCTTC
85	ZMD56592	11	18.03	TGTGCATGTTGATGTGTTATGTGGCAGATGGAATAGGGAGCCATCAAAGCTTATTGTGCCACGAAAACAATGACAACAGAAACGCGCTCA
86	ZMD38758	11	18.035	ATGAAACAAGGAACTACACATTGATTTGCTCAGAGAACTAAAGATACAAAATACACATAAGATCACATGTGGACATTTATAAATTATACC
87	ZMD151138	11	18.043	TCGGAGGTTATATGAGGGTCCATTTTCCGTGGAACCTTGCCCGAAACGAATGCAAGTTTTGAGTTCTCTGTTTCCTGTTTGGCTTATCGT
88	ZMD106566	11	18.121	GTTGTCACTCAGCGTGTGTTTGGTCTAAACACGCAACGATCGCAAAGTACAAGCTTACAAGGGACCAGTTGTCCCTCGGAAATATTTATA
89	ZMD157527	11	19.106	AATATTGTCTTTCTGTAGTTATCTGGCACTGGTGGTCGCCTTATTATTTCAAGTGATGGCGTTTGGGATGCTTTGACTGCGGAAATGGCT
90	ZMD62606	11	19.734	CGCTCTTCCTTGTGCAGGCTGTGAAGAAGATCGGTTTGTTGGGGCTTTTTATGCGTGGGCTCCCGTTGCGTATTGTGATGATTGGTACCC
91	ZMD88985	11	22.505	ATAGCTATAGTTCTTACAAAAAGAGATGCTCCATTCCAGATCGCAAATATGCTCCATTCCATCACTATATAAGATTCTTGTTCATAAAGA
92	ZMD128257	11	23.705	GGCCCCTCATAACTTCATTCGAGAGAGTTCAATTGAAGATGTGGACTTTGACAAGTTTGATAGTGATGACAATTACTTGCCTTATTCGCA
93	ZMD13908	11	23.72	TTGCTGTCAGTTTGAAGCTTGCTCTGTCATGCACTGGCCACAAGAAGCAGAGGCCATCCATGGAGCAAGTTGTGTTGGAGCTAGAGAAGG
94	ZMD29259	11	24.424	AATAGGCTAGTTCGCGGTCGACTAGATTTTATCTGAACTCACGTTGAGCATTCCATTCCCCTTTTGCGGACTTACGGAGAGCTGTCCATG
95	ZMD97181	11	24.884	GTTGCAATCAAATATTTTTGAGTACATCTGAATCTCGAATCATCTCATCTTTGTGCGTAGTGACTAGTGGTTGGTACTAAACTACCATGA
96	ZMD40783	11	25.233	ATGCAGAACAGAATAGGACTCCAAGGTTTTGCAGTGCCATAGGTTGATTGTCTTGCTACTCCTAGCCGCTAGTACTTGCTAGTTGTCCTC
97	ZMD19894	11	25.485	GCTCAAGAGCAACATTCGGCCAAATCAAGTTGTAACTCGTTACAAATGAACACGCAAGAAGCAAAGCATTCTTTCTTCCCCTGCGAGCGA
98	ZMD14768	11	25.555	GGTTCCTGCTACTGCTACTACCAGCTTGCATCATCGAAGGAGACAACGAGCGTTATTGTCCTCTTTGACTCGTTGCTACTAGACTCCTAC
99	ZMD66790	11	25.909	TGCAAGGCTTATTCAGTTGCCTTTCGGTGAGCATATGCTGGGGACAATAAATGGTAAATCTGTTAGCGGACTCCATGCGAACCAAACAAC
100	ZMD101660	11	25.939	TCTGATTTATTTTTTGTGCGAACATGCTGGGCAATAAGATCCCAGTCATCTCCATGCTTTAGGACTCCTTCTAAAAGGAGTAATGTCTCC
101	ZMD29916	11	26.31	GGCGCAGAACAGAACAAAATGTATGATGGATGATCTCGTATTAGAAACAGGATAAATTGCCTGATAACTGTAACACATTTGTAACATGGA
102	ZMD103332	11	26.826	TTCAGCCTGGATTATAGCCTTATCGGTTGATAAACGCTTTACTCAGATAGGGTGATCAGTATCAACTACAGACATATTGGGATTGCCTAG
103	ZMD65124	11	27.355	ATATTGGAAAGAAGATCCTCGATAATTTTATTCTTGAAATGCTTGTGAATATATTCGATGTGATAGTTTGCTACTTGCTTCTTCTCTAGT
104	ZMD32999	11	27.736	ACCTGTGTGTGACACACGTTTTCAATTTTGGGATAACAAAACATTGTGTTTGAAAAGATGTGCAACTGATGAACTGTGTAATAACGCATT
105	ZMD16506	11	27.83	TACACCGATTAGATGTCAATTCAGTAAGGCAACATCATTGTGAAGTTACTTGTCAAATTGTTACTACATATCCACATACATCTAGCCTAC
106	ZMD13026	11	28.335	GATTGTTAGCTACAAAATAAGACCAAAACGCACATAAGATAGCATCAAAACGTCAGTGAGTTAGAAAAAGAAACTTACCTGCTCATGACC
107	ZMD45770	11	28.782	TTTGTGCGCTCTTTATTGAATTTTGTACATTTTCTGGTTGTTCATCAGTTCTGTTTTGATACTAAATTGAAGTATCTCTATGGCTTAGAC
108	ZMD56307	11	29.888	CACTGTCACTCGTGCAAAGCAGGGCAATCAGTCAGTCCTACAAGCTTCACGATGGAGGAAGGAAACGCCCTCAATGTCTGCCACTCCGCA
109	ZMD76359	11	32.361	GGCATTTAGGTCGACACACTAGAGTAACATGCTCGGAATTTGATGCCAGCTCCGTGAATAATTGGAAGAGGTAAAATGCTATGCTGAGTG
110	ZMD49203	11	32.607	AGCCCTATCCCAAGCCAGTAGGATACAAAACTATTATTCAAGGCTTAGCGATCCAATTCTATATAGTTACAACTACTCTCTAATTTTTCG
111	ZMD55466	11	32.739	AATCTGACCAGATCTCCAATCAAACAAGCATCTAATCAACTCATCGCGTAGTACTCCTGTTTACTGAGTAGTATAGGTTTGTTATTCATC
112	ZMD20813	11	33.209	GTCAATACCTTTTAGATAATGGAAAAATAGTTCCGCCCTTAGTCTCCAAGGAGATTAGAGCCTGTTATTACAAATGAGCAGCTCTTACGT
113	ZMD77407	11	40.458	GAGGCATCTGTGGGGCAGAGCATCACCATCGATCCGAGTCGCACACGGCAGAATTGCCGGATGTCGATTTTGTATTGACGATGGAGGAGC
114	ZMD75186	11	41.463	TAGATAAACATGTGAGTAGTGTTGATAGTGCACACAATGCAACCCAAGAAAAGTACAACTCTTATTTGACTTCTGGTACCGCAATTGATG
115	ZMD100791	11	41.623	TGAGGAGTTGCAGACTTCACGAACATTCCTGCCCTATAGAGTTTATGGAACCTATGCCTGCAAAGCTGCATACGATGGTAGTAAACAGCC
116	ZMD91833	11	41.734	GGGGGTCCAGATTTATACAGAGCGGCAGAGAGAGACATCGCGTGCAGGGCTAATTGCAAATCTGAGGCACGTCATGGACTACAGTGTTCC
117	ZMD86472	11	41.987	ACAAGACAAGAAAAACAAGGGCCTCATAGAGAGGCAGTTGGTGACTTGTGCGGATTCCCCATGAGCTTGCTTTGCGCAAGATGCACACGT
118	ZMD51334	11	42.458	GGACGCCGCAGAGGGCAGAGCGCGGTGGGCGGGTCGGCACCCGGCGCTGGCCGAGGACAGGCGCGTATGGGGAAGACTCGGAGCGGCACC
119	ZMD54218	11	43.175	GAACAGCAAGGGGTTTAGAGGAAGCTTGTGCAGCAGTTACATGTGGAAATTCATTGGCCATGGAGTGGAAAGAAAGCAATCATCTTGAAG
120	ZMD68465	11	44.043	TCAAGAGAGAGCAAAGGCCCTTGAAGTTGTGCAGTATATCAAAGATACTTTCCATGAGGGAAAGTGTGAAGTAGCTGCTGTTGGTAAGCA
121	ZMD37761	11	44.864	GTATGGTACTGTGCAAGGTAGCATCGTATGGACTGAATTTCTCGCTGCCTGATGAGTCCACAACCACCCATTGGTCGATGATTTGCATCG
122	ZMD36555	11	45.41	GCTTTCTTTCCTTCTCTCGCCATGAAAAATACAGTAGTAGTACCATCATCGGCGAACAATGTTACTACAGTAGAGAGTAGTTGTTTACAA
123	ZMD65819	11	45.63	ATTACAGCCCCATGATCTGTTCTTCTACCTGCAGTAAAATTGCTCGGTTGGACTTAGGAAGGAAATAAACGGATTGTACTGTCACGTTCT
124	ZMD25359	11	45.911	CATGTGGAATTGGTTCTAGAGCATTGGACAATCGGTTATAGATACCTTCCATCAAGGACTGCTCAAGCTCCACTACATATTTGATGCAAG
125	ZMD88219	11	46.671	GCATGTATGGTACTGTGCAAGGTAGCATCCTATGGACTGAATTTCTCGCTGCCTGATGAGTCCACAACCACCCATTGGTCGATGATTTGC
126	ZMD31711	11	47.698	CTACAAAGCTCATAGGATCATATGCCCTGAATTGATGTTACCAATTCAAAATATCTAACTTGTGCATCTGAAATGTCCCAAAGCATAAAA
127	ZMD29612	11	48.303	CTCCATGTGAAAAATATATTCTTTGTTTGTTTCATGGAGTTCAGATCATTGGTAGTACGTCTGAAATGTGAATAAATATGCAGAGGAAGC
128	ZMD16146	11	48.401	GTACTTTGTATTGCAGCATTCAAACTAAAGGACAAAACGAAAACCACGAATTAGATCACCTGTATCGGCAATGCCACACCAAGTCTAGTT
129	ZMD85723	11	48.491	GCCTGTAAGGAGTAACTGCCTGGACAACAGTTCCTTCACTGTACCTTGTGCATGGGCATGGGCCGCAGGGCTTATTGTTATAGATTCGTC
130	ZMD106008	11	48.819	GGTGGTTACAACAACTGGATCGATGGACTCTCCATCTCCGAAAGGATGGTAAAATCACATGAAAAAGATGGTGATTGGTGGTATGCAGAT
131	ZMD97209	11	49.075	TCAGGTGGGTCTCCTGTGTGTTCAGGAGTTACCAGCTGGCAGGCCAACCATGTCCCTAACGCTCAGGATGCTCAGTGGTGATGTTAGAAT
132	ZMD25059	11	49.443	GACTAACATCAATGCGACGACCCAATCAGGTACTGACTTTTCCGATGACCAAATGGCAAAATTCATGCTTGGCTTCTTCTAGCAGTAGTC
133	ZMD22932	11	49.682	CATGTTGACAGGAGTATGTGCACCCCTGCCATAAGGTGCAGCACTGCCAGGAATGGCATGATTGGTGTATGAGTTGCCCATTGGTGAGTG
134	ZMD107646	11	50.111	GAATAAGTTGCTTTTCTTGGTGGAAATCCAGGAACACCATTGGTCTTGGATAAGATCGACTCATCATTTGAGGTCTGAGCATTTAGATGC
135	ZMD54075	11	50.167	GTACCTCTGTCTGTCCAATCCACAAATTTTGAGAGAGCATCTGCACCAATTACTAGGACATTCCGAATACTTTCACCTACAGCCACAGCA
136	ZMD55122	11	50.656	AGGTCACTTTCACAGACTTGATACCACCGCCACCAGCCACTAGTTGCACAGCCAGGCGCCCAAGCTTTTCTGCAAGCACAACAAACGGTG
137	ZMD29726	11	50.917	ATATTGTTCAGGCACATCCTCCTTACGCCAGATTGGATCATTCCTTCGCAGTTTTATATCATCTCTGGTATAAAATACTCCATCCTCCTC
138	ZMD53938	11	51.926	GTAGAATAAAATTCGCCTCGTATTCTTGAATCAATCTGTTGAGGAGAGTGTTACTGGACAATACATTCAAGCCATGTTTGGCAAACAAAA
139	ZMD90237	11	52.641	GCAGCTACGTCAGCATAAATGAAACCGACGTGGTGGTGGTGGCGGGCACGGATACTGAGCCCGGTGTACCTGCAACGAATGAATTCTTTC
140	ZMD57831	11	53.971	TCTTTGTCAGAAACACATGAGTCGATCGACAAAGATAGAAGAAATTGAAGAATGCTTGCAGGAGCTGCAAGGAATTTACCTCCTAAGTGA
141	ZMD117120	11	54.172	ATCAGCCTCTCTTTGCCATTGAAGCTGTGTGAGAATATTGTAGGAAAACATTTGAGCAGTTACCACGAAGTCTAGACTTCTTTTTGTCGT
142	ZMD24700	11	54.918	GTTACAAGGTAATAACGCAAAATAAGTTCATATGTATGTTTGCACGGCCTTTTGATTTTGCAGTGTACACTAAGTTGAAACCACTTCTCC
143	ZMD110651	11	55.262	GGAAAATGAAAATTCAGGAGAAAATGATCCAACATGCGTTTAGAAAAAGGTACTCCCGTGTGGGTGATAGATGACCCTTGGAAACCAGTT
144	ZMD98861	11	55.896	TGTGGAGTGCAGCAAACACAGGATTGCCATTTTCTGTTATTTGCTTACTTCTTCTGTACAAAATAGATGACTTTTCCCAGTCAGCAAGGA
145	ZMD151072	11	57.307	TGAGGAAAAAACACTCAATAAACACCAAAGAGACTTATTGAAATCTCAAAAACTCTAGCCACTTCATATTGGAGATTATGAGCCATAAAT
146	ZMD20714	11	57.801	GCTTGGCCTTTTGCCGGCAACCCTCCCTGTGGACACGCGCACTTGTCAGCTTCGCTGTCGCCGAGGCTCTACCGCCCCGATCCCACACGC
147	ZMD156149	11	57.837	CTGGTACTTCAAAACTAAATGGCCATTCAGAATTGAAGACCTCATCAAGCAGTGCAATGCCATTACAAAATGACAGTGGTTCAAGGACTA
148	ZMD58061	11	58.727	TGTTGATCTCCAAAACTCGCCACTCCGACTGTTGGGCATGCACCTCCCTACACTCAATTGTTAGACGTGTAGCCTAGTAAAAGCATGGGA
149	ZMD143931	11	59.08	GCGGTTACCATTCGTCATATTCGTGTAGTATCAGTCAATCCTGTTTCAGGTTGTTCCTGTTTATTCGAATTTGATCTAACTAGTGTCGAC
150	ZMD77005	11	59.256	AGCTGATTGATAGTGCCAAACATTAGCTGGCTAGCTGCATACAAGATCCTGACATCAATTTCTCTTTTTGAATGAGTGAAAGTAAATGTC
151	ZMD151903	11	59.336	ACTGTCTTGATTCCTCGATTCATTTGCAATGCTGATAAACCATGACTGGTTTTCAAAATTAGGTTGTCAAGATTGCAGACTTCGGTGTCT
152	ZMD34425	11	59.341	TGTGCATTGCATCCGCCTTGGCCCCCGGGTGCCCAGCACATTCAGCTCGTAGTTCACCTGTGCAATGGGGTAAATGCCTGTAGGAACTTT
153	ZMD27008	11	59.429	TTCTGTCGTTGCAGAGCGTGGAGGAGATCATGAGGATCGTGCAGGAGGCGCAGACGGTGCCCAGGCCGCCGAGCAGGCCCGTCTCCGGAT
154	ZMD89379	11	61.549	TCACTGAACTTTTTGACGATAATGTATTCGCTGAACTATTTGCTGCAAAGCAAAGATATGGCTGTATTCATTGAACTATGTGCTATTCTG
155	ZMD74914	11	62.866	TCTGCAGTCATCAAATTGAAGCATGGGTAAAGTTATTCATTTCTAACAATTTCCAAAACCTGTCTAGCAGTATACATGTACCTGAAAAAG
156	ZMD48090	11	64.343	CTAGAAGCCACTCGTACACCATTGACAAATGTAGTGGAATGGGCGGAGGTTTCATTTCACAAGCAGCACGAGGTAGTACCAGAGAAGCAA
1	ZMD120907	12	0	TCATGACATCATCCTATTGATTTTGTTCTGTTTTGTTGCATTCGTTTGATTGTTTGTGTGCTTGTGTGTTAGGTGACTTCGTCTCAGAGC
2	ZMD111168	12	1.762	GTATAAGGCTATTTTATAGGTTTGTAACGTGCCGCGTCTAAAGTTCGCTTATCGCTCAGCTTTCACATGGAGCGGGCTCGCGCATTCATG
3	ZMD98353	12	3.036	GTATACATTGTTGCTAGGTAGTGCGCGGTTTGCTGAGTATTCACATACTCACGACTGTTTACGTTCGTCTTTTTTAGAGGTCAGCTAGAA
4	ZMD92082	12	3.767	GATGAAAATGACGAAAATGGAAGAGGGAGATGGTATGGCATATTGGCATGCGCTGAACTCGCGTGGGGTTGGATGGCACGCAGGTTTTTA
5	ZMD11106	12	4.147	TGCACTTAGTGTCTTGACGTCAAGCACATATCTAGAGGGAATGGCTCATTCACAATAAAAGTTGATTGCCCCTAGATATCCATAAAAGAA
6	ZMD125731	12	4.25	CAAGCTTCTCATCAGCCAACGCTGTGGAGGCTCGCCGTGCGCACGCCATGAGCCCATGACCCGACGGCACCACCAGATGTCCATGGACGT
7	ZMD60501	12	4.685	ATATGGGAACCAAGTGGCGATAGTAGCTTTGTAGAAATCCGGGAAGGAGCTCTGAATGAAAGAAGTATCCTACCAAATAGAATCAGCATC
8	ZMD140312	12	5.094	AACAAAAACATACAAAAAGCGCAGCAATTATTTCTAGTGTTTCACAAGTAGAGATTCATCACTCACAACTACAGAAAATCCCTTGGGCTA
9	ZMD151518	12	5.995	ATAGGAATTTCATAGGAAACATTTCAATTTCACAGGAAAACATAGGAAACAGGAAAATTCCTCCATTCCAAAGTAAGTATTGCATGCCAC
10	ZMD11791	12	6.182	GATTCCTGGGCAAAGATGAAACGGACACCCATCGCCATCACGTTCGGCTAGGCTACACATAAATAAATTATAACATTAGCACGCAGGCTA
11	ZMD77387	12	6.274	GCAGGATCATAAAGGAATATCAAATGCTGCACCTGCCGATTGTCCACTGATCCCACTATTGATGCCAAAGGAAGGACATCAGTTGGAAAC
12	ZMD32678	12	6.886	ATTTTTTATGCCTTACTGCTAAACCATCTAAGTGAAGTGCCCAACATACAAACATCCCATATGTCAACTAGCAAGAAACTAAAAACAAAT
13	ZMD57674	12	7.336	ATGTGCTCTGCCTCGCCTACTCCTGTCGTCAAGGGTGATAAGGGACATTTCAATGTCCAAAGAATCAATATGAAACTGATCAAAAGAAGT
14	ZMD126269	12	8.581	GTCCTTTGCTGTATAGTTTGTCTATCATGCTGAAGGACGTATGTGCCTCTATGTCAGATAATTGCGTAGATACCGACCTGCATCCAAGAC
15	ZMD23774	12	9.39	CCAAATAAAACAATACCTGCGCTAAATAAGCATTTATATCATGGCTGAAACGACAAGAAGCACCATATTTGCATGAGTCCACACTTCCAC
16	ZMD121297	12	10.768	ATGTATTCGCAGTGGCTGACGCTGGCAAGGCCGGCGGGAAGAAGGACACCTCGGTTCTTGAGGAAATCTCCATGCAGACATTCACCTTAT
17	ZMD44779	12	12.007	GCAGTGCGCTGCTATGTATTATAAGGAAATGAAAATGCACACCTGGTCTCTGTCAACATAAAAAATCTGAGAGGAAAATAAAATTATATG
18	ZMD153016	12	12.468	GCGTTCCTTCAGGCGATGGCAGATGTGGAGGAACCTGACGAGCTGGCTAAGCTTCGAGTGAGAGTGGTGCGTGAGCTATCCTATGATATT
19	ZMD117274	12	13.31	GTAAGCAACAGAAAAGTCAAAGAGTACGTAGATTGGAATAGTCCATTGGGCTCAACCAGCTGAACTCCCTGGTCATTTTTCCGCCTTGTT
20	ZMD111385	12	13.558	TGCACAGTCCGGTGTCATATGGAATGGATTCCAGAGAGGTTGTTTCCCTGTTCTACGAGAAGACAAGGTCACCGGATAGTCTGGTGGGAA
21	ZMD96644	12	13.754	AACAAAGCAATGTTCGGTTAGAGGAATAATTCTAGTGTTTCGTTTCAGCACAAAAGTATGGCCGGAATACACAGGGAACTGTCATCAAAC
22	ZMD101143	12	14.021	TGCAGTATTGACAGAGCATTGCTTGTGAGTCCTGTATTGGAGAGTTGCAGCTTGCTGAGATTGTTCATGATTTCTAACATGTTTGCACCA
23	ZMD84172	12	14.098	ATGGCCTTTCACAGCTACCGTACTACTGTCTGAAGTTAGAACTGAGTAAATTACCTCGTGGCCCGAGAGTGACACCGACGGCATTGGCAA
24	ZMD150465	12	14.781	TGGTTGATGCTAACTCTTGCATCAGACTGCGACCTGAATGGACAAAAGGTTATTATCGTATGGGAGCTAGCCTAATGTCTCTCAAGGTCA
25	ZMD95808	12	15.023	ATAGGAAATAACGTTGAAGGTGAGCCTGTGGAAGCTGTTGCCAAAGACCCCGCTACTGTTGGTCGCGCTTTTGCTTGTGCTAACTTTCAG
26	ZMD122823	12	15.347	CCAGGTTACACTAAAACGCCACAGCAACATACTGAATGAAGCTAGCGTAGCTTACCCTTCAAGAAAAAAAAAATCCAGGGTCAGAAAAGC
27	ZMD29472	12	15.667	TGCATCTAGTGTCTTGACATCAAGCATGATTCTAAGGGAAGTTACTCATAAGAAATATAAGTTGATTGCCCCTAGACTCCATCATAGTAA
28	ZMD88875	12	16.041	TGCTCACATATTTGCCAATGATGAGGCAAATAGGTGGGGAGTGACGAAAAGGTGGTGGTGTGTTGCTCCTCATCCTGGCGCACCTATCGA
29	ZMD79053	12	16.053	CCTGCGCTCGCCCCATTTTCAGATGACAAAAGCTCCTATTGGAATACAGAACGGCATCTGCAGGATCCAGATTGATTGCCTGCATCCAAA
30	ZMD46259	12	16.281	TCAATGAGTCAAAAGATAGTGCAAGTTGTTGCCATCTTGCAGGGTGCGAGAAACAAACTTCCCACTGCTATAAGTTTGAGATTTTCTTTT
31	ZMD104607	12	16.462	GACTGTAATCTGTAGAGTAAGTTCTGCAACTAACGAAACACCATTTTCAGTTTATCACTTGTCAACCAAAAAGCATCTTTTCAAACTGTC
32	ZMD97916	12	16.619	ACCCATACAAATGAGTCTAAAATGGAGACAGGGATCTTTAGGATTGAAGCAGGTACTGCATATGCCCATGAAGGATAGAAATAATAGTTT
33	ZMD21053	12	16.645	CTCCACACAGGAGTCTGAAGAAGCTGAATTCCTTCCAAGATGCAGCCAAACATCTCAAAGTACTACTCAAGTGGCCTCGCCGCAAGGGGA
34	ZMD121367	12	16.828	ACGCATGCGGATGCAAATAATGAATAAATTGATCAGCAATATCGCCAAAGGAAATTTCTATGTTTTAGGTCAGCTAGATAATTTATACGT
35	ZMD29616	12	17.09	AAATACATATTATCCACTAACTGACCAGTCTGAACCTACTTGATCACAAGTTCATAGCACTTATAATGTACTACCACACGATGGCAAACT
36	ZMD29561	12	17.092	AAAAGTCTGACTTTTTGAATTACAGCATGCGGAACAAGCCATAAGGAAAGGCGGCGGAAGGCAGTTGAATCCGCTCCTGCGATGTGAAGG
37	ZMD18374	12	17.275	TGTAGACCACATCAAGGACACGGGTCTTGCGGGCAACAGCCTCACTTCCCCATGAGTAGTTGCCAGTATCCAGTCGGAGAGCCCTCCATT
38	ZMD106694	12	17.376	TCTCAGAGTTCCTATTTACCGTGCTTACTGGTCCACCTAATCATTGAGCCCATGAATCTGTTCTTATCATTTTGGTTTGTCTCAACTACA
39	ZMD95907	12	17.689	TGATTGCCAAAGAAACAAGATAATACAAACTTCATATAAAGAAGCCCATTATCACAACATGCTTCACCTCATCAAGACAATACAACTATA
40	ZMD18912	12	17.882	TTTATATTGGAAGCACGAAGGAGACGTTACACTTGGAGAGTGTGGTTACATGCTCAATATGAGTTCATAAGTGTAAGCAAAGCAATTGTT
41	ZMD19331	12	18.172	AAGAAAGTGTATATGGCCTCAAATTGAAAAACAAATACTGCAGGAACATGTGGACAACTGAGTAATGGAACTGATGAATTTCAGTACCAT
42	ZMD49130	12	18.342	AAGATGAATTTGATTGGTAGCATCTGTAGCTTCAGATGGCACCAACGAACCAGACAATACATTGAACAGATGGAGAGATGGGAGGTTCCA
43	ZMD103940	12	18.493	GTCTGAGGATACCCCAGAGACCGGGGTCACAGGTTGCAGCTGGAACTGGATAGCAAGCAAGATAGTTTCTCCGACGTTTTTGGAATCAGA
44	ZMD87577	12	18.857	AAACAGTCCACAAAGCAAACCAGCAAAACCCTGCGTAACGCCGTATATAACAAAATTTTAGAATGGAGAGGGTATATTAGTGTTACAGTG
45	ZMD110775	12	19.242	GCGCGCCAACATCACGGATCCAGCCACACGTGCCGCGATCCGGTGAATGACACGTCCCAGTTCAATATATGCGGTGTTAGTGTGTACTCG
46	ZMD149157	12	19.247	GCCGCCATCGATCGTGAGCTCCTGTCCGTGTTCTGCGTACCCACGACGCCTATTTATACAACACAGTTTATAAATTTGGACTTGAAATAA
47	ZMD51488	12	19.27	GGTGTCATCTCCAAATTTTGTGCACTGTGTCACTCAAATAGTTTCCAATTTATTTTCTTGGATAACAGGCAAAAACGTTATTCTCACTTT
48	ZMD24098	12	19.285	GAAGAGTGACTTGACTGACGAGCTGATGCTACCTCGCTCTGCATAACGTATTTGTTCTTTCAGGAAAAGCAGCACAAGCTTTGGACTGGT
49	ZMD23761	12	19.542	AAGCTGTCATATCTTGATGTCTCCAACAACCAATTATCGGGCCATATCCCCACACAAATTGGTATGGTAAAGAGCCTGCAACAAATGTAT
50	ZMD11478	12	20.047	GGAGCCAAAGCTGCAGTTCACATTTCCTCTTTGCACCTAATATTCCCGCTCATCTCCCACACATATCAAAGAGGAAACAAGCTATTCTTT
51	ZMD84037	12	20.143	GACCAACTCGTGTCACCACCTCAAAGAAAATGACGGTAACAGCCAGTAAATCACTAAATGACAAAACTAAATCACTGAGTGTTGACAGTG
52	ZMD6744	12	20.669	CTAGTGTAGAACAACCGTTGTATGGCATGCTGTTGAATTCATTTAGCGGGAATACTAGTTTTTTGCCTCATGTGCAAACTAACGCTTTGA
53	ZMD104227	12	20.811	CCAAGAACCTGAGGTACTCAGGGAGAATGCAGCGGCGGCGGCGGCAATCGGATCTAGGGCGACGCGGCAGTTGGGAACAAGAAAGGAGGA
54	ZMD155208	12	21.83	ATAATAAACGATTAGAGAAGGCATGTATGCGATGATGCGAAGGAAGATTGGCCTCTGTCAAAACTAACAAACAATCATTTGTTTTGAGCG
55	ZMD68799	12	24.332	TCTTCGGGACAAAGGTCTCAACTAAGCTTGATCGTTTCTTTAGTGCGTAGCCTTCGGTGACAACCTAACAATCTACAGATGATACTACAT
56	ZMD22246	12	24.512	CGCGAGTACGTCCAGCATTTTCAGCGTTTGGGCGTCTTATCCCGTCAGTTCGCGCGTCCAGGGCTATTTTCAAACAAGAATCCTGAGAGC
57	ZMD113967	12	25.929	GATGCGTCCACTCATACCTGGCCTTTCGATGAGAACACACGCAGGCAAGGCAAGCACCTTGAATAGATCGAAGAGCACTAGCCTAGATTT
58	ZMD117940	12	28.208	GGTGTGAGTTTTCCCACTGCTAGTTACGCCATATGCAAAGACAGTGCCTGTAAGGAACTGAAATTTTAGGAAACTGGCTATACTTACTCT
59	ZMD37639	12	29.956	TTTGTTCATTTGCCCACCTTGGTTTCTATATGATTTATTTTGCACTTGTTGTCTCAACTGTTGGGCCTGCAGTTTGGACAAGTTGGAGTT
60	ZMD52530	12	31.672	TACTGCACCAAGTTGCTACTTTATATTTGTGCACCAACACTCTCCTGCGATACTGGTTAGAGCACATTGCTCCAGGGGCTCAAACGCCTG
61	ZMD108960	12	33.266	GTGAAGATTGCAAACTAAATTCCATGGTAACACATGCACGGGGGCCACGCTACTGGTGTTCATCTCGCGCGCCCGAAGAGTGATGATTTT
62	ZMD152492	12	34.927	GGATGATGGCATTTTCTCTTTTCTTTTTTTCTCCATGTGGATGATGGCATTCCCTCATTTGCATGAGTGACATTTTGAATTTTGTGGTCT
63	ZMD69965	12	38.991	GTACAGACAGTGTCCCTTCATCTCATCTTTGCCCATCTGGCGCTGACGCTGTTGTTGTACCTCGCCCACGACGTTGCCACGAGCTCCGGC
64	ZMD149227	12	40.49	AACATAGCATCATTCCGGTGATCCATGGAACGGAGTGGGCATAAATCTTAGAACGCAAGCTAGCGTACAGGCATAGAGAATTTTGCTCAT
65	ZMD54395	12	41.144	TATATCTTGTTGGCTATAGTGTAAACTATGTGGAAAGCTTCGAAAATATGGTTTCACCGGCTTATAAAAAATTCGCCGACACTTCCAAAC
66	ZMD58203	12	41.537	ACCATTTGGGGTACACAAAGTTTCGCAAAGAATAACAATTGGGTGCACATGGCTGAATGGCGAGCAGGCGCGGAACACAGGGCGGGGAAC
67	ZMD155688	12	42.107	ATCCTTCTTCATCTTCCCTGTATATTGCAGCTCACCTCTGAATATTGTACTTTTTCTGTACAATAGATTCCTTCGGATCCTATTTCCCTA
68	ZMD68764	12	43.19	ACCATAACATCAAACTGTTCAGGCTTTGCAACAAGTTGCATACAGCAGTTATCGACAATGATTTCATTGTATTGAATGCCAGGATATTTC
69	ZMD50540	12	43.268	ATCTTATTGAAATTGTTATCAAAAGCCTGACAAAGGCAATATGTTTGCCAGCCTATACATTATAGTAAAAATTCGTGTTACTAAATTAGG
70	ZMD18106	12	43.273	GTCTGCGAGTTACTAGGTATGGTGCCAAGATTTTATTGTCATTCTGAAACAAGGTTTGCAGTTGGATTAGCTATTATCTCCCCAATGAGA
71	ZMD90761	12	43.602	GCCATCCGCCACTCGGAAGAGAATGTCACTGCCAGCAATGTGGCCCGCTCCTTCTCCGGTGGGTTCTCAATTGGATCATGGGAGGATTCA
72	ZMD93771	12	44.981	TTCCAGCATTGTGGAATTTAGAAAAAAGGTAAGCTGCACGTTGATATTTTGTTCATTTCAAGCATCTCCCTCCCGCCATCTCACTATATT
73	ZMD58782	12	46.788	GATATATAAGCGCATGCAATGTTTTCCGGTGAAAAAATAGGGCAAGTTGATTAGTCTGTGGGGTTGCTGATTATGGAACTTCCAACTATA
74	ZMD42071	12	48.025	CCCCACGATTTGATTGTTCGGGGATGCGTTTTCGGCGGATGAGAGTATTTCTGCAGGATATGTAGAGGTTCAGGATTGGTATCTAGTGAG
75	ZMD18570	12	48.28	ACATGTGATTGCAAATGCCTATAGCAGTCCACAGTGAAACCATGATATTGCATGATTTGATTACCACACGTACATGACATTCTCATTATT
76	ZMD101794	12	48.308	ACACTGAATACGTGAAGGGCTATCAGAGCATGGCCAAAAGTGGGCAGATCAATGGAAGAGTGCGTCATGTGGACTTTCCAAGACTGAGAT
77	ZMD96616	12	48.753	ATTGGAGCTATTGAACTGGGTGAGCGTGTAGTGGTTGTTGATGATTTGGTTGCAACTGGTGGAACTCTTTCTGCGGCTATAAGACTTCTT
78	ZMD23613	12	48.803	CTCTAGACAATCCCTCCCGTACTCAAGTATGTAACTCTCAGAAATCACCTCACCTTCAGGTTGTAAAAGAAACTATTACTCATCATGAAA
79	ZMD66778	12	48.966	ACACTTGTGAGTGACAGTGCGAATGAGCAACCATACAAGTTGACATGAAAGAGTGGGAAATAAGCTCAACAAACCATCCAAATAAGGGGA
80	ZMD19035	12	49.033	TGCCCCAAACTGCAGAATATCACATGGGTTCTAAAGCTTGAAATGCTCGAAAGGCTTGTTGTATCGCATTGTGATGAGATGCTGCAAATC
81	ZMD97617	12	49.078	ACTAAATTACTGAAGTGTGAATCCTCAGCCATATAATTTCTGTTGCAGAAAGAAGACTTGTCTTATCACCGTCAGTTTATCCTGCATGCG
82	ZMD132444	12	49.917	AGTAGACCTAGGGCAGAAAAAATGTAACTTGCAAATTTTGTTCTAATTTTTTGTGTGCGGAATGACCATTACTAGCAATCAACAATAATA
83	ZMD71773	12	50.518	CAAAGGAAACTTCACCTGGCTATGGACAGAGGCTCTGCAGTCCTACAAGCCTCAAAAGACAGAACCAGAATTGCCTAGCGAAAACACAAG
84	ZMD84632	12	51.38	GTGCAGCTGGACACCATGCGTTTGATGTTCACTGCGATTAGGTGGCTCATGCTCATGTTTCCATGCCATGGATCCTGACGGCTTCTGCCT
85	ZMD83732	12	51.99	CAAAATCATTACCAAAGGTGGGTAACAGTTCTTGAAAGTCTACATTGTTTACAGTTGTCTTGGCTGAGTTAGTTTGTGACTTCATATGGA
86	ZMD35226	12	52.548	GCAACTTCTAGTTGGGTTTCCTTCTGTAATACTCCCACTTGCTCATGGTAACAAGGTATGAAGGTTGCTACAGATTAGTTTTATTACCTG
87	ZMD54027	12	52.622	GCTTCGTGCCTGCTGATCTATTGCATCCTATCTTTGCGTCTTGTCCCCAGATTTCGGTCAAAGGCCCTGTCAGCTTGTTGTGTGTCTTGT
88	ZMD106389	12	53.115	TGCACTCATCGATAGACAGTTCTAGTACTTACTCTGCACCTTCAGGATGTAACTTTCACATACGATCGAGCATAACGAAGGCCATATAAT
89	ZMD36069	12	53.71	GTGAACCTGCCGTCCGCGCCAGCATGTCCCGCGGTCGATCGATCTGCTTTGGGGTTGGGCTAACAAGCTGGGGATCGATCAATGGCCATC
90	ZMD25113	12	54.416	GTCGAGGTTTCACCAAAATCGCTCCCAGTTACGAGTACATAGATTTGGTTTTCTTATCTGGAGCGTAAATATTGCTGATTTGGGAATACT
91	ZMD8374	12	55.231	TCAGTCTGTTCCATTTCTTGTGTCACGGCACCGATGGCAAGTGCAGACAAGAGCAAACCATCCAGAATGACAGAATTCTCATCTGTAGTA
92	ZMD118586	12	55.902	ACTGTGTCAACTGCTGGCTGAGAGACGCGAGGTCCCTGATCAGTCTAAAGATAGTGCGAGCTGCAAACAGACGCAGCATCCAGCAAGCAA
93	ZMD98573	12	56.064	CATAAAATCGACAATTCCCAGTAATAGTTCCAACCACTGCTCCCTGCATAGAGATAGGAAAGAATATTACTTTCAAAACATAAGTAGCAA
94	ZMD2613	12	56.758	GCACGACAGATTCTTTTCTGTATGCTCATCGCCTGCACATATGGTACAGGCTAGGACTCTTTTAGAGTTTAGATCGTACTCCTGTGCCAA
95	ZMD92428	12	57.14	GCCCCTTGCTTATCATCTTACACATTTCTGAACCAAACAAAAATAGGTGATCATATTTATTTAGCTAAACGTGTACAGTATTAGTATTTA
96	ZMD16356	12	57.723	GATACTAGGACTGAACACGCCGATATATAGTAAGGGAAACTGACCAGCTGCCATTTGATGACGAACGTACAGGAGACCATGAGCGATCCT
97	ZMD19843	12	57.735	GGAACTTGAACTCGGTATCTCTTATCTTATGCTTCGGGTCTTGGATTAGCATATTCCCTTGCTCCTTCTACTAGTTTTTGCCCTTTTTAT
98	ZMD23889	12	58.013	TGTTGCTGGGTAACGTCTTGTTGTAGCCTCACCAGCAAAAAAAAGTCGACCATCACCAACACTTTCAGCTAATATGTCATAATCGTCTCC
99	ZMD52699	12	58.46	AGATTGTATGTTCATATATCTGCCACTTTTACTGACGCTGCGACGCATGTGTTTTGCTGGACAGAAGGATGGTGCAAAAACTTATCCCAG
100	ZMD94792	12	59.082	CCACGAAATGCTCAGCTAGGCTGCATGGGCCCATCGTAGTTTCCTGCCAAAAGAAGAGACGCAAAGAAAATCAGTCGTGCACATGGAAAT
101	ZMD35454	12	59.646	TCAGTTCCAAAATCTTTAGGAAAAGCCATTAGGATGAAGAGGGCACGTTTGAAACCATATGCCACAGACATAAAAAGGAATATCCAGGCA
102	ZMD118750	12	60.672	GCATGCGCATTGGTTTGGTAGTAGTATAGTTCTTCATGCCACTTGCCCTCCCATTTGGCTGCATCTTCTTGCACTATCCAAGACTTGGAG
103	ZMD103729	12	61.789	GTCGGGATGTTCTCAGGCTGCTCTATCCACACCTTGTGCCGGACACCAGCTGCCTCCAGCTTATCAGCCAGGTTTTTGAGCTGTGTCTCC
104	ZMD50015	12	62.611	CATGGAGTATTATGTGCAGTGTGCACGTCATGTCTAGTTAGGTGCAATCACCTAAAAGAAAAAAAATGGGTGCAAATGGAAACTACTTTA
105	ZMD95028	12	63.441	GCTAGCTTGCTTTCCCTTCCGGCTAGTACAAGATTATTCCATCGTCGTTGAAATATTCAGAACTTCGTTCGGTTTGAAATTTTTTTACGT
106	ZMD157016	12	64.249	CTTTTGAATTTTAGAATATAAACAGATAATATGTTTACAGTTGTTTATAGTGATACTAAAATTTGACCCTAAGAACATGCTATGATTTGA
107	ZMD59497	12	64.785	ACAAGGTGGTCAACGATGTCATGTTGCTGATGAATGCCAATGAAGAACTCCCATTTACAATGTCACCTATTCGTCTGCATCGCAGGAATA
108	ZMD152058	12	65.119	CACCGTTTCACCCACGACGAAACGCGACAGAAAATGAAAAGCAGAAGCGCATTGGCCGTAAAACATTATATCTGCAATGTGACAATTTTT
109	ZMD13772	12	65.833	GCACTTCAAGCTCCATCTATATACAATACATTTCACACTTTATTATTATTGATAAACAATTCTTGATCATGCACGACCAAGACTAGAACT
110	ZMD92554	12	67.96	GTTGATTGCACAAACAAGTTCTGTTACGCAAAACGTAGGTTAGGGCAGGCAAAAGCAATGTACGAAGAACTACAATATCAAAAGGTGAAT
111	ZMD79470	12	68.942	CGTAAAACTTCATCAAGGGGGCAATTGTTTTTTACTGCTGAGTCCACCAAATCTTCTGTTTTGCCGTCCTTCCATAAGCTCCATGCCTTG
112	ZMD55805	12	72.119	ATGAACAACCTCATCTGTGGTATAATACCAGTATTGTTGAACATGCGCTAGAGCTTTTTCTTGAATATGGAGATGAAGTGTCTGAAAGCA
113	ZMD107426	12	73.457	AGATGAAGCTGAAGTTGCTGAGCATCTAGTAGGCTTGACATGCAGTCTTGCAAAGTGCAAATTCAGGCAAGTAACATCCACTTAGCTGAG
114	ZMD18183	12	75.094	GTGGAACTCAATTCAGTACGTCGATCGCAGTGTCTTCAATGAAAAATATTTTGTAATATTGTTGTTGCTCAAGCATCGATGTTCACAAAA
115	ZMD122395	12	76.267	CAGTGTTATTGTTAGCCTGAGGACGTAGCTGATCCCTCCTAATATTCGCTACACTGAAGCTATGATAAATGTGCTCTTGTATTCATAGTT
116	ZMD96022	12	76.332	CACATAAGCTTATAATTACATGGCAATTATGTAAATTTGCAGGAACACGTTCTTACTGGTGGGCATGGGCTTATGGTGAATGGCTATGAT
117	ZMD104579	12	77.379	TTGAGCTGGCTTCTTTCTTCTGGTTCTGGGTATCATTTCTGTCCATTTTATGTCCGCAACAATTTTATGTGAAGTAGACCTTCTGTTCCT
118	ZMD61308	12	78.187	CATTGTATCATCTAATAATGCACTAAACAGAGAGCACTAATGCTCTTGACCCACCATCATCAGGACAGTGTCCGCTAAGCAACCATTATT
1	ZMD60782	13	0	CCAGAGGTCATTACTCCAGAAACCAACACTGTTCAAGCAAATTGCATAGTCAATGCTCTCTCGTACACGCTGATCGAAACTTCTCAGCCA
2	ZMD24417	13	0.842	CATCCAACAAGAGATAATATACTGAAATATGAATTCCCTGGCATCCTCCATAAACAAAGGAAGGAAACTAGCTTTGCATGGTTGGAACTT
3	ZMD50282	13	1.681	GGGCTCATGGTGCCGTGGTGTGATACAAAAAACAGTTACAGTGACCGATGTCACAAGTCCTGATAGTTTCTACTACTTGTACAGTTTTGT
4	ZMD96892	13	5.52	GGTAACATCCTAAGTAGGAGTAGCGACCTGTCATGGACTATCACGTATTACACACGGTTATGTCTGGAGTAGTGGCTAATTACCAAATCA
5	ZMD14573	13	6.305	ATGTACATGTATTATTGCCACTTTGCCAGCGCAAACCATGCAGCTCATGGAGCTCATCCTTTATACTGTACATGCTAGTATTATAACATG
6	ZMD6709	13	7.362	TACTCATGCAGTCATGGAACAGAATATCAGCGTGGCGCAGCACATGAACCTCAGGTTGAAGCGACCTATAAAAGAGCAGCCCAGAAGCTT
7	ZMD44869	13	8.174	GTGCCTCTTCATCATACATAAGAGCCATTTTTTGTCCTAAAAAATTGGATATATGCGTCGGATCATCGATCAGCAGGTGTAGCATCCGCA
8	ZMD83097	13	8.983	GCTGGAACACCGGAGCTACGATCCACCCGGCGGTGCAGATGCGTGCTTGGACTCGCCTACTAGCTGCCCGTAGAAGAAGACGAGGGAGGC
9	ZMD150416	13	10.218	CTGTTTTCTTCCGACTCCATATGGCCCTTCTGGTCCCTGATTCTGCTCTGTTCTTCATCTTTATCCGTCGCCTTGTCGACACGGTTCCAG
10	ZMD87517	13	10.579	ATGTCATTTTGTATAGAATAAAGTTCAATTTACTCCCCTCAAGTATAGCCAAAGTCCAAATAACCCCCTAAACTATATTTTGGTTTATTT
11	ZMD76546	13	11.257	GTGTTCTGGACCTTCTGGTTGCAGCACGATCTTATTTTTTTGGATCATATGACGCTTGGCTCTTGAAATTTTTTATGGCCGATGATTACA
12	ZMD20236	13	11.645	CAATCACAGTGGTATATAATTATCCCGTGTCCAGGAAACACATTGAAAAAACATCAACAGGGCAGGCGATTCAAACATCAGCAAGGGGGC
13	ZMD105894	13	11.864	CCACTTTTTGCTTGCAGGACGATACCAAATTCAAGCGGGCTTTGAAAATCAAAAATCCTAAGAATAGGTTGAAGAGAATATATGATGCTT
14	ZMD125584	13	12.313	GCAACAACATACCGCAACTGCTCTGATTACTTGCTCAATCTGGCAGCGAGTCAAGATCACAGTAAAGTAACGGAGGTGCAGAACAAGTGT
15	ZMD125608	13	12.823	GATACCTAGACGCTTACATATACGTAGAATTGCTATCATTTGTTGATTTCTACCCTCAAAGCTTTTCATGTTTGCCACAAACCTTTACCA
16	ZMD21611	13	13.111	CAAAGATTTTGGAAACTGGGTAATATTGCAAGATCCAAGCCCTAATACATGAGGTCCAGACCAATCTGCCGATGGGCTATTACCTTCTAT
17	ZMD20458	13	13.638	GAAGTAAATATATGCCACGCTTTTATAACAGGAAAGACACCAGAATGTAATAAAAGGAATGTGGATGCTAACCTTATAGGTCTGAGCACT
18	ZMD154817	13	15.142	GGGTCATGGTCAATTGTTACGAGCACACAGTATACGTGCTCTCGCAGCTGGGGCTTCCCTTGCAATTCCCTTGCAACGGAGAGAACAAAT
19	ZMD20448	13	15.454	TTCTGGAGCTAGGTACGGCAAGCGTTGATTTCTTGATGGGCCATAATATAGTTTATTTTGGATGTTTCGTATAACACGACACCCTAAATT
20	ZMD20523	13	16.723	ATGTCTGAACAATGTGCTTCGAAAAAGCAACACCTGGGAATCAGACCATCCTTACATTAGACAGGCACATTCAATAACCCCATTGGAAAC
21	ZMD21857	13	19.389	TATGAGCGCTGCAAACTAAGTTTCAGCCAAATTATGATAAAACTCACTGCTAGGAATACCTATGATCATACTGTTGCATATATTGCTTTT
22	ZMD132426	13	19.406	ATGGCTGCGCGACTTTGTTGCATACGACGGTAGAAGGATTAGTTGCGTGCATGCGTGCGATTTGTTCCGATTGATTCTACCCAAGCAAAA
23	ZMD51399	13	30.129	CCTCCTCTCTTTTTTTCTCATATCTACTCTTGTTCTTTACTTACAGCGACTGAGCATCCCTTCAAGACTATTCTTACCACCCTCCCTAAG
24	ZMD56173	13	30.664	GACGGTACGGTCATTGTGCAAAATAGTAAACCAATAAGTACCTTATTATTTTCTAAAGCCAAATTATTATACAAAATATCATACATGATA
25	ZMD86918	13	31.486	GGCTTGCCGTCATCCATTAGGTGCGGGTAGGATAATGACGCCGAGAAAGACTTTAGGTCCACGGGGCTCGACGACAAAGCGAATGTAGCC
26	ZMD91401	13	32.123	CTCCTGTTATAAGAAGACGTCTCCGAACACATGCTTGAAGCTTCCGTCTCTTTCTGTACTGGCTGTCATCAGGTGGCTGACCTTGTTTTT
27	ZMD135990	13	32.667	TTAGCTGTTAGCGCATTCAGGTCAAACTTTGTCGTCAGCAACAGTACTAGCTATACTACCAGATCTGCGATGCTTTAGAATTTATCCTTT
28	ZMD63140	13	33.717	AGCACGATGACGTGTCCAGCTCCGTCGGCCGTTCCCACGCCATCCAACGGCCCAACGCCAGCGCTGCTCTCTTTTTTCTTCATCATGTTT
29	ZMD124623	13	34.16	GTGCTCAGAGAAACCCCTGTTTTGACTCCTACAAAACTTCACGCAGAATTTGACTCCCAACATGCCAGCTAAGTTCAATTTGGGAACACT
30	ZMD13542	13	34.49	TTGATGGCAGCATCTTCATGACTGCTTGAGGTTGTGGGCACATAATGGCATCTCTCCAGACACTTGGATAGCACACCATCTGAAAGGCCA
31	ZMD118631	13	34.852	AGATATGATCGCTTGTCTTGCCTTCTTTGTGCAATGTTCTAATTTGCATCCAGAGTATTTGAGAAATTTATCACTACAATGTTTACATTT
32	ZMD113705	13	35.222	ATATAACATAGCGAGAAATATGTACACAAAATTTCAGCTAAAACTCAGTTTTATTTAGATGGTGCAATAATGAAAAATCAAGAAAAGAGA
33	ZMD26354	13	35.321	ATACACTAGGTGTTTCACTAGTTTGACAAGGACACCATGAACGAATATAATGAAGAAGCAACAGGGCTGAAAGCACAGTAGTAGACTTAG
34	ZMD23481	13	35.393	CATCAAATCTGAAAAACTAACAGTACCCCTGAACCACTGCCAATCTTTGATTCCCCCTGAATTCACCTCATTTCAAGATAATACCAGAGG
35	ZMD157717	13	35.53	GAGCCCCTCATACCAGGACCGAGAGGGGTTAGGAAAACAAAATAAAGACTTTCTTGGGTTTACAGCAGGAATGACCTGACTAAGGACTAC
36	ZMD27320	13	35.554	CCTAAAGTGTAAAAATCCTAGTGTAAAAAGGATGTAGGAGGAATGATCAGCAAGATGTACATTATGATGTTTCATCAAACCGAGAAGTCT
37	ZMD24387	13	35.611	AACACATACAGGTTATCGTGTTATTATATATAAGAAACTCCTAGGAATCTGAGATCCTAAGAAACTCTCATGCTCGTTCTGCTACAATAG
38	ZMD7481	13	35.897	TCGGTCCAAGGCAAAGTTGCAAATTGGCTAAGTGAGAATCTAAAGCGACCAATTTGATCACCACATCATCTATATAAATCTTCATGATAA
39	ZMD73404	13	35.946	ATATCAATAGTACTAAAAATACAAATACTTACATTTATTCATACATAATCTTCCTTGGGCAATGTCATATATTTTCCAGTGTCAGCTTTT
40	ZMD147573	13	35.965	TTACTCTTCGGCTGAAAAATGAAGCCGAATTTACTTGGGAGGCAAAATAGCAAAAACCTTTTGAGAAGATCAAAGAGTATTTGTCTTCGC
41	ZMD150994	13	35.995	GGATATAATAAAGCTAGTCCTAACATCTAGCTACAACGAAATGCTATATAGCAACTTCATTTGTACAACTAATGATCAAATCCAAATTTA
42	ZMD40534	13	36.117	AAAGCTTGCACGAGTAAAAAATTACTGAATCAACAGTACATTTTCTAATCTCAATCTACAAACATAATTAGACAACTATCAGCTATGACA
43	ZMD71467	13	36.254	ATTTTGTCCTTTTCATTTCTCAAAGTGGCACTCTCCTGATCGGAACACATGGAAGCGGCATATATTTATCAAGGAGTGATAGCAATAAAA
44	ZMD21827	13	36.281	CGTTGTGGCACGAATCAAGTTTGAAGAGCCGGATGGACAAGTGGATGACATCTCATGACAACAGCAACCTCCCTTCATCATAACACTAAC
45	ZMD151521	13	36.303	CCACTGTCGTTCTTTGTGCGTTCTTCGGTTTGAAAGAAAGATCTTGCTCCTCTTTCAGGTGATCACCTACAAGAGGATTCGGGAGGTGAT
46	ZMD140092	13	36.332	TATCATCCCCTCACAGGAGGTCACAAAACACATTCTTTGTGTCACCCTCGAAGAAGCCACAATCATCTCGTGATGATGTGGGCAGTTGGT
47	ZMD28481	13	36.525	GTGGTTCCAGGGGACAGCAAGCATGGTACTACTCTACAACGCATGCAGCGCTTGCAATACAGCCAGCCAGTCCCCCTGACAAATGTGTAG
48	ZMD38422	13	36.561	TTTCAGCAATGATTTTTACTACTCTGTATAGCCCTACCCAACTAGGAGACCATTTTCCGAACTTGTTGTTTCTCGAGGCTACGGACAGAA
49	ZMD92040	13	37.138	GCCAAATGTCCGCACATATACTGAGCTGATATGTGGGTTCTGCAAGTCCAGGAAAGTAGATAGGGCTATGGTACTATACAGTCGGATGAT
50	ZMD83823	13	37.287	TTGATGAAATAAAGTCGTATCTTTCTAAGCCTCCTATACTTAGGGCACCAATAGCTGGAATACCTTTTTGGCTATACATTACCGCGGAGC
51	ZMD48747	13	37.289	TGCTATTATTTGAATTGTGGCATTAGTCCGTTGAAATCACCGTTGATTTTATTTGCTTTATTTGATCGGTGATATGTCCTTGTTCCACCG
52	ZMD43708	13	37.582	TTCTCAGTGCAAGGCTTGATGAAGCACAAGGTGTGTGAGAAGAACATTGGACCAACACTTTACCGTCACCTAGTCCTCCACCAGTCACTA
53	ZMD22936	13	37.592	TTTTTTGCATTGGGCTCTTTCATCAACGGCTGTAAAGATCAGTTAGTCCACCATATTTTTTCTTTACGGAAAGATAATGAAATGGCTCCA
54	ZMD45253	13	37.599	ATGGAATGGTAAAATATATAGGATTGAGGTCAAGCGAACATGATCGTTGGTGAGATCAAAGTAAATCTGCATAAATTCTAGAACGCTAAC
55	ZMD28907	13	37.639	AAAAAATATGTGGTTACCTTATCCAACAGATGCTGCTTCAGCCGAGCCAAATCTTGCACTGCTTTTTCTCTCTCACGGGAAGCTTCCTGT
56	ZMD31555	13	37.663	TGTGGGTGTTCCACAATATTCTCCTCCTCCGGGGGTTGACCTTATCTACCACATCCCTGGTTTGAGTGCCAAACATGTTTTTTCCTCTCC
57	ZMD90993	13	37.697	CTTGCTCTCCCTCGCTTTGTCGAGGTTTGAAAAATTTTCAAGGCAAAATTCCCTAGAAGATTACCTTTATGAAATTACAGGTTTTAGCAT
58	ZMD126678	13	37.884	GATTGTGACATAGCGATCTTTACTACGGTTTAGCTATTTATTACTAGGTTCATTCTAAACCATATTCTTGTGATTACGATAGTGAGCCAT
59	ZMD18360	13	37.893	TGAGGATCTGCTTTCTTTTTGCATATGGAATCACCGGTAAGGCTTGTCTAAAATCACCTCCAAGAACAACTGTTATACCACCAAACTGCA
60	ZMD69515	13	37.913	GATGACGCAGATCAACTAAGCTGCAAAATGTTACACTACACCACGGTTCACTGTCGGCAACTTATGATTGGTCACTAGAAGCGGCTTTAG
61	ZMD30232	13	37.926	ATGCAAATTGCATACATTTTCCTTTCCCAAAAAACTTTATTACGGTTTTCTGACGACCAAACAGCTTGTTCTTCACTTTCTCAAAGACTA
62	ZMD69785	13	37.93	TTCTCGGTGTTTATGTTCGTTCCTTTGACAATGACAGGTTCCTATACAAGTACATAAGAGTCTTGCATACATTGATGGTATAAGACCAGT
63	ZMD18240	13	37.998	CAACACACAAAAGAAAAGAGCTGACAGGGCCATAACATTTACTTCTCAAAAACATTTGATAACAAAGGAGGGCGATGCAAATATAATGGT
64	ZMD110893	13	38.092	TTCTCCATGCAAGGCTCGAGGAAGTGGAAGGCGAGCAAGGGAGAAACTGGACCAATGCTTCTTCGTCACCAAGCCCAGCTGCACCATTCA
65	ZMD105207	13	38.104	TTCTAGCTATGACCTTTACTATCTTATAGGGTCCTTCCCAACTAGGAGACCACTTTTCAAATTTGTTGCTCTTTGCACCAACGGCCAAAA
66	ZMD66322	13	38.122	TGCTATCTTTGACTAGCTAGCTTTATTGTTTAGATGTAAACTTGCATGACAGCGATATATAATAAACCGTCAGACAGATTATGGGCAGTC
67	ZMD96891	13	38.126	GGAGATAACGCATGCAAACTCCTAAACGTCAAGTTGGGTTCAACTCTCTACATACTAAACGCTTGCAGACACGGTCATCATTCTCCGAGA
68	ZMD22255	13	38.15	TATGTCAGGCCTGTCTAATATAGTACTGCATTTATGTGTCTGCTATTTGGCTATCTTTCACTAGTGATGTTAGGATCGTTGATCCTCCGG
69	ZMD47209	13	38.182	GTAACTGTCATGTATACGTAGCAACCATATCGATCGGTTCAACGCTCGACCAGTTGAATAAATGTACAGCTAGCGACATGCAGTTATTTT
70	ZMD127969	13	38.186	TCCAACGAGATAATCCGTGACCATACACTTTCGCAAATAAACGAGTAGTATCCCCTCCCCCTCCCAAAGTAATTCTACAATCAGTGCTAT
71	ZMD110045	13	38.192	CTATAACCCGCTCTCCTCTATGGAGGACTTGCAAAGTTCTCCACTGGACTGAAAACATGAGGCTAAAATGTCCATCCATTTCAAATCGTA
72	ZMD111078	13	38.23	CTCCCAGGATGAAAAGCATCAACAAGGGCTAAGGATCTGGCCTATAAAAGATGCCATCCTGCTCGTCCCTTGCTCCAGCGCTTCTAGCAC
73	ZMD50772	13	38.234	GAGACACGGAGATATGGTGCGATTAGCGCAAAGAGGTATCGTACGGCCGATGGATGGAGCGGCGACCAGATGGACTTTGGACTGTACCCT
74	ZMD123538	13	38.244	AGCATTCCCAATCAAGCTACTAGATGATTGAATGAATTGGCTAATTTTGTTCCTCCATACCGTACTGTAGCATATATCACTCCACCCATC
75	ZMD89822	13	38.268	CATGTGTAAAAAGATAAAAGAAAAGAACAAAAAATTAGATCGGTGCCTAACCACCTTGAGATTTCTATATGCGTGGGGGAGGAGCTTGAG
76	ZMD23833	13	38.272	GTCTCGGTAGGTATGATTGCCTGTCGATATATCGCAGTCCATTTCAGCGAAGAAGAAGAGTTCAAAGTTGAAAGCGGCGCAGCCCACGTG
77	ZMD21044	13	38.302	TACAAGACAGCTAAAATGAGAAACATAATAACAAGGTCTAACAATTGTATGGGTTTCTTTAGAAAAATCAGATTGATAATAAAATCATCC
78	ZMD38782	13	38.328	GGATGCTCTTTGCTACTCTTCACAAGCACTCAAGGTCTCATTAGATGCTCTCTTGTGCTCCCTTGACAAACTTTGGCTCTCAACAAATGA
79	ZMD149539	13	38.344	GAAGCCCTGATTGGACAAACTGGCCATGGTGATTGTTTTGTACATCTAAGTTAGGGACAAAACTTTTGTAATGACTTTCTAGAGATGGAG
80	ZMD90160	13	38.434	GATAGACGTGCAACCGGGACACGGTGGCCACAGACTTCGAGAACAGCCACGCCACGCTCTAGGGCCACACCAAATCAATAATCAGCTATG
81	ZMD57599	13	38.442	CTGTATTCGAATATAGGGTGGCTCAAGTCTAGTAGCCTAGCATAGAAAACCAAAGCCCAACAGAAACAAAATGGAGCAAATTGAAGATTT
82	ZMD97100	13	38.444	GATTACAACCCTGTGCGGGGTTAGGGCTTGCAGAGTACTTTCCATACTCACCCTTGCTGCTGACGTTTAGATGGAGAATGTGATGCTGAG
83	ZMD104820	13	38.576	AGAGGCCGATCAAGGAAATGACTTTATTGGTTTCTTTGCAAAAGCTAGTTTTATACAGGTTTACTAAGGAAGCTTTGCAATCAGAGGAAA
84	ZMD26591	13	38.588	GAATAACAAGGAATGATCGGCAACTACAGGCTAGTGAAGAAAAAGGATGTCCGGCGACATTATATGTGGGCCAGCCAGGACTATTCCTCG
85	ZMD21705	13	38.685	CAAGGCAATTGAAAACACACGAGGAGAATTATCCAACTCATGATCTAGAGCTTGCTGCAATTATTTTTGCATTGAAGATTTGAAGGCATT
86	ZMD29412	13	38.807	TTCCCTGGTGCGGGCCCTACCTTTGTTCCACTTGAATTGGTGCTTTCCATCTAACTGTAAAGCGACATGGCATCAAACATACGGCCAAGG
87	ZMD32754	13	38.959	GTAATTCTATGAATTTGGAAACTGCAATATATACTGCATTTGTTTTCCCTTAGGGCTTTTTCGGTTGCCTGGGAATCATTCCCTCACCGG
88	ZMD34693	13	39.148	GCCACCCTTGCTTCAGTCCAAATATTTCGAGGAGGCCATCATCTGACTGAGCTTCAACAAATCCTCGCTATTGGCATAAATGAATGTACC
89	ZMD33783	13	39.158	CTCTCGTGATGGTGGAACTTATATCTGCCAAGCATATAGCTCAGGTACTGGCTCTCTGCATAAGTAGTTTGATTGGCTATTCAAAAGGAC
90	ZMD108531	13	39.331	TTGAGAGAGAGATGGCCCTTGGCTTGTATTCTGGCAATCAATAATGTTGACAGAGGCAGCACTTTGAAGTCCAGAAACCCTGGAGTGCCC
91	ZMD118862	13	39.647	TTTTTATGTGCTAGACACAAGGCTGAAGCAGCATATGCCCTGAAGTTATGTCCTGCAAATGTAAGTTCCATTTTGATAATATTGATTCTC
92	ZMD147964	13	39.8	GAAAGAGTGTTAGCCTTGTGAACTTCATTGAGATTTGCAAACACTGGCGCTGAAGCTTTGGACCCAGTTTGGAATATAGGAATTTCATAG
93	ZMD21096	13	39.934	AACCATCAAGAAACTTCACTCCTTTTAGTAATTGACAAAATAATTTCATCTCATCTGGTCTCAAAGAGTATAGTGCAGGTGATAAAAAAA
94	ZMD71127	13	40.202	ATATCTCCATGGCAGCTACCTCCAATGATTGACTCACGCTCCGGAATTTGTCTCTTCAATCCTGTTGTAACAATGCCCAGAACCGTAGCC
95	ZMD131076	13	40.233	AGAAATAGGAAAGATTAGCACACTGTGTTGATCAATATCTGAAAAAAAAATCAGTGCATAGAATAAAGAGCATGAGAAGGTACCGTCATT
96	ZMD79729	13	40.861	TTTAGAGATAATATCCGGTACTTCAATGGACACTTCTCGTTCACGACACTTGGAGTCAGTTTGGATAACAAATATAATAATATGAAGTCC
97	ZMD85582	13	41.267	GAACGATGAACCCCGTTGTCTACTTGCCCACTACGATCCATATCAAGCCGGCCCGAGTTTGTCGGCTGCCAATAGGTCCCCAAGGTACAT
98	ZMD73386	13	41.833	AAGATACACCGCCTTCTAATTTAGTTCCAAATCGGTCCGGAACCGATCTAAAAATCATGGATGAATTTAGAGCGGAGTTAGTAGATATGT
99	ZMD21137	13	42.339	GTCATTGAGTATGATTCGGATAGCACCGATGATGAATCAAATAATATTTTTGCTGCTGAATTTGTTTGGCCATCTAAGGCTAAATCATTT
100	ZMD100117	13	42.973	CTTCCCAGTCTCTCTCTACACAGGGTGTGGAACCGAGAGGCCTTTGAGCCCGGACAGCCTGAGGCTGCCAGCCTGCAATTGGGTGCGATG
101	ZMD18239	13	44.76	GTGTTGGAGGAAGCTGGCTTTACAAAAGATTCACATTTCACTGTACCAGACTTTATGAAGGTAAGCTCTTGCTCCACAGTAGAGAATTTT
102	ZMD16436	13	45.292	ATATGCAACGTACATACTATGTGTCTACCTCGGTTTGGCTGCTGGCTCCATGCAGGAGTTTCGCGTACGTTACAGGGCTCTACAGGCGCC
103	ZMD120351	13	46.088	CTAGTACTCTATCTATTCGAAAGTGGGGTCACTAAACCCCTGATCACTTGTCGAATAGGATTTATGATTGCGATAACAATTTTGAAACAG
104	ZMD18564	13	48.003	GTTGGTTTTTCCCCCTTCTCATTATCTTGGCTTGCAACTAATTACTTGAACCCAGGCACTAGTAATTTTGGTAGATATTGAATTGTTCGT
105	ZMD151686	13	48.646	GTTTTTGTATTTTCCATTCTCTCTCTCTTTTTTTCTCGGATGAGCAATACTTGTATTCGTCATGTTTCTAGTTGCGCACTCGTATTGGTT
106	ZMD118652	13	49.503	ATGACTCCCTAGGAATTCATTGCATAATTCCGAAATCAGTACACAAAAGCTTGCAGAAATATGCCATGATTGAACAATTTTGCCAGAGAA
107	ZMD20812	13	49.715	ACATTATGCTTTCTCTGAAAAGAGCCGATGCTGACATCTCGCCCAGCAAAACCATTGCGGCAGATGGTCTCGTTTGTGCACCCAACATCT
108	ZMD100469	13	49.857	CTTGATTCTTATGATTGTGAAATGTGTCTTCTGCAGCGAGAAGACATAGTTGAACATTTTTTCCTGCATTGCAACTTTGCTAAGCTCTGT
109	ZMD50086	13	49.924	ATTCTGGTTATCTACCATTTGTATCTCGGTAGCCTGCCATATGTATTTTTGTAGCCTGCGATATGTATTATGAAGTGCCTTGCCCCTCAA
110	ZMD103998	13	50.38	TTTAGAAATACATTTATTTGCCTCACCAGACAGGAAAGAAATGTAAGCGTTCATGTTGAATCCTGAACATGAAGTGTTTGTGGCCCTGTT
111	ZMD95420	13	50.386	TCATTTCTGATGACCTTTGGCGATTTTGAGCATAATCAGAAGCTAAAATGCAGTACCCTGGTGGACAGAGCTGCATTGGGCTTGATGACT
112	ZMD125911	13	51.15	TCGTATCAGTACTTCAGTAGGCTGCACAAAGATAGCCGTTCGGTTCTATGTACCGGAATTTTGCGAATTTGCGAGTAGCGCTAGCATGTT
113	ZMD20380	13	51.959	ATAAAAAAGGTACATCGAACAACAGTGCGCCTTTCGGTCCCAAGTAAGTTACTGTATGCTAGATATAAAATCCACAGTTACGAACAACAA
114	ZMD73515	13	52.369	GCGTAGCCCTTGGTTGGAGGCCTGTCTACGCGAAACGTGAGATGGTTTTCTTCGGGTCACCTGTCCCACCCTCCCAACTCCAAAGGTCCG
115	ZMD87595	13	53.131	ATTTGAACGCAGAACGAGGAATGATATCGCAAATTCTTCAATTTCAGTCTATAAGATTTCCAATTCAAAAGCAAAAGCCCTGCGTACATT
116	ZMD4272	13	57.386	GCACATTGGCACAGGCAAAAGGACAATGCACTCATCAGATGGTCGCCGCACTGGTCCTGTCACTATCGCATCTTTTCAGGGGTCAATTCC
117	ZMD17650	13	57.553	TGCTCGATTATACCTTTTCAGTTTTACCACAAAGTAAGTGATCATCTAGTTAGTGGATAATTGGTTTTTGTTGAAAGTACTATATGTGCT
118	ZMD71306	13	58.411	CCCCGTCCGTCCGGCGTCCTTGTTTGCTCGTGCATTCATAAGCAACCGTAAAACGCAGTGGGTTCGTCGTGTACCTCATGGATCTATCTG
119	ZMD103821	13	59.033	TGCAGGGCACTGTTCAATCTAGCCAAGTGGATTCGCTTCCCAGATCGCATCACAGATTGGGCTGACGCAACATATAAGATGACTATAATT
120	ZMD67511	13	59.739	ACCTCCAAAGTGACCTCCAAATTGACATCGATGTCTAAGCAGGGCTCATCACCATCATTGCTCCATGTTATCTGGTTCCTCATGAACGCT
121	ZMD88459	13	61.027	GATCGCCTCTCAATTTGCTTACGAGATAGGGACTTCACTGGCAGAAGTTTGAGCACCTGAAACATATTACCAAAAAAAGAGGGACAAGTG
122	ZMD106762	13	65.62	CCATATGGTTGTCGTGTAATTCAGGTAAATTTTCAGTAATGTTCAGTATTAGTTGGTGCTCTATACCAGTTCTCCCTTCAAATTTTATTC
123	ZMD99533	13	67.855	CATCACTGTTTTCGCAGTGGCGATGCGTTTTCCTTTCGTGACGACCGACTTGATGGTGCTTTTGCGCTCTGCCAGGGCAGATTGGGCGGA
124	ZMD151265	13	69.458	AAGGTGAGGAAAAGTATCTTACACTTTCTTTGGCAGCTGCCATGGCAAGGGCTCCAGCACCCATTTCAACCTCTTGCAAGCCCACAACCA
125	ZMD27639	13	70.943	AAAACAAAGCAAAACAGGGCCCACGATGCACAACAGAGGGAAATAATGTGAAATTTTTGAAGGGTCTGATACCAGCTTTTCAACCATGGA
126	ZMD72838	13	73.375	GCACTCTTCATTTTATATTTTGGACTTCAACCTCAACCTCATTTTGTATTGCAGTTTGAAATTTCAACACCATGGATAGGTAACTCCTAC
127	ZMD5528	13	75.83	GGTAATATATTCATTATGTAAGTTGGCCTTCAATTCATCGTAATTTTCATTTGTTCATGTGTAAAAAAAATGTTGGACCCATTAGTAATT
128	ZMD5422	13	76.352	ATATCCGTTGAATAACACCGAAGAATGAAATAGTTGTGCGGCAAGATTGTGCCATGTCAAAGAGTAAGATTCAAGCTATGACAAGCACAT
129	ZMD57188	13	76.885	GTAATTTTGCAGCAACATTCCTCAGCGTGTGCGTGGACCGTGTGGTTCTACTAACCTTGAGAATAGAGTCCATGGGATAATCCTCTCCTA
130	ZMD12091	13	76.946	TTTGCATTCAACGCTCAGTTTGCCCAGGAAGAAGTGCTCTTGCACATCTTGAAGAAAGGACCTCCAAACCAACTCGTTGAAAATAAATTC
131	ZMD65725	13	76.994	GGCTTCCCTACGGAGCTCTGAATTCTTTACTGGCTGTGCACCAATTGTCTCCTCCACATTTATTCGAAGACCCATCAGAGCCAAGCTAAT
132	ZMD121971	13	77.606	AGCAATGTTTCCATGGCATAGATACTGACAGAAGGTGCCTGTTTGTTTGGAATGGTTCAGAGATGCTAGGAGAAGCAATTAGAAGAAAAA
133	ZMD43217	13	78.013	TGGCAACACCCAGCAGGGCAGTGGGGATCACTGACATCGATCGAGTTACTACTATACTTGTGTGTGTATATACTGCATGATCGATCATCG
134	ZMD101701	13	78.221	GCTCTCCCTCTCTCTGCTCTATTCTATTATGTGCGTGGTCCAAGGAGCTTTTGCCAAGCATCTCGCTCGCAGATCCATGTGGATGTGTAC
135	ZMD65496	13	78.482	CTTCTCAACAGTATATTCGTTTCATTGATCCGATCGATGGAATGGAAGGAACATGGAATCGAAAGGCACAAGTACAATATTTCAGTAGCT
136	ZMD99466	13	78.723	GGTTCATACTGACATGACTATCAGGTAATGGTTCCTGCTTAGTTGTTTTGGAATGCTTCTTTGATGGCCCGGTTTCCTTGAAAAAATGAT
137	ZMD103830	13	79.501	ATATGGCTCCTATCAACAAGAACATGAAGAAGCTGATGGTAGAAGTCGCTTGGCCCCTGAATGTACCAACGACCTTTATCTGCATTCCAT
138	ZMD45167	13	80.02	GTTCTCTTGTCAGGCTTGGATTGAAGGCGGAGAAGGTAGAGGTGGTCTTCGAGGGGCTCACCGTGGAGGCGGACGTCCGCGTCGGCCGGC
139	ZMD31954	13	80.723	ACCTGCGATTGTAAGGTTTCTGTCTTGCCCACCAGAAGTTCAATCTTCTCACCACGATCCAATATCTGACCAAAAAGTCCAACCAAGTCA
140	ZMD47392	13	84.076	TTCACTTCCTGATGGAACAATAGCACAGTTGAGCGTAGCTCGTTCTCTGTCCAAAGCTGACTCAGTCAGTATAGAACCTCTCAGTGAGGA
141	ZMD149101	13	86.582	GTACCTCATGTCCAATGACTCCCAAAATTGCAGCATAATCACCATCAGTGGCTGTTTCTGGTGATGCTAACACAAGTCTAGATTGAAATA
1	ZMD46261	14	0	CTATAAGTTTACTCCTGTTTAGTGTTAGGGCTTGCTAGGTACCTTATGTACTCACCCATTTGCATTTATGGTTTTAGTCAGAGGAAGATT
2	ZMD52870	14	1.249	CTGAGATACGATCAACAAGCCCAGGCTTGGTGTCAGCTGACTTGTGAGGTTCAGCGCTGGCAGGCTGCTGCTGGCGTCTATTCTCTTGCA
3	ZMD123574	14	2.586	TTTAGTTTCTGATAGGTGATGTTCCTCGGGTAAATGGCCAACTGGCGGTTCCTAGGGCATTTGGTGATCAGAGCCTCAAAGCACACTTGA
4	ZMD56453	14	3.348	TGATCACATCCTCTGTGCTTGCGTTTTCTCCCGTCAACTCTGGTTCTTTCTTTTGAGGCGAGTTGGACTGCAGGAGCTTTGTCCCCAGCC
5	ZMD49548	14	4.175	ATAAGGAAGGGTCATCCAATTGAAGTGAATATAGACGCACAACCTCTACATGGGTTACTAAAGATCGCACACGTGACATATTGTCCTCTT
6	ZMD52154	14	4.98	GGCTGCCGGAATTGCGTAAGATTTCCATATGGCCATGCTGGCATGCTTCTCGATAACGATAATTGAGGGCGGCCCACCTACCGCGCTTGG
7	ZMD34469	14	6.717	GAGATAGCACAGGCCCTGGTGAGGTACTACACAACACCGCTTGGGAACGGGTGGGACCAGGAACTGAGGGAAGGAATGCCACATCGTAAA
8	ZMD27773	14	9.423	GCGAATAACATGGCTTATTATTCTGATCTGTCATTATGTCGTGGCCTTTTCTTTTGGTCTCTTTGCTTTCCAGCAAGAGATTTTTGCAGA
9	ZMD65134	14	9.859	GACAGACGGTCCATCAGAGAAATTCAGATGACAGGAACCAGACAAAACCCCTTCTCCTAACACCTGGAAGGAATCCAAGGCCGAACAACG
10	ZMD64429	14	9.886	ATCTCACTGGGCAGTAGAGTTGAGACAATTTCATATAGAGTTCATACCTTGAAGAGCCATCAAGAGTCAAGCTTTAGCGGATTTTATTGT
11	ZMD96414	14	10.017	ACATTGTTGATAGGTAGTACGCGGTTTGCTGACTATTCATACTCACGGCTTTATAATTTGTTGTTTTCGAAAGATACTCTCAGCTTCAAT
12	ZMD115405	14	10.127	ATCATATCTTTTTACATGCTGCACTTCATTGTACGGTCCCTTTTAGAAAGAACATTTTAGCTCAGGCCCAAGGTTTCTCCTCAATGAGAA
13	ZMD9114	14	11.412	GAAACAGATCAGAAAGGATGTCTACAATATACATAGTCTAACAACTTCCTGAAGTAAGGTATGTGGTACAATGTTTGTAGAAGGGAGTTC
14	ZMD68587	14	12.154	GCTTGGTGGAAGAGGTGCAACAAATTTAGAGTGTATCATTGTCAGATCTGAGGGGGAAACAACATAATGTAAGTACAAAATGGTCAACAA
15	ZMD82106	14	13.012	CTGCTAACTAACAGGAGACTATTTCTCCTCACGCTGCAGCACACCTGCACTAACTAACATGCACACACAGGCACGTCACTAGACATTCAC
16	ZMD59476	14	13.939	AATAATAAGTGGATTATATTTTGCAGGTGCTCTGTGTTCAGCTCTGTGACGAACCGCTATTTACTGAGGAAGAATTTTTGTGAACACTTT
17	ZMD97947	14	14.337	ACATTGATTGGGAACTGAATGTAGATAAGGAATTTGATGCGCATGACTTGTCTGAAAAGAAACAAATTTACATTGCCTCGAGTGTTTTGA
18	ZMD28658	14	14.697	GTAAAAAATGAAGTAACTAGCTATTGTATGGATGTAGTGAATAAATCATGTTTCTTTCTGCCAGTATCTTTTTTATTGGTCTAGCACTGG
19	ZMD12562	14	14.916	ATATTTCCATCAAAGTATAACTAAATGTAAATAAATATCTATGGCCCCATAATAGAAATCTGAGGTACATTTCTAATGCTAAGTAATCAT
20	ZMD87869	14	15.335	CACAGGTAATTTTTCTTTTTTTGGGTCCCGATTAGAGTATATATTGAGTTTAGACGATAGACAGATAAGATAGCAAGAGTTTTGGGTGCT
21	ZMD52890	14	15.642	GCTACTTGAAAATTCATTGCTCCAAAGTGATGACTCTTTTTAGCTTCATCCTACTATTTCTTTTCTACTTGGACAATGAGTAATTACTGC
22	ZMD121543	14	15.82	ATTCTCCATTGTTGCAGTTCTGCTGATATCTGGAGTGTTGGGTGCACTGTAATTGAAATGGCAACGGGCAAACCCCCATGGAGCAATGAA
23	ZMD106219	14	15.86	AAGGAATAAAAAATGCTTTCAACCCTTTTTTTCTGGATTACTTTATAAATAAACAAATGAGCATAGCAAAGCATGCTTATATCTAGTAAG
24	ZMD108576	14	15.999	GACAAGCTGGTCTATCCCAAAGTCGTGGCCAAGGATTCTTGCTACAATGCACCAGAGATGGCGATGTACAAGAACCCCGCAGACTTCATT
25	ZMD50680	14	16.07	ATCCTATTCAATGTGGTCGAGTCAGAGCATAATTTGCTGCTGCAGCTCTTACCTTGTGGAATATTAGATTTTCCATGTCGATATGTGTGT
26	ZMD115596	14	16.165	CATGTATGAGGTCATCGACGATGAGAAGGGCGAGAGCAAGGGTCCAACAATGGCATCTCAACAAGTTCCTCGAAGAATAGGATGCAGAAG
27	ZMD77515	14	16.177	GAACGGACAAATCTAGTCCTAGCCAAATCAGAAAATGAGATCAAGTTTTTAGCAAACAAACACAAGATAACGTGTATGTAGAGGTGAAAA
28	ZMD105870	14	16.184	GCACGGGTTTGCTCAAGGATGGGCAGAGACAGATGAGGTACAGGCTCAAGAAACTTTACTTTGATGGTATACCTGCAAATGAAGTGAGAA
29	ZMD63386	14	16.201	GAAAGTTAGGTGCATTAGTCAATCTAAAAGGCATTACTAACCACTCATATAATCTGAATTTAGTCTTGAAAGCATTCATCACCTAATTGC
30	ZMD99586	14	16.204	AACACCTAGCCAAATAAGCCGTCCTTCGAAGCCAGCTTTACAATTCCATAAAACCCTTCCAGCCGGAGCAGTACGTGATTCGAAGCAACA
31	ZMD119914	14	16.212	GGTTCCTTGGTAAACTCTAGTTTGATCAGGGAAACCACTGAAAATGAATCGCGATTGTATGGCCAACCATTGCGGGTAGAATGCTAGATG
32	ZMD106638	14	16.243	ATACTGTACCATATGATAGGCTCGGTCAATTGATTCGTTGACTCTAATTTTCCAGCTCAGGATATAACAGACCCAGGCCAATACATGTTT
33	ZMD54634	14	16.298	GCAGCTTCATAATCTTTGCTTATGACACCATGAACATGAAAGCACACCTGAAATCTGGTATCGGCTTCTTGGTTATTCCTAAATTTGCAT
34	ZMD88619	14	16.315	TGCTTTTCTATGAATTGTGGCATTAGCCTGTCGATATCACCATTGTGCTTATTTGCTTTATTTGATCAGTGATATGTCTTTGATTCCACC
35	ZMD13269	14	16.483	GGTGAAAACCGGAGGGTGTCATTGACTCACATGCTGCCTTGGAACTCCGCCGGAGTCGCCGTTGTCGTTCGGCCTGGCCCTTCCCGGATC
36	ZMD56783	14	16.848	TGCTAATTATCCGGCGGCAGCGATTACGCGGAGTTTGTTTTGCCATTGCATGCAGGCGTGCGGCTCGGCTGCTGCCATGCAGTTGGTTGC
37	ZMD105471	14	16.946	GATAGTGCCAATTATCTTATTGAGTATATATTGGTGCAGGTAACTCGCTGTAGAGCTAGGCTAAGTTTTACTTTATGATAGAAGTTGACT
38	ZMD70890	14	17.431	TCTTCCTATCTTAGTCCCAAGTTTATTGTATTGCAGGTTATATCTACCGTGGGTGGTTATCATAGAACTGTTTCTCCAAACTTCACTTGA
39	ZMD28355	14	17.748	TCGATCAAATGTGTGAAAGAGTTCCCAACACCATCCTGTTTGCACACATGACATTTTTCATTAGCAATTAGTACAAATGAGGTGATAATT
40	ZMD48002	14	18.86	GCAAAGATAATGCTAGTAATTGTGCATGCACCATAAAAATCGCAGATGCCTTGACTTGCTTCTTCTGGGAAGTACGACTTCATGCGTACT
41	ZMD59628	14	19.786	CATATATATACTGCAAAGCGCCCAAAACCTTGTGCAAGGAAAGGAAAGCTTTCTTGGACCCAAAAACATTCCTACGAGCCCTAAATAATG
42	ZMD115912	14	20.45	GTGCAGTGGGAGAACTGAATTTTCGCTTGTCCCTGAAAAGACAGAACAAGAGCAAGTCTGAGGAGACATCACTGTAGCAAAGTTTTATCA
43	ZMD50981	14	20.454	ACTTAGCTATAAGTTTGGAAATGGATCTGTAACAGCTGGAACTCATCGTCATCTTACAATTTTCCATCTTATTCCAACACCAACAAGATT
44	ZMD70606	14	20.912	GCAAGTGCGCCTGACAGAACTCGGGAGGCTAAGAAAAAGAGGGGTATCATGAACTTGTTGCAGTGGAGATCAATCGATCGGCATCATGGC
45	ZMD58744	14	21.075	AGAAAATGCTTTATCTTGTTGTCTGAGGGTGCATAAATTTCAAATTAGAGGGTGTGTATATGGTGTCAAACTTCACCCATGGGTGCGGGC
46	ZMD80991	14	21.077	ACTTATATAGCCAAAGTATTGATATAGTGACAAGACATTACCAGGACCATCCAAATATCTGGTTCGGATTGGTAAAACACATGGGAGTGT
47	ZMD53358	14	21.081	GGGGGAAGAACTTGAGAAGGTGCTTTGACTATCTCAAAGCAAAGCAGCGGGCATATAGTGAATAATCTTGAGATGGGTCAAACTTAGCAT
48	ZMD18978	14	21.108	TGGTCATCGTCTCCAAGGCCAACTGGAACAAGGCGCTCTCCACCTAAAAGAAATATAAATTAGGATCAGCTGAATAGAATAGCTAATGAT
49	ZMD27384	14	21.167	GATTTGCCATAAGTCGAAGGATTTGTCACGAACCCAAGTTGTTGCTTGCTATATATAGTAGTAGTCATGAGCTGCTCACCATAAAGTCCA
50	ZMD5489	14	21.55	CGTAAAATACCAACTGCTGACAATTTAGCAGAAAAAACATTGGCCATGCAACCCCATATGCCAACTATGTTATGCTGCACAGGAAACAAC
51	ZMD91770	14	21.908	TTACTTTTGCACCATGCCTGTATAGCCCACAGGACCATACTAACATGGACTATGTATAATGGTGCCTGTCAGCTCAATAGATACACTTCA
52	ZMD103160	14	22.442	TCGGTCCAAAGTGAGTTGCAAATCGGCTAAGTGAGAATCTAGAGCAGCCGATTTGATCACCACATCATCTATATAAACCTTCATGATGGC
53	ZMD8373	14	23	AAAATGGATATAGAAAGTAGTGACCTTTACGCTGAGGCTAGACAACTGGGGCGTCCTCTGCAAAAATTGAATAAATTTGTGCGCCTGCTC
54	ZMD16663	14	23.525	GGATCGATGGGGTTGAACCGGAGCTTCTTTTGCGATGCGGAGCCAGGGATCATGAGTTTGTGGTCGGCATCATCGAATTCGGTGTTGGCC
55	ZMD139941	14	24.575	ACCGTAAATTGGTTTCTATGAAGTCTGATGGTTCAGAGAATGATATTGAATCTGATATAGAAAGATCACTGAAGCAACTTCAGCAAGTAA
56	ZMD90730	14	24.919	CTTGCCTTCAGTGGCACTCAACAATTACGCTGAAAAATGTAGAGCCCATATGCCACACTGTCCTTACACGCGTGGCGCCAATTCTACTTT
57	ZMD92196	14	25.452	TGCAATAGCATTCCTTGCGTTTGTAATCCCAGAAGCATCTCACATGCACTCAGCAGCCAGAATGAGACCCATTCTGCCAGTTCGTCCCAA
58	ZMD101534	14	28.362	AGCTTTATTTTCTTTCAAATGCAGGATGCAGATCTGATAATGTTAGCTTTAGCGACACATGAAGTGCACTTCTCTATACTGAGAGAGGCA
59	ZMD64920	14	33.546	TTCGTAACTAGCAGTGTTGAAGACTAATATATAGACTCAAGCCAACAGGAATCCAGTTTGGAGAATATCTCAGGGTAAGAAAGGCTAATG
60	ZMD154500	14	35.356	AGCAGACCAATTGCACAATGTAAAATCGTACTTTTGATTTGTGTGTTGCTGCCCGGAGTAGATTGCTCCCACCCTTGCATAACACAATCG
61	ZMD126009	14	36.776	AATCTTTTGGAACTAAGGAGTAAAGACGCACCAATTTTGCTAACACTGGCAAACATCCGCACTCATGTCCACCAACACGTAGAGGGCAGA
62	ZMD22655	14	37.523	GAAATTGGATCATAGGAGCGGTACTTGTTGATCCACCCACATGCAGTATGCGCTGAAATATGTATCGAGACATGTCTTTTTTGTTTTACA
63	ZMD153933	14	38.48	TATCTCTCAGAACTTTAGATCTTAGCTGATTTTTGAAATTTTGAATCTTAGTCGATATTTAGCCCAAATCATTCGCAACATGCAACGTTC
64	ZMD121738	14	38.858	ACCCTCATTCGCAACAAGGACATTACTACTCCTGACTTCGTTTTCTATTCTGATCGGCTGATTCGTCTGGTAGGCCTTCATTCTTGTGAC
65	ZMD23415	14	39.135	ATATGTGCCAGGAACTTGTACTTACTCATCTGCCCATGGATCAGCAGAGCTTTCACCAAAACCTCCACTGAACTCATCTGCCCATTCATC
66	ZMD106841	14	39.852	CCTAGATGGCAGATTGTTCTTCTTACTGTGGAACTTCAGATTGATATCAGATGCCAACCGCGTGACTGGCACTGGCATATTTCCCTTGAA
67	ZMD103747	14	42.633	GTTGAAGAAAATTACAGTACTGGATAGCTAGAGACTGTAACCCAACATTTCTACACATTACTGAATACCCATAAAAAATTGTGGTGCTTT
68	ZMD121519	14	44.48	GCAGAGCAACAGAAAGGAAAGCGAAGTGGAGCGCGAGGTGAGGTACGGAGCACGAGAACAATGGAGCACAGAAGGAATAATGAGCAGGGG
69	ZMD11491	14	45.92	CAAGAAAGGCTAAATGGGTTGGCTACTTTGTTCATCGAGAAGAAGTTGTTGGATGTCATTTGTATTGATTATATATATCATGAGTGATTT
70	ZMD119962	14	47.833	GTTAGGTAGTGCTATAGCATAGGAGTACATCATTGGAAGAATAATTTTTCATTTTGTCGGCCCGCGTACGTCTATTCTCGGTGGCGGCGG
71	ZMD68769	14	51.776	TATTGCTTTACTTGCTGCTGCCTCCCCATGTTGTGTAAATCTACCCTTGTGGATTCTTTTTTGAAGATAAAATAATGCAGGAGCAAGACC
72	ZMD105748	14	53.115	AGTCCTTCTTCACCTTGCTCTTTACTTGACCAAACGGTCTACCTGGAATTTGCGAAAGTGCAACAAAATCTCATTCCCGTCATGAATGAT
73	ZMD50358	14	56.801	CTCCCAGAAAGTGAGCGTTGCGAGGCTGCAATCACCATGTCATACGAGGCACAGGCCAGGCTTCATGATCCAATTTACGGCTGTGTTGCA
1	ZMD65084	15	0	GCTCATGATGAAAACGGACTAGAAAAGAAATAACCTCATCACATTTGAATTCCCTCGCAAACCTGTTCACAATGACCTTCATCAACTAGA
2	ZMD106913	15	1.148	CTATAGATCTATATGCTTGCATGTTCGTACTTAGATGTTCAAAATATTGTGTAGTTACAGACCTACTTGGTATACACGTATCTGTACTTA
3	ZMD21543	15	2.066	AAATATTTTCTTGATTTCCTGAAATCAGAAAGTGCTGTTGTACGGTCAGCTACATACTCACTGCTTTCAAGTTATATCAAACATGTTCCT
4	ZMD53147	15	2.09	AATTGCAAAAAGCTCAGTATCAGCGTCATTTTCATCTAGTAGTAGTAGAAAGTAGTGCACGGTTCAAAAATATCTTGATTCCGAACAGGG
5	ZMD149468	15	4.253	AACTAGATATATGTTATACTGTTATGAACCATAACATGCCTCCAGGAAAGTGGGCTTGCAAAGATCATGTTGCCATACTATCTGATTTTT
6	ZMD106741	15	5.509	GGTGACACTGAAATATATATAAGGCACCCCTCTGGTGTGTGACCGGTGACATCTTAGTTCGTCCTCTAGTACCATTATTTGCTATGCCTC
7	ZMD70875	15	5.883	ACATTGTACATTAGCTATCTTTACAATGCTGAACTGCAGTAGGTATGACTGTCTTCATATGAAATCCATGGAGTCGTTTAGGGACTGACC
8	ZMD36006	15	6.499	CTCATAAATAAACAAAAATAAAATTAGTAGGGAACTTACATTGAAGTGATTGGCCAGTGATTCGTTAGGTGCACCAGCAACTACAGCAGT
9	ZMD11989	15	7	AAAAGGATGCCGTAACATGCTTATGAACATAGTAGGCCAGTTTATTTCTGCAATGTAGAAATACCAGAAGTCAACAGCAAGTTGATGATG
10	ZMD50076	15	7.057	TTTCTGATCTCTTCGTTGGTATTGTTTCTCCAAATACTATAACTTGCAATAACTCGAGTTATGATCAATAGAAAAATTCATTTTTCTGGA
11	ZMD66058	15	7.229	TTTTGCGGTGGAGCTTACTAAACTCAGTTGAGGGTGGATTGAGTCGGGGTCGCTTTCTCTGATCTAAGCGGACATTACCCTGGCTTCGAT
12	ZMD98713	15	8.426	ATTCAAGAAAAAAATGTCTAGACTGCTACAGAAATATTTTGTATCAGTAATAAACATTTCTTTTAGGTTTTTAGGCAGTGAATGAAATGA
13	ZMD95084	15	9.255	TAGTAGCTTCTTGTTGCTCACCATAACAACATGCACGAGCACAGTTGCCCATTGAAACTAATACTCTAATCATTAGCAGGACAAAACTGA
14	ZMD31270	15	9.868	ATTGTAGCGGGAGAAGGTAAAGGTGACATAACAATCTGCTGTTTTTATTTGATGTCACCTGCATTGTTTGGTTAGGTGAAACCAGCTTTG
15	ZMD44634	15	10.131	GCCTCTGGAAAAGAGAAGGATGGAAGTAGGGTTGAAAAAAGGAAGAAAAAACCAGCAAAGCTGGACAAACAGTCAAGTATATCCCTTTTA
16	ZMD13782	15	12.905	GCTCTATCATCTATGTGGTTCCTGGTTCGTAAATATAGAACATGATGAGATTATAACAGCGAGATCACACGGCTAAGGACGTCAAAGTCT
17	ZMD156091	15	13.806	TATCTTTCGATAGAACACCAAAAGATTGTTTCCTAGTCAGATTAGCACGTGTGTATTCCTGTCTTCTTTTTCTAGTTTTTGTTTCTTAGT
18	ZMD31527	15	14.221	TCTTTTTCATTCCAAAGCAGGAGTAGATACTGTTGAGTGAAGCTAAGTTCTAACTCTGATTTTGGGTTCTATAGATAAAATGTACTACCT
19	ZMD88160	15	14.256	GGATACTCGGAGAGAGGGAGGATGAGCAGAGCACTGAGCAATGCCTGTTCCAAGCGCTTGCAGGATGGCGTGGTGGGATCGCACACCACG
20	ZMD47858	15	14.276	TGCTGTTGTCAGGGGCTCTAGCCCTCTTTATTTCTAGGAAAATTTTCTAGTAGTGTTCATTATAGGACAATGGGTAACCCTAAGGGAGGG
21	ZMD23134	15	14.29	GTATTTATCCTCGCATGCTGCCGTCGTCGGTTCACAAATGTAATATATCTACACTATTATTAGGTCCGTTATACCTACAATATTCCGCCT
22	ZMD46542	15	14.449	TTTTGTTTCTTTCTTTATCATGACTACAGAACGGGGAGTTATGAAAAATGGAGAGCGAGATGGAGACTGTGTTGGGGGAGTTATGAAAAA
23	ZMD106851	15	14.747	GGTAGTTTACAAAACACCTCAATGCCTGGATGTTCGATGGAACTGACTGAGCTAATCTATTTGAGAATGGGGCAATACGCACAACCCTGC
24	ZMD111597	15	15.654	GCGTGCATGCAGCTATCGTCGTTGAAGACTTTGGAACAAGAAGAAGGTGGTTTGGCGGAGCAAGCGAGAATGAGGAACCAGATTATCCGC
25	ZMD89409	15	16.695	TCAGCTGCACTTCGCATGTCAGAAACTGTTTGAAGGGACACATTTCCTAGTAACTTTGATGCTTCTTTCACATTAGGAGTGACTATATCA
26	ZMD9372	15	16.926	GGGCTGCCATAGTCTGTCATCTACCAAGCACTGCAGTTCTTTTTGTTGGGGAATGATAGGCTACTATAGCGAAAAACAATTTCTACCATC
27	ZMD87729	15	17.523	GCTAAAACCCCAAGTTTTGGCCAGAAAATAGGTTACAAACCGAATAAACCAGTCGATAAACTAGAAAATTGATCAGTTTTGGTCAAATTT
28	ZMD112729	15	18.554	ACAAGTCCAATTGCTATTATGCTCCCTGCATGCACTTAGTCATGCACCATAATAGAGATGCTGATCTTCCAAGATCAAATAAATCACTCA
29	ZMD24261	15	19.744	GTGTACGGATAGTTCCATTTCGTGCACGTCTTTCGATATTATCACTTATCAGTACAGAGCATTTTCCTCCATAAGCTGTTCGACGTCAAA
30	ZMD30413	15	19.987	GATCGTTGCAGCAGCAGTAACAACCAATGTAATGGCACCCATTATACGGCAGGCACAAACATGGTCCACTCTTCCATGAAACACTGTCGA
31	ZMD6674	15	19.992	TCTCATCATCGGTTTTCCTTCGAGAATAATTGGTTCTCCTCCGAAGTTTATTCGATCTTATTTTGTTCCTCTCGAGTTTTCTTTCTTTTG
32	ZMD69322	15	20.633	GAAAATGATCTCATGGGTCAACAGCTTTCAAAAGCAACGTACGGCACTTTCTTTATCTTCCTTCAGTTTTACTATATTGCGTGCGTCCAC
33	ZMD91964	15	20.759	TACCTATATTTTCTGTTTGGTGAAGTACGTTGACAAGTTCTGCTAGGCAAATCGTTATGGCACCCTGACAAATTTTGGTGTCGCAATAAA
34	ZMD139114	15	20.797	GCGTCAATTTACATGAACCGCCTGCATCACCGTCAATTTACATGAACCGCCTCCATCACCGATTTGAATGCAGGCTGTCACTTCTGTTGA
35	ZMD70887	15	20.913	AGGCGGAGACGCGTAGCCAATCCTGGAATTCTGAAAAACTGACGATCTTAGCGTTGTAGTTTATATTGGGCTGTAGTTTATCTTAGCGCT
36	ZMD56631	15	22.188	TGGTGGAAGACTAGTTAGCTGATATATTTGCTTGCTTGTTGTATGTCACGCTTGGTTTTCCTGCCAAAATCAAGTGCACCTTCGTACGTG
37	ZMD149803	15	22.506	GCCATACCTATGTTTGCTTAGTTTGATAAATTTCCATTCATGCTTTCATTTCAGGTTGCTGCTAGGGTAAAGTCAGATGATGAAAAAGAT
38	ZMD127890	15	23.108	CAATAAGTATACCTCTGCATAGTGTTAGCGTTTGCTGAGTACTTTATGTACTCATCCGTTTGCATCTGTGGTTTCAGTTAGAGAAAATTC
39	ZMD123880	15	23.466	GAACTAGCTAGTCTTCCACCAATCTAGATCCGCAGCATTCGATCCTTTTAGTTGTATAGTCGTCCCTCATGGTGTCTTCCACCAGTCTAC
40	ZMD133995	15	23.818	TCCAGTTTGCTCCATTTTTTTTTTGTAAAATTACTAGAAAATATGCACGGCGTTGCCGTGCTTATTTACTCGTTTGTTTGATGCCCCCAT
41	ZMD144134	15	23.884	GCCGTATCTTTATTTGCTTAGTTTGATAAATTTCCATTCATACTGTTATTTCAGGTTGCAGCTAGAGTAAAGTCAGATGATGAAAAAGAT
42	ZMD152229	15	24	AGCAATAGGATCTGCAGCAACAAAACTTTCTATGTGGCAATAGGACTTACGGCCACTAAACCTCTACGTGGCAATATAATTAGGTTGAGG
43	ZMD149548	15	24.067	GACCTGAATCTGTGTTTGAAGCGGTAGGAAGAGTTTCTAGTGCAATTGAACTTGACTTTCTTTTGTTGTAAAAATAAAAGAAAATGGATA
44	ZMD118473	15	24.343	GACTTCATCCATAGTTTTCTCTGTGGAGTTCATTCGGCTCTTATTTATTTGAGTCTTATCGGTTCTTCTTGAGCTTTTATTTCTTTTACG
45	ZMD91017	15	26.095	AAAAATAAAAAAATAGAAGTGCGGCAATGCTGCGCAATTTTCTAGTGGCGCTCGGTGGTGGACGGTCAGGATGCGTCCTGCGGCGTATCG
46	ZMD16893	15	26.108	GAAGGTATATTTATTATTTTTACCATAGTGGATAGCATCATTATCATATTCCCATAGATGGCCTAATAACAATAAACAAGCCTGCATTGG
47	ZMD28798	15	26.171	AAAAATAGTAAAAAAATACTCATAGTAAAGATTTGATTGACTAATGTTTTTTCATCCCAACCACCAACTATATATAAAGTTCATAATCAT
48	ZMD24704	15	26.172	ACATTGATTGCGAATATAATGTAGATAAAGAATACGATGCACATGACTTATCTAAAAAAGTAAAGATTTACATTGCCTCAAGTGTTTTGA
49	ZMD152394	15	26.679	TTTGCACCATCAATTTTCAGTCTGAAGACCATTTGGTTCTTATCGAGAATTTATTGGATCTTGTTGCTTATTCTCGAGCTTTGTTTCTTT
50	ZMD18829	15	26.686	ACCTCTGTTCTAGGTTTAGGGAAGATGCCAGAGAAATGTGTTCTGGATCCACCTCAATTGTGGACTCCTCAATGATTTCTCTCGCCTCAA
51	ZMD122475	15	26.724	AAAAATGTGGGGTAAAGTTTCTATTTATGTATCATCCTGCTAGTGGAAGACAATATAGATTACCTACAGAAAGTGCAGACAAGAGCTCAC
52	ZMD96417	15	26.752	CTCTATCTCTGTCTCATCCTCTTCTCAATTCACTGCCCAAACCTAAAATTATAACTAAATCAGGACGGAGAGTCCTACAGATTCTCCTCT
53	ZMD55520	15	27.006	ATGTATCAAGTAATAAAAATAAGTTTGATTGGACTTACTGTTCCTTTTCCAGTTTTTGTAGTCAGAAAAGTTTCGCGCTTCAGACGAGAA
54	ZMD100112	15	27.17	CAAGTGAAAGGAAATCTGGTTTGCAACCGATGCCAAAATTACAGTGGTTCTTATCAGGTTTCAACTTCTTTTCCCTGAATGGTCTTGGGT
55	ZMD67215	15	27.265	CCTAGGTTACAAAACAACCCTTGGAGCAGCTGTAAACCTTCTTTTGTGTTCCCTTCAGCATATGATTACCCTTCATCAAATGATAATGTG
56	ZMD94104	15	27.599	GGTTGGCTCATACAAGAAAGCAACAGTAATAATAACATTCTATGTCACCTTCATGAGTGCCACGTAGCGCTGGGCCTGTATTCATGCTAC
57	ZMD64527	15	27.605	TGATCAAGAATGTTTGACAGAGACCCGCCTTCTGTTATGTTGGGCAACATAACGTGGAGCGTGGTAAGGTGATTACTAACTTGTTGTATT
58	ZMD107500	15	27.689	CGACGCTGGTACAAATACTTCTATAAAATGTTGGATATGTTTTTGAGATTTTTTTGCAACACGTTGTTTGAATACCAATACAAACCGACC
59	ZMD26993	15	27.97	ATTGATATCAGGATATGACAAGCTTCCCATTCCAGGTCCATAAGCAAGGAAGTGCACTAGGAAGATCAGTTGATCTTACAAAATTCACTT
60	ZMD58731	15	28.258	TGAACCTAGAAGATCTCTACTGTTTACACTTTTGGAATCGCTCAGCTTGCGTATCTGTAAAACGTCCAAATATCATCTCGTCGCAGCAAG
61	ZMD53791	15	28.585	GATGCTGGGGTCAACGCTGGCGTTCCAGCATGGCTAGCAGAAAACATGGAGGCTAATGTAATCCATCACTTCAACGGGGAGGGCCCTCTC
62	ZMD21643	15	29.291	GAAATGATATGCGAGCGTAATTAGTTATGCACCTAATAAAATGCTAAGGTCATGCGATGATAAGCTCGTGAAGGCGTATGACAAGGATTG
63	ZMD91887	15	29.321	ATCGAAAGTATCGTCAGGTCTGTGGCTTCGTAGTTAGGGACAACGTCCCGATTACAGTTACAAACTGGAGGTTGCTCGATGAGGAGACTA
64	ZMD28448	15	29.618	GCTTCGACGGAACAACGTGACCCACTGCATCGGCGGAGATGGCCAAAGCCGAGCACTAACTGGAATAAAACTTGCAAAATATCGTGCAAG
65	ZMD100072	15	29.844	AGTTCAACTCCAAATGTTATGGATCCTAGAAGCTATAAGAAGCCGACAGATATGCTGACACATCACAAATGAAAAGTATATGGTGAGATA
66	ZMD117752	15	30.203	GCCATCGCTGCGCTCATTGTTGTCATTGTCACCAACATGTCTTGAGGGTTAGAGCCTGCATGTGATGAACCATTTCCCTGCAACATAATA
67	ZMD125872	15	30.74	GCCGCCAGTCTAATTTGCTAGGAGTATGTCTCTAACATGACAGCAAAAGATTAGGTTTGGACATAATAAACCAGAATGACATGACTCAGG
68	ZMD123678	15	31.218	GGAAGACCATAACGCTAGGCACGGACAACATTGAACAATGTGGTTTCATTTGGCCATTTATTCCAAGTGCTTGTTTGAGTCAAATTTCAA
69	ZMD3385	15	31.538	AATGTACCTTAGATTTCTTCGTGGAGTTTATTTGGTTTTTATTCGAGGTTTATTGGATCTTATTGCTTCTTATCGAGCTTTGTTTCATTT
70	ZMD88176	15	31.757	ATACGGAAAGACACATCACGATGGTGATCACAAGAACTACGGTCTAAATCGAAACGCAGTACCTACCTCAAATTGCACTACAGACGCCCA
71	ZMD121607	15	31.996	TAGTAAAAGAAGAAAAATGCAAAGAGCCATGGTTCACTTGCATATGCTACCATACACGTATAATTGCTGATGATATAGAAGCAATAAAAG
72	ZMD3356	15	32.222	TACTTCTATAGAATCTAAATCATTACCTGTGAACATGACGCCATTCCATGGTATCCAACTCGAATCTTGAGAATGATCGAACCTCCGCAT
73	ZMD73596	15	32.39	GGGCCATGGATCAAGAAGTTCATTATTTTAGCTTAGCCTCCTACAGTTGTCCATAAAGTCTTGCACTGTAGCATGATTTGGTAGCCGAAA
74	ZMD101321	15	32.625	CTAGGAGGGTCTGGGTTTTGGATGGGCATGATAGCTGGTGGAGCCACGCAGGTCACTCTTCTATCAATCGTCACTGCAATGACAAACTGG
75	ZMD105514	15	32.632	GTACTCAGCCATGCTGAGATGAGCCCGAGTCTCACATATTGGCTAGGTTAGTGTATACATCAAACGAAATGAACCCTTAGCAGGGTTTGG
76	ZMD19455	15	32.811	TCTTTTTTTATATATAATGGAAATAATTCAGCTTTCACTTCAAAGATGCTACAGCCATTTATTACATCAAAACCATGAACAGAAGGTGTT
77	ZMD117663	15	33.073	CTCCCATGAGCTTCGGCAAGAGATCTCACATTTCCATATGGAGAGGTAGCATAGTATCTCTTAGAAACACGATTCACATGCACTTCATAA
78	ZMD111262	15	33.114	CTGATTGATTGAAAGAGAGATGGACTTGAACTTGTGGCCTTCTTCAGAAGATTACCAAGCTTATGAGAAAACGACATTGTTTGCAAACTG
79	ZMD111710	15	33.301	TCTATGGTACAAAGGCTCTAAATGTTGTTTGACATCAATGTGGTAAACAGTAGAGAAAGTCTAAGTGTTGTTTGACCCATATCAATGTCA
80	ZMD57080	15	33.608	GCCGAAAGTATCGTTAGGCCTGTGACTTCATAGTTAGGGACAACGTCTCGATTACAGTTATGGACTGAAGGCTGCTCGATGAGGAGACTA
81	ZMD89063	15	33.796	TTTTGAAGTTGTCAGCACGATTCTTCCTGTTCATCGCCTCCAACTTGGCAGCCTTTTCATTTTTTGACATTGGCTGTGACATTTTCTCAA
82	ZMD72265	15	34.138	CATACCTCATAAAAGACAGATAAGTATATAATATGATATAAAGTTTAGGACAGACTTACTTTAGCAGCCTTGGCCAAAAGCATCTTTTCT
83	ZMD47346	15	34.153	GAGGAAGCCTCAAGGAGTCTTGAGGATCAATCCCTTGCGAGGACTCGGCCTGATCTGAAGGATTTGAAGTGGTGGCGATTTTGGGCTGAG
84	ZMD92651	15	34.174	GATGTTTGTTCAGCCTGATTGGAGTGGACTGTGTTATAATAGTAAGATTTTGCAGTAAGCTGGTAGCAAGTCTTTTACACTTTGGATTTT
85	ZMD64930	15	34.654	AAAATTCACTCAAATCTGGCAAACACTTTCATAATTACAGACTCCAAAAGTCTGCAACTATCCTTCAGAATTTTTCTTTCTTCTTCCTTA
86	ZMD96744	15	34.97	ATCCTGGTATGTGTTCTCAAAACAAATCCATTGTGATGCTGCTGCAAATGCAACATTGAGCCTATGGGACTATGACCAAGCTATAGATTT
87	ZMD56989	15	35.249	GCACACTATTATTGTGGATATCCATTGTGCAGGGGTATCTTCCAGTCATTCTTTTGTGTCTTACTAGAATTAGCATCTATGTGCACTCAA
88	ZMD119235	15	35.454	GTGGGCCAGCCATGCGCACACCCACATTTCAGTGGATCTGAGCACAATTGGTGGGAAAGCTTACGGGCTAGAGAAGTACAACTACTGCAA
89	ZMD61019	15	35.636	TTTCAAGTACAGAGAAGAAAATGGATGCGGTTGTTGTAAAACATCTCGCAAGAATCAAAAGCCATTTTGATAAAAAAGCTAATAATTACT
90	ZMD34448	15	35.997	ATAATGAAGAAGGAGTAGAAAAGAAATACCCTCATCCCATTTGAATCCCCTCGCAAGCTTGCTCAGAATGACCCTCATCTCCTAGCCTTG
91	ZMD116831	15	38.665	GCGTCAGCTCCAAGAGAGCGCGTAAGAAATCAGAATGTATCGCCTCACCGGCACTGCACTACTCCCGGTTCTTGCTCACGATGCCAGGTT
92	ZMD121032	15	39.44	GGGAAGAAGAAACAAGGTCCCCAAAATCAGCTCCATATGAAGTGGCCCACTTATAGGTGAAATACCAACAAAAACAGGGTCAATGACAGA
93	ZMD149495	15	39.597	TGGACGCGGCCGCGACGCAACGGCAGCGAGGGCTACTGTAGCCAGTTCGCTGAAGAACATGTTCTGCCGGTTCCCTTTTCCGGCGCCAGC
94	ZMD111742	15	39.642	AAATCATGGAATCAATGACAAATAAATGTGAACTATATACAAAGATAATTGGAGAATTATTTAGGGTGAACAGTGAAGACAAGAGTAAAT
95	ZMD31589	15	40.085	AGTGCTAATGGCACGAGAGTACGATACACTCCCTCCATCCACTATCCTACAAAGATGTCTCACTAAAGCACTGTATCAACACAGATTACA
96	ZMD30672	15	41.194	ACTACCTATCTTGCAGGTCCTCTTGTCAAAATCATGTGTGTATAATGAGAAGAAAATAAAGCAGAGACGAACAAGGCAAGATACTTACCT
97	ZMD152040	15	43.665	GATTGGTCATTTTTTCCTGCACGGCAAAAGGTATGATCTTTTTTGTTTTGTCGTGTAACGCTTACCTACCAGAATCATGGGAGCTTGGTT
98	ZMD148851	15	49.465	GTCTGTTTGCATATATGTGCAGAAGCGAAGATGGAAGATAAATGAAAAATTCAAGACCCTCCAGCAGCTTGTTCCAGGATGCGACAAGGT
99	ZMD60482	15	50.667	GCCAGCTTGTATACTATAGTGTAGCTTGGGATATGGGTATAGAAACTAGTAAACCGTGATGGCAGGATCTAGACGAGTTTGACTGCAATA
100	ZMD137259	15	52.492	GTCGCATGGTGGCCACTTGACTTCTTCCGCATGATCTGCGAACATGCCGTCACGTGCCTCCCGCGTGGTGGCCACTTTTGCCATATTCCA
101	ZMD27034	15	54.631	CAATAACATAAAAGATGAAATTATCAGTGTACGCAAAATTTGCAATTTTCCACCTGAGGAAAAGGCACACATTTGCTCCCAGGTACATGA
102	ZMD122774	15	56.437	AATAAATTGCTCATGGACGCTTGCGTCGTTGTCAGTTATCGTGCTTTTTATGTTACTGATTGTTGTAGTATCTCGCTTTTATATTGAAAG
103	ZMD67898	15	56.999	GCTATCACTTGACAGCACAGAAGAGGGCATAACAGTCTGTGGACGATTTGCATGTCGAATTCCCAAAAGGAGTTGATTATTATCGTTCCT
104	ZMD63605	15	57.868	CTGTGAGTACGCATGATAGAAAGCTGTGGTAGGAGAGGAGCCGCGTCCATTTGGAGGCAGTAGATTTTCATGAATGGGAGGAGGAAGTAA
105	ZMD115573	15	58.483	CCATTTCCCTAAAATTAGTTCCAAAGAGTTGGTTCAACAGTGTACTCTTTCCTGCTCAAAGTAATAAGACAACATGAGTATGAATGGGAT
106	ZMD91115	15	59.844	GATATTTGTATTGAAGGCTGAAAGGTTTGGCTCTTTTGGACAGCACCTCTTGTGAGTGATAGCATTCAAGGTGCTAGACAACTCGAATCC
107	ZMD126706	15	61.357	TGTGCTGATGTTTTCTTCATTTCTCTGATAGTGGCATCCAGTGAAGCGTTCTGTTCTTTGGCTTCCTCCAAAGCTATAGACATGTAAGAT
108	ZMD153206	15	64.815	GAGCACCACCCATGACCATTTTGGTCGAAATGTGACGTGCTACAGCCTACCGGTGGTGTCGCCAATTTGGTGGAAACGTGAAATGCTACA
1	ZMD119712	16	0	GCTAATACACATATGCAGAATGTCCATACCTGAAAATAAAATACAGAAGAGACAAGTGCACTCAGCCATAAAAATAGAGATATGTAAACC
2	ZMD149794	16	3.222	GTGACTCGTGTTCGGCCAAGCATCTTCGCCTCCGGTTCGCACGCTCCGTCCAAGCTGTGCCGTGCTGCGTCAACTCCGGTGGTGCACCCC
3	ZMD157489	16	4.573	GACTTAGGCAGCTCATCAGATGGGGGCTTAGCCATCCTCACTTATCTAGATCATCATCCTAGCTAGCTAACCTCCTTTTGGAGGAACCCT
4	ZMD121696	16	8.538	CAACAGCGCCTTGAAAGATACTAGTCAACGCCCGTCAATCTTTATTGATATTCGATTGGGTACATCCTAGTTAGAGCAAATACAGAAAAA
5	ZMD123409	16	12.885	TTCCATACCATATCATTCCAAGAACAGCAAGGACCATCCCAAGGACCACCTGAAGATTCAGACCCTCCTTGCCAAAGAAGAGAAACCCAA
6	ZMD71224	16	16.156	CAGCTAAACCAGGTGGCAAAGAGCGGCGAAGCATCCTTCCCATGAGGTCTGAGAAGCAGAAGGGTGATTCAGAAGACGAGGTTGGCGCTG
7	ZMD118004	16	16.184	CTACAACCAAAGAAATAGCGAAGCAGCATCATAACCACGCTGTGATTATGGATATCTACTAACAGTGAGCTACTGCGTTGATTCGTGGTG
8	ZMD117568	16	18.133	GTGGGGTCCTGTTTTGATGAGCGTCACCCAACCCAACAGCGCACATCGTTGTCCGCCCGTAAAGCAGATCCGTCCCTGCGCATCAACTCA
9	ZMD15709	16	24.907	ATATTCTTTTGAACAGTGACTCATATTCCGCCAATGACGCCCCCTTCTAGTTCTCCATGATTGACACTTCTAGGAAAGGCGCCACCGCCC
10	ZMD98411	16	27.212	GCTCGTCGTGGTCATGCTGCGGCCGTCTTAGCACCACGCGTGATCGCTTTTGGATCGAGACTGTTCGCCTACGGACTTCCCTCTGCCTCT
11	ZMD97274	16	28.445	ATTTGCTGTTCCACCAAAGTGTCAAGTTTTCCATGGTCCTGATAGCAATGCTCTTGCCAAAAGGCCTGACCCAGGTTGTTGGTCATTCTC
12	ZMD51783	16	28.529	GCTTTCCATTCAAAACAATAACTGGAACATGGAAATAGACTAAAACACAAATCAGGGGGAAGAACTTACCGAAAGAAGCATCTGTTGTCC
13	ZMD54020	16	30.164	AGGTCATGGCTGGGCCTTTATAGCCAGCCTCCGAAGTTGTATAGAACAGCAACTTTAGAAAGCCAGCCTCCGGAGTACTACTGATGATAT
14	ZMD18057	16	32.498	TTATCATTTTTTTTGTATGCAAAGAAATAACATGAAAGGAGAAGAGCTGCACATACCCAATGTATAACATGCCAACAATGGCCAACACGA
15	ZMD151416	16	33.393	CACAGCATTTGAGTTTCGTGATGAAGTAACACACCCTTCAGAAGTGATCTTTCAAGCGAAATATGCTTTTTTATCTCGCCATTGGGCACT
16	ZMD119015	16	33.952	GTGCATATATTTTCTTGGGAGCTCAACCAGAGTTCCGTTACAGAAATTATTTTTTCATGGCCAACGATTAGGAAAATTTTATATCCTGTC
17	ZMD32066	16	35.006	ATATATGAGAGAGTAAATATTCTATAGCCCGCTGCAGCAAATCCCTGTCAGGAAAAAATGTTGTAGATTCCTTCAAGACTTCACTTTATA
18	ZMD23385	16	35.759	GAATATAACCATGAACAAGGTTAGGGCTTGCTGAGTACTTTTTGTACTCACCTTTGCTGCTGATGTTCAGATGAAGAAGAAGATGGTGCT
19	ZMD37179	16	36.206	TACAATTTACAATGGAGTAAGAAGCGAAGTGATGAAACAACTGCATATGTAGGTGGTGCAAGAATGGAAGCGTCTATCTAGTCTCTAGCT
20	ZMD151558	16	36.589	GCGAGTCATGCAAGGTGCGTCCGAGTATTAGGCTACGTGATCTGCTAATGGGTCACAGGGTGAGCAACGTGATCTGGTCATGGGTCATGG
21	ZMD20399	16	37.069	ACCAGGAGTATACCTGCCAAAAACAAATGTGTATACAAATTTTACCATCAATTGCCTATTGTACTAAACCATAATGATCTTATGAAGATC
22	ZMD104359	16	37.231	GCTACTTTCTCAGATAGGCATACGGAGATTGAAGATTATATCCCCTTGGATGAAAATGTGGTTTGAAAATATCATGCTTCTTTCACCAAA
23	ZMD83283	16	37.691	ATCACTCAGATCACAGCTTCTGTCCGTGTCCCGCTCGCTGCCAAAGCATTCAGCATGACGGTGCTGAATGGATGATGTTGGAGAAGAGTA
24	ZMD20488	16	37.992	GGGAGAAGAGCTTGAGAAGGTGGTTTGGCTATCTCATCCTTGACTTGCATAATGAACAGCCTCACATACCTTCATTTCAGCCATCTCATC
25	ZMD139973	16	38.256	CAAGATTCACACAAATGAACGGTCCACATTCGTTTCGGTCTATATTGAAAGAGGAATTTGTCTATAGGATACCGTGCTTGTGCCTATTTG
26	ZMD152060	16	38.485	TTATGGAATCAACATACATTTGCAACCGCTCCACCATTTTCTTCAATTTCCGGAAGGTCATCCTCTGTACATAGAACAAAAAAAGAAACG
27	ZMD26351	16	38.789	TACAAAAGATACACGGATTGTGACATAACAACAAATCGGATGCTGCATATACGCCTTTGGGTTTTATGATATCCAATCATATCCCCTCTA
28	ZMD49583	16	39.092	TCTCGGTAATGACTTTTACTATTCTATATAGCTCTTTCTAACTAGAAGACCATTTTCTAAACTTGTTACTTCTTGAACCTATGGGCAGAA
29	ZMD11665	16	39.411	ATCATTTCATGTTAGGAGCCGAGCTAATTGAGGAGGAGTTCGATGATGTTCTATTCATCGAGAAAACTAACTTTGAGCAAAGCTCAGGCA
30	ZMD154327	16	39.712	AGTGAGTACAAGCAAAATTTGGAACCCTTTCCACATTCTAGCTCCTCTATATTCTCGTGTAATCGGTCAGAATGTCAGTCTTTTGGAGGG
31	ZMD33146	16	40.026	GAACAACAATAGAACTTAGGACTCGTAACTATATCTTTCTATACTGACATTCAATACAAAAAATGATTCATGTTTTAGTCATCTCCAAAT
32	ZMD57896	16	40.096	TTGATTCACTATTGCAAGGCCTGCAAATCCGTCCCCATCGTGCTGCCACAAACCCTAAGCAACTATACCTCGCGATGCCAAGCAACCACT
33	ZMD1179	16	40.57	ATGATAGAAAAAAATTTGACTTACTTGAGGATTCAACCATTTTGGAATTGCATCATCCCTTGTAGGCCTCACTAATGAAGTCAATACTTC
34	ZMD54549	16	40.578	ATCAAGAAACAGGATGTTACAACCTATTGTGCTCAGGATTCATCCAGATAAACAATCAGATTGCCATTGGTGGTAGCATTTACCCAGACT
35	ZMD22460	16	40.754	CCTGTTCATATCTCATCCACTAACTATGTCTTTGATAGAGAAGCGCAGTCTGCTCGACTATACTCCTTTGCCCGGAGGCTATCATAAGAG
36	ZMD124543	16	40.795	CGCTCATCTCGTCCTGTAACAACAAAATTTAGATACTTCAGATTTAGAGTACATAAAAGACTGGACATTCCCTGCAAGCTAAAAAAACAG
37	ZMD8010	16	40.882	TTTCGGCGATGATATTTACTATTTGGTATGGCCTTTCCTAACTAGGAGACCATTTTCTGAACTTGTTGCTTCTTGAACCTACGGGCAAAA
38	ZMD31906	16	40.943	TCTCTAGTAAGATTTGAAAGTTTACAAGAGTCAGTTTTGTTCTGCTGATCTGTTTCAGTCCCACAGCTTCATATGCTTCACGTCTGCCAC
39	ZMD121252	16	41.035	CTTGAAGAAGATCCCCTATGAGCTTCTCACCGGGAATAAACCTAATGTCTCTTACTTTCGTGTTTTTGGAAGCAAGTGTTATATTCTCAA
40	ZMD88886	16	41.201	TAGCAATAGAACATACCTCATCCTTTGGTAGTGTACTAGCACCAGTAATGGTGATGTCCTGTTTCTTTCCAGTGCCCTTGTCAACAGCAG
41	ZMD43009	16	41.261	AGCAAGTATTCATGACTTTAGTGCAAAACGATCGGAGTACAGCAATATAATTTTTCACAAACAAAAAAACACCAATGACTCTATTTGATC
42	ZMD109071	16	41.347	AAATTCTGCAGAGTTACAGTCAATGCGCATTGCCACGTCCTTTTTGGAAAAACACCCCTTGAGTTGTGCTTCTCGTTGAGTAGTTTTGTT
43	ZMD369	16	41.729	CATGTGCCTAGGCTAAAAAATAGCGAAACCAATGAGTTGGCTCAACAAGCATCGGGTTATAATGTTACTAAAGATAGATTTTCAGTCAAT
44	ZMD48491	16	41.785	ACGTTTGTGCTTGTGCATGTAGATCAGATACAAGAGGCCAAACTGTTTCATTCAAGTCAAACAAGGAGAGCAACTATGAAAAATTACACA
45	ZMD154394	16	42.44	AGACCACTAGCATGAATACTTAGTGCATAAATTGCATTTACAAGTCCGTAGTACGTGCCCCCACATATCTCTCATACGTGATCACTTCAC
46	ZMD112674	16	43.196	TATTCGGTTTGAAAATGAATCCGCTCAAATGTGCTTTTGGTGTATCGACCGAGAAGTTTTTAGTCTTTATAATTCATGAAAAAGAAATAG
47	ZMD111332	16	43.469	GTGCGCTGCCGTCCCAGAGAGAGATTCTCCCGATCGCATGGCGCCTGGAGCTGGAGCCAGGGCAGGTTGATGAAAAGAAAAGCTCAACTT
48	ZMD55564	16	44.232	GCGTTCGGAGGATCAAGTTTTTGCTTTCTTCTTATGGATAGTTTGGTCACCGTGGCAATTGCAGTACCTAGGAAACCCCACCATGAATGC
49	ZMD84243	16	44.356	CCCCCACAACTAAAACAAAAGACATGACATTTTTTCTGCAGCTGGAATCCCAAACACATGGGTTCCAAGGTCGAATGAAGCCGCTGATTA
50	ZMD25627	16	44.38	TTTATCTTGCGTAGGTGCATGCTCTCAACTAGTCATGATCCATCATGACTACAAGAAAATAGGTTTGTAGAGGCACTTTGCTATGGCATT
51	ZMD93135	16	44.621	TGGTGATTGTGGAATCACACCATTTGATGGAGGAATACCAATAAGGCCACAGAGTAAGGTCTGTTGTTCAAAACACGGCACTGGATAAGA
52	ZMD113881	16	44.625	GATCGCAGTGCGTACAAAATAAGCTAGCTTTATTATTTATGATATGATAGGGAGGAAGATGCGAGGAGCACAAAAGCCTATCCCAATCTG
53	ZMD64808	16	45.94	CTACCGTCAGTGCTCTAGCTGATATGGTACAAGCTCTTGTGACTATGTATGCTGATGTACTGGCCAAGGGACTCATATCACGACAGGGTG
54	ZMD101074	16	46.196	CTCCCTCTATTTTTCGAATTCCTGTTCATATAGGTGTAGACAACAGTGTGGAGTACCAGTTGATGCTTGGGCACACAATGTGCTGGTTGG
55	ZMD56143	16	46.199	CCCAATCATATACCCAGTAATGTTTGCTTCACTGTAAAATATGTCCAGATCTAAGTTGATATAAGATAAACTCAATCTAACCGAGAATAA
56	ZMD38294	16	46.652	TGCATCTGGTGTCTTGACGTCAAGCAGGGATCTAGGGGAAGTTACTCATAAGCAATATAAGTTGATTAGTGCTAGACTCCTCCATAGCAA
57	ZMD28100	16	46.871	ATAATGCGCCTGTGAGGCCCGTTTTTGCGCTGATTTTTGAAGGTGACCAAAACATGATATACATACGCAAATTTGATTTTTGGGTGTAAT
58	ZMD122709	16	46.908	TTATACTAACTCGGAATTATGCAGCCTATCAGCATCCTGTGTCGCTCACTGAGTGATATTGATACCGACACAATAGGATTTCCTAGAGGT
59	ZMD20757	16	46.908	GCCACTTTGTCATTTATGCTACCACGTACCATTCTGTGCCTAGAGCCAAACTCATGCAAGGCATGCGAGGGGGCTTGCTGTGGATTTCTG
60	ZMD86554	16	47.02	TACATGCGTCGATTCGGACGTCGATTATGAAACTTGTGTTTTCGTGAAAAACATGTCCAATCCACTGCATTGCACACAAAAACTTTGTTT
61	ZMD53852	16	47.063	AAAATGACAGACTGAACATCTAAGTATAGGCAAACCGTAATATGAGTTGCATTCGTAGGAAGACTTGTACCCGCAATAGGTATGTCCACA
62	ZMD141635	16	47.235	CTGATGTTCCAGATTGGTTCACCACTTTGCCAACTTTTACCTCATTGTAACATAATCATCCCTCATCCAATGTTCTACTGCCTGTATGCT
[truncated: 377 more rows]
