# Supplementary material for: Construction of high-resolution genetic maps of Zoysia matrella (L.) Merrill and applications to comparative genomic analysis and QTL mapping of resistance to fall armyworm
Source: BMC Genomics. 2016 Aug 8;17:562. doi: 10.1186/s12864-016-2969-7 (PMC4977732; doi:10.1186/s12864-016-2969-7)
Supplement: Additional file 6: Table S3. — Sequences of RAD tags mapped on Cavalier linkage groups (LG). (XLS 729 kb) [file 12864_2016_2969_MOESM6_ESM.xls]

## Sheet: Table S3
Table S3 RAD tag sequences of Cavalier linkage groups (LG). Locus names and their sequences and positions on Linkage groups (centimorgan, cM) are listed.
Marker #	Locus	LG	Position (cM)	RAD Sequence
1	ZMC23974	1	0	ATCAGTAGAATCATACATAGAGTTCTGTGCCATCGCTTTTATCATCTTTCGTATTATGCTACATGGAAAGTATTGTAGGAGTAGAAGAGA
2	ZMC119470	1	1.205	ATCACACAGTCATGCTAGTACTATCATGTATCACAAGTAAAATCATACGCGGATAAGTTGCCTAGCGCATTCTTCCAAATGTTTGGGAAC
3	ZMC125594	1	2.046	GCATCATGGATCTTACCTCTTGCGTACCTGCAGCCTTTGCATAGATGCCTTTTCTCTGGGGCATCCACATATAATACCTTTTCTTCATGT
4	ZMC52853	1	2.803	TTTAGTTTCCTGAGGAATCAAAATAAATATTTTGAAAAATACTCATAAAGGATGTTGGCGAACAAAGTTACAAGGATGAAAAACACAAAA
5	ZMC16008	1	3.983	TTTTGAATCAGGAAAGATTGCTGGGTGTAATATTGCAGATAATAGTGCAGCAATTGGCGCCACTCGACGTTTATTGCAGCTAAGGTGCAA
6	ZMC65979	1	4.049	TTCAACATCATTGCTTTCACTTCTTATTGCAGCCCCTTCAGTCAACTGGCAGTTCAACAAGTCAACAACCTTCTTCAAATGTGACTCTTG
7	ZMC15530	1	4.061	CGTACTACTCCTGTGCTGTAACCTGTACTCCAGGCAACAGCAGTATCACACATAATTATATCGCCTCAACCACTAATTAGAAATGGAAGG
8	ZMC142515	1	4.112	TTCTGTCCTTCGATATTATCGACTCGTCCTCTCAGCCAAGCACAAGTGGAGCTTATCTACATTCCCATCAGAATCGGAGGTCAGGGACCA
9	ZMC83336	1	4.12	GAACTCCTGTTCGTACATCCATGATCCATTTGCTTGTTTATCTGTTGGTGTCAGGAAAGGTGACTTGCCACACGCACGCTTCGCCTGCTC
10	ZMC131479	1	4.238	GATCCTCGATCCTAAACTGTTATTGTCCCCTCGACAGTGTTTCCGATTGGAAGTGGTAGTAGCTCAGATCCAGACCCGAAATGATTCACT
11	ZMC115357	1	4.406	ATCACGTAACAGTCCAATTTGATGGGAATGGGATGGGATAACAAAACATAATATGACTGATCAGCATGTGCTGATCAATCCAGCCTGTGT
12	ZMC88830	1	4.838	CCTCCTCTAGGGAATCACCTAATATTCTCAAACTAACCACTAGCAGGAACAAGAAAGCGGCACCAAATCTTGAGAAAAACAACACCTTCA
13	ZMC99716	1	5.027	CAGTCTATTCCTGGTTCCAGCTGGTTTACTGCGGGGAGGAACTGATCCTTCTTCTTGTAGCCTCCTGGTTCCTGCTTTGCTCCCTGCACA
14	ZMC113487	1	5.258	AAACAGAAGAAGACACCAACACTAAACTAACCTGACGCGACGCGACACGACGCAACGTGAGTCCAAGATCCCCGGGGGATCCTTGGGAGC
15	ZMC131412	1	5.363	GATGCTGAAAACCACAAGCCAAATGAACTCGAGGAGGGAGAACTTCCTGATAGTCATGGTAATAATGGTCTTCTGTTTTGTGAAATGTGA
16	ZMC155410	1	5.67	GAGCCATATGAGAACCCCTATATTTACTTTCGAAAGCAATAGGAGCATTGGGTCCTATCAACATTGCAATAGCGGCTGCACCTCCAGTAG
17	ZMC93622	1	6.165	AAAGAAACACTTGTTGCATAAGCATGAAGCACTCCCAATAACAAAATAAACTATCAAACACAGTTGAGGGATCTATTTTTCAATTTCACA
18	ZMC18960	1	6.322	TTCCTGCTTTGTCTAACATCATCACTCTTTCGTTGTTCCCTGCAGTGCAAGCATCAATTCCTGCAAACACATGGGTAGTCAGTGGAGTAC
19	ZMC152565	1	10.3	TGAAAAAACCATTTACCACAATGATTCACATCGTTGGACGAGCTCCTGATTGATCAAGGTGGCTTTCAACACATCAATCGGAGATACCAA
20	ZMC18	1	10.818	TTTCTACCTAATAATTTCTGCAGCAGTAAACCTGTATCCTGCTGTAGTGCTGCGGAACTTGGAATATGAATATATTGGCTAATTATCAAG
21	ZMC137048	1	11.497	CATCTTATTGCACGCAAGTATTGTCAACACCACCACCAACAAAGCCTTTTTGTCTCAAGCAACTTATTTTTGCGACTGTCCCAAGCAAGT
22	ZMC113771	1	12.27	GAGGTAAGGAACTATTCTCAAATGCTTTGCGGTAAGCACAGTTTGATGCTATAAGATTTACATACAGATCTGAGATGTAACACTAAATCT
23	ZMC112181	1	12.975	TATTATGCAGAACATTTACTCAAGTGAGCTCTCAGTGGCAGGATACCGACACTATGAGAGAAGAGCTGGATGACCTTCAGGTTTCTGATT
24	ZMC58987	1	13.015	AATCTACTGGTCATATTTCAAACCAATTTCCCAATTATAAACTATCCACGCGGTGAAACATATCCACCACGTTCCAGCCTTTGGCTCGAT
25	ZMC142727	1	13.214	GGTACTTTCATGACATCTGGATGCTTCCACTGCAGATCATCCTCGCTCTCGCCATCCTGTACAAGAACGTCGGGATCGCAATGATCTCAA
26	ZMC46453	1	13.256	GTGGATGCAGGTAATTGTTGTGACCTGTGGATATTGCATCCTTTTATAACTTTGAGGTTTTGTTTAGTTGGCTGTTATTTCTTGATATTG
27	ZMC64971	1	13.565	GCGTATGGGTATGGTCGGTGACAAAACATCGCCGTGACTAAGATCAATTCGGTGCATGCCACTATGACAATGAGCAACATCGCGGTGCAA
28	ZMC29989	1	13.622	TACTGTCGATATGTTACTGAACAAGGATTTGTTGTAACTCGTTTTCCTAATCATTTTGTTGATAGCAATATGGTACAGATATCCCTTCAT
29	ZMC146798	1	13.992	ACTAAAAAGGCTTTGTTGTTTTTGTTGAAGCACAAAATCCCCTATTGTTTGATCACTGTCTTGAGAATAATAAAATAGAAAACCTTGAAT
30	ZMC66990	1	14.061	ACTGAATATGCTTGTGTCAGCACAGTTGAATTGGTAAGATGCCCATGGAAAAATATTACTTCTACTGAAATGGTAAACAGTACCTTTATT
31	ZMC4062	1	14.353	TCAGAAACAAACAAACTGTGATGGTTCATCACCCAGTCCTAACGATGACTGGAACAGTGTTCAGTGTTCACAGACAGCAGCCAAAATGCT
32	ZMC146038	1	15.639	TCATTTGCTGTTTGTAAATGGTTTTTTTAGTAAATGGTACAGACGTAATGTAACGAATTCAAACTATCATGGGTGTCCTGATTTGTCCCT
33	ZMC53130	1	15.673	GTTTCAGTCCCAGTCAGTATCAATCATATGTAGCTGATCAAGAGGCACGGCAATATTGCAACGCTGCATCGCAGAAGTGTACTTACCCAT
34	ZMC141590	1	15.883	ATGAAAATGACATAATACGCATCCCTGAAGAAATTCGGTTGTGTTGCCTAGAGGCTTATGAACCCAAAGCTGTCTGCATCGGTCCGTACT
35	ZMC143295	1	16.43	CCTTCCTTCCGTGACGGACGCATAGACGCGATCCGCCGGCTACGTGCATCGGTGCCCCGACGTACGTGCAGAGTGGAGACCTAAGACCTA
36	ZMC125652	1	16.431	GGATATAGGATGTTTTCCTTTTTTGGGGGCGTAAACAACATATCTTAGGTCATAAGTAAAGTAGTCAAAGGCAGTTTTGAGTTGACGAAT
37	ZMC120508	1	16.436	CCATTAGTACTGATAGAATTGATCTGGCTTAGTGAAAGATCTTTCATTCTTTGAAGAAAGAATGTCACTCATACATAACTTCTTACATAC
38	ZMC42503	1	16.596	GCACACGGAATCCTGTCCGTTGGGCTGGTGCTTATCCTGACAAAATAGACTAGATAGCCACTGAGATGGAGTGACCGCGCGGCCGTGCCA
39	ZMC4774	1	16.988	AGAAAAAGGGGTTTGACTATTTTTTCTTGGCACCATTCTATGTCAATTCATAATGGCATTGAGCAAGGCACTTCATCATCTGTCTGTTGA
40	ZMC113116	1	17.25	ACCTGTGAGTGTTACCTTCTCTTCTTACAGGAAAAGCTGCCTGTTGAGCAGTTCATTGACAGAAGTGTTTCTGAGAGTGAACCAGTAAAG
41	ZMC157135	1	19	ATTAGAGTTCAGGTGAATGCGTATTTTTTTGACTCGTGGTCAACCCGGCGAGAGTCACACTGACTTGTAGTATGTCAGTCCTTTGTTTGT
42	ZMC92184	1	19.031	GCTTCCCATTCATCCCCACGTCCGTGCGAAAAGCAGTGAGAGCGTAATACGCTGCAGCAGGCTTCTTTCCGGCCGGTTAGCCGCCTCTGA
43	ZMC93256	1	19.738	CCTCCGGGACCACATTACACCATCCTGGCTTACTGCTGTTTTTTGTGAATATGTTTTCCGGATCAGGTTTTTTCCAATCAGTAAGCTTCA
44	ZMC55607	1	20.161	GGATGCTGCACGACGCTTGCTGATTTATCAGCTGTAACGACTTGCTCCTTTTGGTTGATTAGCTTTGGCTCTCCTCCCTTTGGGGATCCT
45	ZMC157381	1	22.191	TTGGTTTCATCATACCTTGGCTTCTTTCCAGTAATCAGTTCTAGAAGGAAGACACCAAAACTGTAGGCATCACGCTTCTCATCTAGATGT
46	ZMC11596	1	22.767	ACCTTTGTTGATTGTTGACAAATTTATGCAGGAAATCTCCGTGTTTCATTATGGATCATTGAAACTAGAATAATACAATCTATCAGGTCA
47	ZMC117179	1	23.18	CCATCCATCAATCAAGCGCCGGTGCGTTAGACTTTTGGGGGCCAAAAGCGTTTGCTTCTCCGCCCTGCCTTTCTTTCGCAGCTCCGGAAT
48	ZMC36083	1	24.575	GGACTGGAATAGGTTACCTTCGAGAAAGCTTACTAAGATCCATGTGTAAGAATTTTAGACGTCTGTCATCTGGTAATCCCTTATTTATAT
49	ZMC11093	1	24.898	TGAGAAAATCCAAATAAAGATAAGAAAACTGTAGAAAAAAGACAAAGTTCTGTAAATATTACTATTACAGGTATAAACATTTGCTACTTA
50	ZMC76024	1	25.289	CTTTCAACGTGGGTGACGGTCGAACTTTCGGGTCGAACGCGAGGCAGAATGAAGGCTTGTCCACGGTTGTGCTGTGTCGAAAGAGAAAGC
51	ZMC40743	1	25.563	GTTCCACAAGAAAATTATATTTGCAGCTGACTGGGCAAACGAATACACATTCCAAGATATTCAACCGTTTCTCTCCCTTGTGGTGTCATG
52	ZMC109362	1	26.293	GATGAAACGAATGCAGTGGATTGTCTGAACTGAATCAATACTGCTTGCAAGTTGCAGATGCCAGCCACTCAAGCAAACCATGATAGCTCT
53	ZMC73286	1	27.537	ATGGTTGCAGCAAGGATTACATACAATTTACAAATACTCGATTCCTTCCCGTCCCATTCTGAATCACCCAATCCTGACACGGGACAGTTG
54	ZMC5221	1	27.743	CAGCCAGTGTTATTTGCAGTTAGCAAACATATGTACTTTGATATCCACAGACCTGTGTTTCCTAAATTTCTTTGTGGCTTACTGTAGTAC
55	ZMC155145	1	28.359	GGGAAAAATATGGTCTAAAGGATAATGGCATTCCTTCTCACTTCAATAGAATGTCTGGTGTTTCATGTGGCAGTCTTGGTTTTGATATGT
56	ZMC50825	1	28.563	TGGCTTCTTCAATGTTCATCTTTGCTGAATCCTCGCATAAATCAGAAGTCACGTGCTGTAGCCTGTAACGCTGTTATGGTTCCATAACAA
57	ZMC86804	1	28.659	CCATCAATACATCAATTTTCACAAAACCGTTCTCGCAATCTAGGTCTTGTGGAGGGTGAACAGAGACCAAACCATTAGAATGATAACCCT
58	ZMC145995	1	29.002	ATGATTTCGAGATAAGGAGCACCACAGTTTTGCAACGGCATCAGCTAAGCGTCTGCGTAGAAGTTTGACTCTTTGGCTCGCAGAATTCGA
59	ZMC27516	1	29.181	GTCAGTTGTTACTTTTTTGTTTTGAAGCTTGGAAACGCATTAGGTTTTTGGGTGGCAGTACTTTTTGAGCAAGGAAGCTTATAGTTTCCA
60	ZMC153858	1	29.337	GGCCACGGAGCCGGTGACGCTAACCGAACTCTCATCACCGCTCCGTTTGTTTGATCTGTCCCTGGCCGGCATTGGCGCCGCGTTTACGGG
61	ZMC16602	1	29.489	GTATGGAACTCAAAATAATGCACCTCCCTTTAGGCCTAAAACACTGAGTTCTTGGACAAGTTGATACAATTGATAGCCCAAGAAATGCAA
62	ZMC119008	1	29.507	GGGCTCGTGATGTGGCCAACACGGGAGCCGTTCGTACGTGCCCCTAGTATCGCTACAGTGTTACACTGACAGCACCACGACGAAGTGCCT
63	ZMC107376	1	29.568	GTTTTGTTCCAATTTGCTCGAATCGTGGGATGCGCTAAATTGATTTAGTTTACTTCCATTGAATTTGATGACTTAGACTGCTATGCTTGT
64	ZMC132522	1	29.621	ACTGTATGCGTTGGCATTTTTGTCGAAGTGTCTATATTATTGTGATACTTTTTGTACCCTGTTTCCATTTACCAGCTGCACTCACCTACA
65	ZMC72868	1	29.649	ATAGTGCAGCAAGATTTGTGAATTCCAATTGCCAAGGTGAAACACACAAAAACTTAGCGGGCGCATAAATTGGCTAGAATTTATATGTCC
66	ZMC21436	1	30.047	ACATGTGCAATACGATTGCTTTAGAGTTTTGTTGCTGCAATGCTGTGAGTCATACATATGCGCCCAAGAGATTGAATTCCTGGTGTGGCG
67	ZMC102250	1	30.36	GCAATGTATTTTCTCTTTATTTTTTCTTGTAAAATTCGACGGCTGGGATTGATTTCTGGTCTTACCTCCTCAGAGGTAAGAGATGAGCAC
68	ZMC49771	1	30.377	ATTGCTTCGATCAGATTCGTTGAAATGTTGAGTTGAAATATAGCATGAACTAACATGTCTGTTGGCAGTTATCAATGCTGGAGTAGCTGG
69	ZMC71521	1	30.419	TTCCTTTCAGAAAGTGAGGTTCCAACTCAGAAAGGGCACAGTGACACGTCGGGAAAATGGGTCGTGGACTTGTGGTCCTTGATCGGTCAA
70	ZMC87252	1	30.489	TTCCCGAGGAAGATGGACTTCAGAAGTTCAAAGAATGGATTATATCGCCAGATCCATCAATACTGGGGAAACTTGATATCGAAACAGGTA
71	ZMC19427	1	30.533	GATGCTCAAGTACTTGGACCGATAAAGATGAAACAATTTTGCGTCTTCTGATCTTCTTCTCTCCTCCCCTTTTTATTGTTTTATTCTGTT
72	ZMC28609	1	30.633	TCCAACAAGTAGGTGAAGTGCAGATTTGGAGGTCCAGTGGTTGGTAAAACTAACTACAAATTGAACTATTTATTTATACTGCAGCATCAT
73	ZMC38657	1	30.704	ATGATCTCTCCACATATCCAGGCAGTTCACCAGGCCGTCAAAAGAACTGGCTCAGTGTTGTTTTTATCGCATGATCCGCACTAAAACTGT
74	ZMC9258	1	30.741	GCGTGTGGACCTATATGCCGGCACCGGGAGCAAGCTAGTAGCCCGGCCCGGAATCATCATCACCGGCGACGATCGCGTCCGTTCCGTGTC
75	ZMC132524	1	30.772	GGACTGATCTTGTGAATGTGAGAAGGTTATGTCAGTCCAACGTCATATATTGGAGTATGGACCATTGCCAGACGAATGTTACCTATCAGC
76	ZMC92285	1	30.811	AGCAATTCTTGCAGCTGTTTTCTCAGCAGATGCAGCCTTTGCCGCTGCTGCACTTCTGCCATGGACAGAAGCAGAAGCTGCATCCACAAT
77	ZMC32071	1	30.945	TGAGTAAAAAGACTGGTCCATCTGATGGGTAGCTAATCCCATTGGTCTCCCGGATTGACTCTGAGCATTTGTCATCACCGAACCATTTAC
78	ZMC81372	1	31.254	CTAATATTGGAGATTCTGGATTCCTCGTGATAAGAAATGGAGAGATATATAAAAAATCAAACCCAATGACATATGGTTTCAATTTTCCTT
79	ZMC73182	1	31.623	GTTCCTTCTGTTTCAAGGTATACCATCATTAGCATTGCAGCTAATTCCACTTATACACCGTGTAGATGCCATCTTTAGACAATGATGCGT
80	ZMC148860	1	32.068	ACTGGCGCGGCAGGAGACTAGGAGCAGAGAAGATGATTTTTCGGAATCAGCAGCTTTTGACACTTAGCACAATTTATTTTCAGCATAGTC
81	ZMC126826	1	32.476	ATGATTTTGTAAAATACACGATCTCAAAGGGATACCCAGTTGACTCATGGGAATTCGGTAATATTATACTGTTTTTGTTTGCCACAGAAC
82	ZMC32929	1	32.997	ATCTGATGAAGAGGAGAAAATTCGTGTGGTACTTCTTTTTGTTTCACTTTTGATCCATGCAGGACTTGCAAATACAAACTCTGTGCTTTT
83	ZMC121310	1	33.02	GCCGAAAGTATAGTCAGGCCTGTGGCTTCATAGTTAGGGACAACGTCTCGATTACAGTTATAGACTGGAGGCTGCTCGATGAGGAGACTA
84	ZMC131019	1	33.585	CAGCTATTTTGCAACGCCATAGCAAAATGTAGTTATAGTGTTACAGCTTGTCTAGAATCTACACTCGTGGCAATAAGAAAGTTTGCTCGA
85	ZMC122000	1	33.939	TCATGGAGTAGTAAAGAATAAGGCACAGAATTGAAACCAAGATCATAAAACTACCCAAACATCATGATACATCTCACATGACTACCCAGT
86	ZMC5537	1	34.006	AGATGCTTGTTTTTAGAACTGAGGCACCGATACTCGCAGTGTTTTCACCCTCCTTCCATCGGTGCTTGAATCGGAAAATTTCTCCAAGAA
87	ZMC24115	1	34.017	TTTTTTTGCCCTGGAGGAACGGAGAATTCCTCAGGTCGGCCACCGGAGACCGAGCCAAGCTAGGAGCTTCAAGTGGACCAATCAATTAGT
88	ZMC150018	1	34.065	AAGGTCAAATAGCAGGTGGGTTTCAATCAGTAACACAGGGCAATACGTGGTAGACTGAACATGATTGAACCACAAAGGAGATATATTATC
89	ZMC66522	1	34.852	GGGGCTTCCATTTCTTTTCCTCTTCCTTGAAACTTGAAAGTATGAATCTCTCTGTCATATTAGATAGCAAGCTGACTTGTACTGCCTGCT
90	ZMC23572	1	35.757	AATGCTGGAAAAATACGGAATATGAAATTTGAAAATATGGATCTTGGGATACAAATGAAAGATGCCTGAAATGTTATGTAGAATTGTGAA
91	ZMC92013	1	36.103	TGGGAAAATTTTTGCACAATAAGAGGGAAACATATGGTGATGTCGATATTGGTATGCAAGATCTAAGAATCAGCTGACTCTATCTACAAT
92	ZMC151277	1	36.363	AAAACCTCCAGGGAAAAAAGTTATTGAGTTCGTTTTCACTTTCAAGTTTCACTTTTGAAGAACATGATTTTTCATCAGGAAATAGATCCA
93	ZMC102855	1	36.894	GAATGTTTTCTTATGTTCCCAGTTGCGGTTATGACATTGCAATTCATAGCCAACTCCAATCATATGTTTGTTCTATTCCTGCATTTTTTT
94	ZMC150802	1	36.933	TCTTCTCGGGGTTGACTCGAATAATCAGCAACCCATTCGCTTTCAGCCCAGCCCAAGTCATCACCGGATCTCCCCCGATGGCAGGCGAGC
95	ZMC115734	1	36.943	ATATATGCTTAGACTTATCCATGGGTGGATATAATCTCGGACCATAGTCGGGGATATACAACGATTTTTGTCAAGCATATAAAATAGGGA
96	ZMC58825	1	37.174	AGACCCGGCACACCAATCAAAATGTGCAATACAGGCAACTGACAGATAATATTATTTTAGTGAGATGAGCCTGAAAGATATCAAAGATAA
97	ZMC92505	1	37.529	TCCATTTGTACCATCTCACTTCTCCTGATGATAGGTAACAACCATTCCCCGAAAAGGGATGATAAACCTTGCAATAAAGCAATTGTAATA
98	ZMC6590	1	37.61	ATAACAGAAGTCTCAATAAAAGATCATTGCATCTGTTTCTTTCTATAGCATGCTGTAACAATGTTTTTATTGGTGACATGGAAGTAGCTT
99	ZMC87565	1	38.175	TAGAGTTCTACTACTTCAAGTACTCAATTCATGAGTGACTGCACTCTTCGATTGGTAATTCTGGATGTTCATCCTGGTGGTCTGAGGAGC
100	ZMC129592	1	38.684	GTAAGTATTCCGGTTGTTTAGTCGCCAAAAAAAAGTGCGGTTGTTTGAACTTGTTGCTGATGATCGGTTCATGTAAAGATGTTAGGGATC
101	ZMC95419	1	39.565	GTTGCTTGGCTGCTTGCCTGTGAAGCTGCGCCGGTGACTTGTGCCTGTGGTGTGGAGACGGAAGAATCAAGCATGACGAATGACCAGTAA
102	ZMC712	1	40.36	GCAGTGAATGGAAATCTGGAAGATCCATAACAAAAATCAAAGAGGTGTAAGTCAAGTTTGGTTCATAGGGTTGTGTTAGAAGATTAGCTG
103	ZMC98694	1	40.716	TAGCATAGCATCTTCTTTGGTCGACTATGCGAAAAATGTCCACGCAAGCATGTTCTTCGGTGGAAATCTACTCCTGTTGCGCCCGCCGGC
104	ZMC14805	1	41.009	AGATCCAGCCATGCAAAATCAACCTTCTCCACCAATTGCACGCCTGCCATTCTCTCTCTCTTCCCCTCTCTCAACGCACGCGAAAATACC
105	ZMC103450	1	42.053	TTCTATTCTTTTTTGAGCTCATGTCACTTGATTATACTGACCTTATACCATATCAATGGTTGATTTACGGGGTAAGCATTGGCTGAAACC
106	ZMC17431	1	42.072	CCATGAAACAGCACACTCTTGCTCCAATGGAGCAATTACAAGAAATTGTGAACTTAGCGAATACAATTATAAGACAAATGGATTCCAAGT
107	ZMC136633	1	42.855	TTGGCAATTGCATGTAAAATAGGACAAGATACTGAGTATGACACCCACCTCAGAGCCACTGCAAGAGGAAAGGCTTCACTATCTCACATT
108	ZMC144339	1	43.097	AAAGTAGACACTATTTGATCAATATTTTGAAATACCCTAGTTGAAGCCATGAATAATGCTGCCAGCTGACCAATCTTCATTATGAGCAAA
109	ZMC67626	1	43.498	GTTACTGCTCTATCCTGACTGACATTGTGAAAGTCAACCGTCCCCTCTTTTACCTGTCTGCGTTCTCATCTTTTTGCCTTTTGTTCTTTT
110	ZMC150532	1	43.793	TCATTCATATGCGCTGCGGACGCTAGTGGCCTAACTAGGGTTACATCACATGTTTTACACTGTAAAAAAGAACTTGCATGCACACATGCA
111	ZMC58140	1	44.13	CTAATGGCAACTCAGAAGGTTCTCTTAGCTCCTTTAGCAAAAAGCCATCCTTTGATAATACACCAGAACAAAAGGTAGGTCTGTTCTTTT
112	ZMC155352	1	44.385	GAAGAACCAAAAGTTAGAAGCTTGACCCAAGTGAGAAAAATACAATGGATGAGAATCAGTTCTACTATACATTAGCAAACTAGAGTGTCA
113	ZMC44361	1	44.495	TTAGGGGCATGTCATCTTGACTTGTAACAGTACCACCCTTACCCTTGGCAAAGAAATTTCTGTTACTTGAATTCTTTTGGATTGTAGAAG
114	ZMC64134	1	44.925	GTCTGTAGAGATCCGAATTGCCAGGATTTTCAACACCTATGGGCCTAGGATGAACATTGATGATGGTCGTGTTGTTAGCAACTTCATTGC
115	ZMC125349	1	44.986	ACACGATTGATAGACATTGTTCTACGCATCCAATGTCCTAGCCAGAGTAACTGATGAAATATGACGGGTTATGCTAACTCACAAAAGTTG
116	ZMC144142	1	45.383	CTTTTACATCAGCATATGTTGTGCATAATTAGCGCCCTTAGTGACCTCACAGTTTCTTTACCATTCTATGTTGCTGCAGGGATTTGGACG
117	ZMC153146	1	45.53	TAGGACAGGTGTGTACATACCGTCCAGTTGAATGCTTTGCTATTGTTTATTCAAGCTGTCCTGCCACAAATAAAAAGCCAAATCGATCAA
118	ZMC110825	1	45.799	GCACCGGTGCTTGGTGGCAGCGCCCTGATCTTGTCCGGACGGTCCCAGCTCTCCGTCCCGACTTCTTTGCTCATTATTTTAGTCTTATCC
119	ZMC115363	1	45.943	ATCTTAGGGCCGCGCCATTCTGTCACTGAACGAGTATGCTTCCGTGTAGAAGTACATTGACTTCAAGAAAATACATGCAATTTCAAGAAC
120	ZMC31263	1	46.232	GTGGTACAGGTACGAGGGGGGACGACGGGGAGGAAAAGCCGTGCATCGCGGACCATCTGTCCTAGTGATTTTCCCGGGTCGAATTTTCCA
121	ZMC48597	1	46.237	TATGGGTACACAAAAAGGTGAAAAGACGAAGAATGAACAAATAAAAAAAGAAAAGTAAAGAAAGACCATGACACCATACATGGATTGTCG
122	ZMC135086	1	46.325	GCCATTTGGAGTTCTAGAAGATTATCAGGTCGGGCACGATAGTAACTTTTCCCACAGTTTCTCCGCTTTCACAAGCTACCCGTCCTTCTC
123	ZMC76146	1	46.467	ATACATGTATCTGAACCAATGAACCACAGCTAATAAAAGTAATGCAGATCAGAAGTATACCTTCTAGCAGCATTCCTAGCTAGGCCTCCA
124	ZMC78898	1	46.656	AGCCACTGGCATCTACCAGATCAACGAAGGCCTTTCCTGCCTTTGCCACACGCAGTTTGGGGCCGCCAACAAGCACTGGCTTCACCGCCT
125	ZMC99602	1	46.676	GTATGTCGAAGCCACCACAACATGGATATAAGAGCGAGTCAAACAAAGACTGTTTGAGACTGAATTCGCTGCACCGGTCCTTGATCTGTT
126	ZMC122804	1	46.714	ATGCAGTGATGCCATCAGCCAAGGGCCTTGTACTAGAGACGCACCCTCACTTCCTCGGCACCTATTGGGGCGCCGTCAGTACTGCCTTCT
127	ZMC155892	1	47.247	ACGTGATGTCAGCTTACCGCAACGATCCAGTGTTCCAGCCGTTCGCCCAGGCCCCAGATAGGAGCCTCTATGATCACCAGCTTGTATGTA
128	ZMC38783	1	47.628	TACTTTCTGGAGACAACGATTCCTGCTCTTGCTTCATCGAGGTTTATTTTGTGTACTAAATTTTCAGTGAACTGCACAAACTAGAATTTG
129	ZMC108605	1	47.677	AAAGATTACTAAAAAGCTTGTGGGTGTCGGGGCTGCCGCTGCGCCGCACAGCTGATGAGTGACGAGCTCCGGTGATGTGTTGCCACGGAG
130	ZMC115294	1	47.802	CGAAAACCAAGTGGGGTCAGTGTGCTTCATATATTTTCCTGCATGCTTGTTGCTGGACCAATTTCTAATCAATAGTGTTTTTCCTTGAGC
131	ZMC40671	1	48.139	GCACTGGAGCATGCAGTACCCTTTTACTAGAGGCCTGTGATTGCATCAGGATTACGCGAGCGCGCCGCGGGAGTTTACCGCCCCGTCGTA
132	ZMC138590	1	48.521	GTAACATGTCAGTTATTTGCAATCGATTGTGCGTATGGTACAGAACAAGAGCCAATGCTCTCTATATAGCAGCTGGGTTGGTGTATGCAC
133	ZMC89610	1	48.607	TTAGTATCGAATGTCCTACGTGGTAATGAGATTGCACAGCATCAAGTACTCAATCATGTTTTCCTTGAACTTGTTACTTTGGGGAAACCA
134	ZMC89455	1	48.614	AGATATTCTAGCCCATTTGGTAGGGATTTCAGATGCTTCTGCTTTTTCAAAAAACAACTTCTATATAAAACTCAAACAGCTGCTATAGAA
135	ZMC155750	1	49.67	TCACGTTGTTTTATAGCATAGGAATGGGAGCCTTGGCACAGGTAAAGCTGTTGCCTTGTGACCATGAGGTCACGGGTTTGGATCCTACAT
136	ZMC70176	1	49.753	AGGATAGCGCTTCCCTTGGTTCCATCCCTGCTTACGCGTTAGCCTCCCTCTCATTCTCTTATCTTTTGATCCTTGCCTCTTATTTCTAGG
137	ZMC129322	1	50.074	CCGATATGTTTGTAGTGTTGGCTCTTTCATACTTGTATCCCTCAATAAGATTCGCTCATAGTCATCTCCATGCTTATCAGTTATGTATGT
138	ZMC38009	1	50.084	ATCAAAACAGTTCTGACATCCTGCAGAGCACTATATTTACACAACAGTATGTTTATATGGAGAAATACATATTGCCCCCATTTTCTGTTT
139	ZMC107794	1	50.783	ATTGATCCTATGCTCTTACTGAATATCACTATATCATTCTGCACCGTTATTACCTTCCACTTCCTGTGATCATGATGTAAGGTTCCGTTC
140	ZMC105329	1	51.152	ATATGGGTAGGGCTATTCAAATAGATTTAGAACCCTCAAAATCATTGCGCGCGCCATGTAACTTGTTTTTGATGTTCTCGAGCCGTAGTT
141	ZMC57172	1	51.205	TATAGAATCAAATGGTTATATGACTGTCAACATCAACAGGGGAAGGAAGTATTGAAATATGTAAGTAGATAATGGTCTAGCAGTTACTAG
142	ZMC112080	1	51.207	ATCTGAATGGGCTGAGAACTACTTTTCTTAGATCAAGCAACTCCGGTGTCATCCCGTTCCACTCGCTATGCGGTGATGCACCTGAAATTG
143	ZMC15581	1	51.693	TTGAAAATTTGAAGCCTGCTCCTGACATATTCTTAGCAGCATCAAAGAATCTAGATGTGGATACAAATGAGGTAATTTATCATTATCACG
144	ZMC45807	1	52.662	GGTTAGCTGCGAAGAGTTGAACTGCAAAGTGAGAGCTAGAGTGGCAAGCACGTATGCTCTTCTCTCCTCCAGCGTAAAGCATTGTTTAGG
145	ZMC106860	1	53.076	ATATGATAAAGCCATTGTAGTTCAAGTTACAAGATCAGCAATGATTCGCATAAATACTTACAGCGTTGGTAGATCAACATCAACAATGGA
146	ZMC124589	1	54.058	GAGGTTGGTCACACCATTCAGCACAAAATGTACTGATCATAAGAGCACAACAGACCGAAACAAGATGTTTACTGTTTATGGTGTCAAATC
147	ZMC25176	1	54.141	GATGGTTGATACAATCCACCTTCTGAGCTTGAACTGAAGAGTTGGCGGAATCGAGCTCCTATAGGTTCACTGAGCTTGGTTCTGCTGTGC
148	ZMC82740	1	55.663	ACATTGATTGGGAGCTGAATGTAGATAAAGAATTTGATGAACATGACTTGTCTCGAAAAGAAAATATATACATTGCCTCAAGTGTTTTGA
149	ZMC137796	1	55.932	GCTGTACCACTGTTGATGAGTACTGGAACAACAATACAATTTTTACTAATATTTTCTATGACTGTCAGTATCAGATTCAACCGTATGAGT
150	ZMC111713	1	55.948	TATAGCGCGCCATGTATCCAGGGAAGAGATTTAGCCTGCTCTTTGAGGTGTAAGACTTTGCGTCAAGGTACTTCCCAGTGAGAACACCAC
151	ZMC108508	1	56.156	TCAAAACCCTTCTTTTCACATCGTAAAAGGCTACATGTATCATCACAGCATTATACCTTCAGAAGTACATCATGCAGCCTATGCACTGAA
152	ZMC61767	1	56.364	TATTGGCGGTTGATTCGTTCAACTTATTGCTCGAGCCCGACCGTGATGCGGATCGCCGATATATCCAGCTAGGCAACGCCATGCTTTATT
153	ZMC156459	1	56.852	GAGGAATGATAAAGAAGGCTTACCAGCTTCTCTTTTGTTTTCGGATTGCAAAGACTGCCTTTTTTATCAACCCTCTTACCAATAGCATAA
154	ZMC9568	1	57.162	TTTTCATACTCATGTAAACCTTGACCTCAAGGATTTGGTCCGGTCCCGTTCCATTTTTATAATTTCCATTGAACTATATATAGGCTAAAA
155	ZMC135947	1	57.503	AATTTACATTTCTAGCTTCTAATTGTGGTTGTTATCTGCAGTTGCTATTCTTGCGAATATTGGTGGCCTTTATGCCTTCAGTGTGGCAAT
156	ZMC153284	1	57.632	TTTCACGCTCACACAGTATGGCAATCATCACCGTGTTCTGCACTACCTGATCATAGTGCAAAACCAGACTACAGAGTAGACGAGCAAAAC
157	ZMC139835	1	57.829	ATCCAAAAGTTTCCTGATTTCACTGCTGCTGCTTTTGTTTCAGGTATCCCCTTGGTCGTTGTGATTGGTGGCACCGTCAATGGATCGAGA
158	ZMC89968	1	58.143	GAGCTCGTGCGTCTGTTGTCAGCTTCGCTGGCTAGCTAGCTAGTCAAGCCGCTCTCAACTTTACTCGAATTCGATGGCCAGGAATGGACC
159	ZMC113762	1	58.282	CCTGGAGACCACACAAAACAATGAAGTGAGACTTACTTCTCCTTCAAACTTATATAAAGAATATGAAACCATACTTTTGGCAAGCCTCAT
160	ZMC113119	1	58.635	GCTGCTATGTACCTGGGCACGACTCTATAATCTTGATCCAACGCTCTTTCTGTTGCCTTCGATCCGGGTCACTGTGAAACGCTTTGCCTC
161	ZMC141153	1	58.799	CTCATCTCAAAGCCCTGTTTTGAGAAATCAGTATCCACAATGGAGTCAGTAAAAATTGCAGCTTTTTTTTTTGGGTTCTGCTCAGACTCT
162	ZMC46517	1	58.9	ATCTCCTTAGCTAGTCACACACGCACAAACGTGGTTCAGCATTCTACTAAACATGGTAAGCATACATCAACAGTACAAAGTAATTCGAGA
163	ZMC30636	1	59.02	ACCCCTGATGCCTGATTGCTTTCGCCGATGCAGGGAGGGAGGTTCTTCACCGGGTTCACCAAGCTGTGCAAGGGCCTCGCGGTCGTCTTG
164	ZMC116198	1	59.066	GAACCGCTCTCTTGTAATAAACGAAGTGCAGTTCTCCAGCGTTTTCAAGAAAAATCTCCTCTAGTGTGCAAGGCTTTCTTATCCCCTTTC
165	ZMC156291	1	59.321	GTCATATGGTCTTTGGTTGTAGGTTGGCAGATAGTGTAGCTAGAAAATGCAGCACACAACAACGGTGAGTCATCGTTTTGGTACTTGAGT
166	ZMC119659	1	59.37	TGGTAGCTTCTGGTTTGTGTAATCGTGTGGATGGTGAACGTAGATTGGAGTGATCATTGGTGTGCATGCTTGTATCTGTATAGGTGAGTA
167	ZMC46284	1	59.52	AAAGTGAAACCCTCCTTTGCCCCTAGTTCATAAAGGTTTGCCTACATTTTCCAAGCTTGGAAATATCAATATGCCCGTGTCTTTGGTCCA
168	ZMC44066	1	59.575	GGTTTCTGAATCGTATTTTTCAACGACGGGGTTTCCCCGATCGATGAACTGAACGGGTCGTCATGCGCTTCGTCGATGCAGGTCGGAAAT
169	ZMC47271	1	59.604	GGACGGATGAGAACGATGGGCCCGCCCCGGTATCTTTTCTTCTTCGCTAAAACAAAAGGTGTTGGTGTCCATTAGCTAGTACAGTTTTCC
170	ZMC90746	1	59.612	GATGGCCTTCTAGACTACGTCCGAAACGCAAGGAAAACTGTGGACAGGAAGAAGCACTCGTTAGAAGCAATCGTCACTCATGCAGTCACA
171	ZMC50525	1	59.871	TACCCTTGACCTTCATGTACATGTCATGATACATGTGCTTGTCAATCTTCTTGGCTTCACGGTACTTGCGCAGCAAACGCCTAAGCACGC
172	ZMC144525	1	60.005	CTAATATTTGCTTGGATCCATGGTAGTGACTATAGAAACTTGATGAACCACACAATTGTTCCCCATGTTGTGGATTCTAAACCCAATAGG
173	ZMC95711	1	60.045	GAAGAAGACATTCATAAAATAGCATTCAGAACATATTTGAGACACTATGAATTTTTGGTCAAGCCTTTTGGTCTCACAAATGCACTAGCA
174	ZMC58233	1	60.168	CTCGCCATTTGTTCTGAGTGATGCTCTGGAAGCAAGGAGGAATCGACAAGTTCGATCCATCGTTCCTCCTTCCATAACTGCCACGCCTGA
175	ZMC3952	1	60.205	TGTAAACCGAAAATAGAAGAGCTCTAGCATGCACATGAATGAAGGATCAATGTCGAGAGCAAAAGGATATTCTAGTCAGATCCCGGCACT
176	ZMC91700	1	60.246	GATTGAGGGAAAAATCCTCTCAGAATAGATCCTGCGCAGCGAAAGCTTAGGTTCAGTAGAGGTTCGTATGTTGTGGATATAATGTAAATG
177	ZMC109762	1	60.448	TATCTAGTTTGAACGAAGATAAATTATGATAGCACAGTGCATTATTTAGTGTTTACCATCTGAAATTATTTAGTAGATCGTGTATCACAA
178	ZMC50999	1	60.519	CAGCAGTCCTAATTTAGCGATCCGCCAATTCCATTAGAGGCGTCCATGAGTGAGTTAGCAACACTGGTGCCTCCATACCGTTAGGTTGGA
179	ZMC155712	1	60.569	GGTATAAATAAATGAGATACACATTCTTTCCACTCACCTTACCATCGTACACCTTACGAGAAAGCACCTCTGGTGCAATGTATGCTGGCG
180	ZMC140280	1	60.576	TATAAACAGTGCAAAATCATTTCTACCATGGGCTGAGAACAGAGAGATCAAATTTGATGTGATTTATTTACGGATGGGCTAAAATTATGA
181	ZMC44707	1	60.617	CGTCAAAATTGCCAAGGGAGGAAGAAGAAGATGGCTTACGTGACCTAGTGCGGCACACAATGTTTGAGAAAGGGCAGAGCAAAAGAATTT
182	ZMC118816	1	60.728	GAGAACACACCAGCTATAAGTCCATCTAGCGATGTACTTATAATTATTGAGCATCAGAGTAAGGATAAGGAAATAGGTGAGCCAACACTT
183	ZMC148384	1	60.78	GATCACTCGCTTTCACTCATCAAGTGTTATCTACACTTATCTCTGCAGATTTGCTGTGCTAAGGAGATCTGGAGCCGAGTCAATCAATCA
184	ZMC54824	1	60.873	GGCTTGAAACATGTCATTTTTCTAGACCACCATATACCTGGCCCAAATTCAGTGATCACTACTTATCAGCAGTAGTCACTCCCTGCAAAA
185	ZMC147281	1	60.88	TTGAAGCTGTTCCTAAGCATGGCTCAACAACCAGCGCCAGTCGCATCGTATGCTTTTTGAGCAAATTCCTTATCCGCCATCCAACTTATA
186	ZMC95261	1	61.126	AACTGTATCATTGGATAAATTGGAGCAAAAAGCTATTTTTTGCTTTTCGAAGTCATTTGAAAAAATATGTATGAGTTCCTCTCTACGAAT
187	ZMC40455	1	61.287	CACGTTGAATTTCACATCTACTAATTCTCACGTTGATTAGCAGAGGTGTCTTCAAAAAATAAAATCTGGCTCATGCAACGAACACAATAT
188	ZMC43216	1	61.346	TGGTTCACTTGCTCAGTTTGGCCATCAGTTTGAGGGTGATAAGCCGAGCTGAGTTGAAGTTGAACATCTAGCAATTTGAATAGTTCTTGC
189	ZMC80763	1	61.347	TGTCTGATTTGCCTGCTGATGGCAGACCCCTTTTAGTTTTTATCAACAAGAGAAGTGGGGCTCAGTGTGGAGGCTCCCTCAAGCACAGGC
190	ZMC9348	1	61.351	TCCTTCAGTCCATCATCATGCACCATATCTATATCTATTAGAGATCCCATATTTTCTTGCAAGCCAGAACTATCTCCCATAGTGGACAGA
191	ZMC21741	1	61.353	GACCTACCAATTATAAATCCTATATTTGCAAATTTGATCATGAAACGTAAATCTTGCAAATCAAATAATGAGACCCAATGAAGAAAAATG
192	ZMC125913	1	61.365	GAAATGATAGAACACCTAAACAGCATCAGCATACAATCAAATCAGAAGCTCTAAAAGTGTTTTTATTATTACACCGCTAGCTCTCCATGT
193	ZMC81592	1	61.519	GGGTAGAGAACACGATGCGGGTGGGCTGAGGCCTGACGGGTGAACAACGCGTCAGGTCGACGAATCCGTATCCGATACGCGATTGCGAGC
194	ZMC145836	1	61.633	GGGCCCGCCCGTAGTTTGCCACACTTGGGCCAGACTTGTTGCCTGTGGCTGTCTAGGTCCGTGACTCGGATCAGGTTTGTTGCTGAGATT
195	ZMC126422	1	61.717	GGTGCAGGCATTGTGCTGCCTCGAGCGTTTCTTCTGTCAGAGTAACATCGGCTGCTAGTGTCAAGGGCCAGCAACTCATCAGTCGAGTGA
196	ZMC23711	1	62.013	GCATGGTTTCTGAATCGTATTTTTCAACGACGGGGTTTCCCCGATCGATGAACTGAACGGGTCGTCATGCGCTTCGTCGATGCAGGTCGG
197	ZMC138797	1	62.243	ATTCGGGTTGAATCTTCTCATCGATTGCTTGAAAGGTCTAAAATCAGATTTTATTGGCAGCCGATGCTCAACTAGTTCGTGGCTCAACCC
198	ZMC94968	1	62.31	GCTCTGTAAGCCTGTACCGGTGTTCGGTGTAAGTGCTGTGAAACACAAATGCAGGCACGGACATGGACGGTGTCAGCTTGCATGGTTGTG
199	ZMC7711	1	63.355	GGAACAGCTCGATCTCCAGTTCTGTGACGGGTAAACGAACGAAAAGCTATAACGGTTTGATGATTGCCCGGCATCATCCGGATAAACATA
200	ZMC20095	1	63.536	GATATTCTGAGCAGTTACCTAGAGGATGATTGGATAGCTGGATGAAGGTCTTACGTCAGCTAAGAAGACAGAAAATGCCATCTATTTTGC
201	ZMC153542	1	63.58	GATTTATCTTTCAGGGAGAATGTGCTGCCTAGTTTTGCCCCTGAAGTTGGGATGAAATTCAGAAATTCGAATGAGGCTTGGAAGTTTTGG
202	ZMC107765	1	63.741	AACTTCACCGACAACAGATTTTTAGAGAAATATTTTCACTAGTTTCAACTCAAATATCTATCCTACGGATCATGCAACTTCAATAAAAAG
203	ZMC62238	1	63.765	TCACTATGTGTTGCTGTAGCTGGCGTTGCAAGGTTCTATTACAACATATTTAGATGCGTAGGTAACATAGTATATAAAACTGTTGCTGGC
204	ZMC22656	1	63.781	ATGCCAAAAGAGAAGGCTCCTGGACCAGATGGTTTCATAGGGGCTTTCTTCGCAAATTGCTGGGACATAATCAAGAATGACCTACTTCAT
205	ZMC41592	1	63.912	GGAGCCGGCGTGTACGGCGGCGCGGCGGCGTTGACGATTGACAAAGGGGGGCACGAGCTACTGAGCCATAGGGAAGCGCTGCCGGCTACC
206	ZMC129969	1	64.111	GCGAACTCATAGCGACTCCAGAACCTGAGCCAATTTCCATGTATGGGTGCATCCAAGTATATGTAAAATTGTATTTTCCGAGTCACGCAA
207	ZMC140548	1	64.171	AAGTACAGCTACCTATGAAATGATAGAGGTTATTTCCTTCATTGTATCTAGAATTGAGTTCTTGGCTTGTTTGGGCATAGAACCAGCAAA
208	ZMC111382	1	64.179	ATGAACTTTTCACGGGCAGGAAGTGCACTCTTGTACGCTTTCGGCTATTGCACCGTAGAAATGTAGGCTGTGGCGCTGCTTTATCAATTT
209	ZMC144662	1	64.448	ATTTCCTCCGAAAATGAATTATAAATCATGTATGAAAGGAGGATCAAATGAGAATTATAAATCATGTACAAAAGGAAGATAAGCGTGGCA
210	ZMC33532	1	64.661	TTGGTGTCTCACCTCAGATTCACTTGGAAGACTGAGTTTCTGCATAAGGTACTTTTGGATAGACGAAGCAGGTACATTTCCGTTTCTGTT
211	ZMC40984	1	64.915	GCAAATTTGATTCACCGATTCGGCAAGCGTGCATTACAGATAATTGAAGAAACAGTTAGATGCAAAGCCCACACAGGGACGTAGTGTTTC
212	ZMC89114	1	65.005	CCTGTGACAGCTGCTTGCAGTCCATCAATCCACATAATTTCTTTTTTTCGCTTTTGGATAAGCTAGGGTGCTCCTGTAAACATGAAAAGA
213	ZMC22449	1	65.225	AACTGTTTCAGGCATGACACAAGAAACTTTCAAGTGAAAATTGTTCCCCTTCTCTCTCTCAAAGAGAAGGCAAATCAATGGTACACTCTT
214	ZMC12505	1	65.545	ACTGATGCTGGAGAACTATTCAGTACCACCCATAAGAAATTCATTTTGGAAAAATCATAACTGGACCCGGACGTTACTATGCTATACTCA
215	ZMC57729	1	65.672	AACTTCTTGATAGTAATACTATAACATACACCAGGCGCGGTGGAACTAGTCTGGGACAAGGAGTCAATGATCACGTGTGCATTTCGCTTA
216	ZMC75762	1	66.242	GTAGTGGAAGTTCATAGGAATGGACTATGGTTCTGGGTGAAGAATGTAAATCAAATATTCCCAGAGTACTTGTTGAGGCTGAAATCAATG
217	ZMC35771	1	66.27	TTTGCAATGTGAAGAAACCCTGCCTCATCTTTTCTTTCATTGCAACTTTGCTAAACTCTGCTGGGCTAGTATTGGAGTTACAATCAGTGG
218	ZMC85016	1	66.284	ATTCTCCATTCTATGATTTAGACTTGAATTGATATTTTTGTTTGTTTGTGCGTCATAATTGTTGTGATAGGACCATTGCATTTTTGTCAA
219	ZMC45444	1	66.286	CTCCATGTGACATGGTCAGTGGGCATAGGCAAAGGACACCTCAAAAATATATGAGTTTCAAGAAACAAGAATATTGTGCAGCGAATAGAT
220	ZMC111554	1	66.63	GAGGCCAGCTTTGGTTTGAAAATTATACACGTGCTTGGGGAGCGTGGATGCTGCAATCTCCGAACCATTTTCCAAAGGTAGAGCGGATGG
221	ZMC13570	1	67.011	TGACAGGTAACTGCCATCCATGATGAACAACTTGATAGAAATCCTGTCTTTCCATCCAGTAATTTTGAAACCGAAAAACTTTTCCTTTAG
222	ZMC128889	1	67.148	CTAAAAGCCACAATGACTTCAATCCAGTAAATATATGTATTCTATACATGCTGCAGACTCCTGGATAGCAAAATCCACAGATTTTATCAT
223	ZMC62258	1	67.712	TACATAATGAATTTCATATCTATTCTTTGTTTTTTCATGTTTATCTTAGCTTGCAGATGGCATAGTTTATGAGTCAAGTGATGATAATAA
224	ZMC43792	1	68.151	GCGGTAGATGGTGATGTCTCCCACGACGATGACGATCGGAGTCATCGAGGAAGATGCAAGAAAAACACACAATGAGATAGGCTCCCCTTG
225	ZMC9022	1	69.022	GCTATGTTCTTTGTTAGAATACCCATGTATAACAAAAATCTGAGATTGCTGGAATTGATTCCCATGTTCGGTTGAGAGTACCGTCTTGAG
226	ZMC126023	1	69.258	GTTAGATGTCTAACCCCACTTTGTAAAAAAAAAAGATGGTTACAAGGCAGTAAGAACAAAGAATCTCTCATACTTGACACTTTTCTTAGG
227	ZMC97687	1	69.616	CACTCCCAGGTCCAGGAAACGCATGACTCCTTGGCTCGAAACGCACCGGTGAAACCTACTCCTAGGCTCCTAGTAGCTAGGAATTGGGAC
228	ZMC7244	1	70.514	AGCCTTGGACTGCTAGAAACATGAGGGACAAAATAATTAGACAAGGAAGTTAGATGTGTCAACCAACAGTCAGGAATATGCTAGAGTAAA
229	ZMC67290	1	70.521	AAAAGAAAGTTCACACGATTGGTTCATCAGCTCCAACAATAATCCGTTGTTACCTGTGGTGTTTTATTTGGATTGGTATGTGGTGCGTCA
230	ZMC54220	1	71.14	GAAGGGCCCCGAGTGAGCAGTGAAAGTGGCATCTTTTGCCCATGCCATGTCGAGTTCATGATTGCTGAATTCTTGAAACGTACAGAACAT
231	ZMC150034	1	71.148	GTGCCCCAGGTACGCCTGCTGCATGGGTGTATCATAATTCACAAAACAAAATAAATACTGCATTGTAACAGTAAAATGGTTTCTCTTTTG
232	ZMC8138	1	71.148	CCTCTCAAGCATGTGTATAGTAGAAAAAGTCAGCCAGATCAATGGAAAAGATCAACCAATTCGATTCGCTGCGTTTTCATCAGCATGTGC
233	ZMC72768	1	71.174	CTTATCTGGGAGCTTTTTGCCAGCACCAGCAAGGAAACTGAACTGATGAACTGCTCTATCCCCTTGGGTGTAATTTCACCACTTTTGATG
234	ZMC28727	1	71.33	AGGTCATAAACAAAGATTACCACTGATGTTAGCCTTCCAACAAGCAAGGTGAAGAATAATATAAAAAATTTGATACATACGAAACACACG
235	ZMC14899	1	71.63	ACACACGTATTGCCGTTCTTTATCGGCAAGGCGCTGCTGCCCTACGATCCTACCGTGAATCGTGATACTACAATGTGCTGTTCTGTCTGA
236	ZMC53353	1	71.737	GCAGAACATAAACGTGTGAAAAGTCGTCCTCCCAGAAAAAACAAAAAAGAAATCACATGAGCGTCTCCAGTTACACGGATGCTATCCTTT
237	ZMC9861	1	72.394	GTATTGTCGTTCCTGATTTCCCAGGAAGGTCCTGTTCTCTGACAGAATAGCTGCTGGAAGTAACAGCATCAACACCAGAAGATAGCCTTC
238	ZMC111494	1	72.61	TTGCCGTGCACTATGCTGCAACCCGTTGCACACCCAAAGTGGTATCGGAGTTACTGAAACTGGACTCTGCTAACGTGAATCTGAAGAACA
239	ZMC15708	1	72.695	GCCCAATGCAAGTGACGAATATGAACTTTGTTAGAGCTCACCAAAAGTTCCACCATTACCGTTGGCAGATTGTTCAGCCGGATAACTCGG
240	ZMC60828	1	72.729	ATAATACACCACCAATCTTATAGATAGGCAGCGTATCAGCCTTCCGTCACCAACTTATATCCCATCACCGCTTTCCCCTGTACCTTTTCT
241	ZMC94953	1	72.945	CTCTCTTCACTTGCACTTTGAGGCTTGCTTGGTTACTCTACTGGCTCTGAAAGACACATACACCAACGTGACGTTCTTGCAGTACGCACC
242	ZMC108656	1	72.966	GTTCAACAAGTAGCTGAGCAGTTAGCATGTCCTACACTAGTTGCACTACACTTCTAATAACACATTGGTGCATAATTTTACAAGCAGTCC
243	ZMC13234	1	73.027	GTCATTGGGGTGATATAGTACATCTTGGTCTAGCTTTGTGCTAAATTTGTAAACATTTTACGCTGTCAATTATTTGCAAATTGATGCACA
244	ZMC39523	1	73.22	ACACGCGCGCACATGCCCGCCGCAGATGTGTTCGGCAGGACTGAGGAACTATCCCCGCGCGAAGCACCTACGTACGCGCCCGTGCTGGAT
245	ZMC139773	1	73.412	TCTGAGGACCAAGAGGAGCTCCCGTTGCATTCACTCATGTTATGTAATAGAGACCCTCTGGCATCTTATTTTTGCCTCCCTCCCCTCTTT
246	ZMC149871	1	73.83	TGATATCAAGAAAATTCATACTCGTAACTGCAAGGTATACGCAGACACACAGTTGCATATCAATTGTATGTGATCATGCCGCACACTTTC
247	ZMC27605	1	74.476	CATGTGAATTTCTGCTTCAGGTGGTTTTATTGTGTGTTGTCATCTTCTTGGAGTATGTGTTTCCATGACTGCTTGTGTGCCATGCCACTG
248	ZMC20576	1	74.481	ATCGTCATGCTACTGGGATAACACAGTAGTCTCAGCTTGACCAAATGTGTGTTGTGTCATTCTTCTTTCTGAGAGCAGTCCCGAGCTGCT
249	ZMC151132	1	74.489	AATGAACCTTTTCTATCGTTTTCCAGATCTCGCCAGATGAACTTTATCATCATCGAGCTATTCTGGTAGTTTTGCAATGGCCAGTGCAGA
250	ZMC135254	1	74.722	ACAAGGAAAAGAACGATTTATAATTCTAAAATAGCAATAAAATAGTAGTACCCCGGGTTGGGTTCCATAGGGACCAATCATGCCTGCGTA
251	ZMC107736	1	74.902	CAGATAACCTATTCTCTTGTGAAGTTGGTTGTATCGGCTATCAATTTGCATAGTAATTACAGGCAGTTCGAATATTGTGTGGTAGCTGTG
252	ZMC127164	1	75.372	TGTGAATTCGAGACGGAGGCCAGAACACCTGCAATGATTCAATGATGGTTAGACAAGTTGCCAACAATTTTGTGCACGGTAAAGAAGCTC
253	ZMC59859	1	75.635	AATTTTTTATCTGTGCTATCTTGTTCTCTGACTTTGTGAGTTCACCTCAGACTGCTTTTAGAACGAAAGCAATGGAGGTCCATCCTGATC
254	ZMC127799	1	75.853	GCGGCAATAAAAGCGGCGACTCAACCTTCTGACAGCATGGGTATGTGTACTGAGCACTTCCACAGTTGCATAAAGCAAATGTCATGTCAA
255	ZMC2607	1	76.342	ACGAGGGTCAATTTATATAGAAATAGGCAAACCATGGTCATCTGTTACTGAAGCTGCCTGTTTGGGTCCTTGTAACATAGGAGAGGCGTG
256	ZMC145225	1	76.413	TACTGCTGTGTCAATTCATTTAGGGCCTACTGTCCAAAGTACACGGGCCTTACAGAGCAACCAATATGCTTCCTCTGTGCAGATGCCAGA
257	ZMC77258	1	76.428	GGGCTAAAAAACTCATTTTTCCTAGTTCACAATAATTTTACCTGTTATCCCTACCATATTGTAAGCCCTAAATTACAATATGGGCAGCTT
258	ZMC52796	1	76.637	ATGGTGGCTGTGCTCATGATGATGATTTAGGTTGTCATGTTGACCTACCTGTACTGGTAAGTAATGTATTATCGAATGACGTAAGGTATT
259	ZMC113761	1	77.241	AGTTAGATTGCAAAACTTGAGCCTTGTTGGTTATCGTCAGCAATTCCTGTAGAATCCAGTGGAATGTGCTCTGAGCAGTCAGGGGAAACC
260	ZMC17765	1	77.357	TGTAGTCTGGAACCATGAGAGAATTATATCAGATCATGGAGTTTACCTGTACTTTGTCAAACTTTACTTACCGCAGCTAACATGACTGTA
261	ZMC81697	1	77.401	GCTACAATGTACTTGTGTCCACACTGACAGGAAACCCAATATGTTCCTATTACAAGGGGCGACAGGGCCATTCTTCTCACTAATGGGTAT
262	ZMC22149	1	77.537	CAGACCATTTGTCAGTTTTTATTACTAGCACATGGCCAGCAAGGTTTCTGCTCTTCTGATAACAGTTTTACTATCTGCAGAGGTGGTCGT
263	ZMC66630	1	77.556	GTTGTATCTAATCTTCACTGGAGATTTGTCATCATGATTCACATAGCATTTTAGTCCCAATAGGTACCAGCTTATATTTTATTTCCCGTG
264	ZMC65	1	77.632	AGAAATCTAAATTAGCGATGGAGCTGCTCCTAGTGTGGGCTCTGCAGTGACAGATCAGAGTGCACACTGTGTGCTGGAGCTACGGCACAC
265	ZMC141036	1	77.664	GTGAGCATGCTCGAACAAAAACATGTATTTTGTAAATTAGTCGACATAATCCTAGTCCTCGAACAGATTCACGACTGATATTGTGTACAC
266	ZMC31320	1	77.776	GGTTGACATTTTCTCCTAATCTAATGTGTAATGAGATGTGAAGGCAACTTTCTACGTTTTCATAATCTACTCCTGTCTAATTCCCGTGAG
267	ZMC60427	1	77.838	TTTCTTTCTTGGTTGATAGGGGATCACTGGCATCATGGTTGATGCTCGTGAGGTTGCGTTTCTCAGAATGAATTGCCCGGTACTTCTCTG
268	ZMC76032	1	77.926	ATACCATATCCATCCAATGGAGTTGATTGATTACCGGGTTGTGATGCTAATACACTGCTCTCATCATTCATTATTTTCAAATTGCTCGTT
269	ZMC106386	1	77.986	GTCTGAAATTATTATTCTTTCTCCAATATTTTGTATATAGGGGATCGATGGTTCAAGGGTTGAGAAGGTTTTGGAATGCGTTCACATTGC
270	ZMC69549	1	78.054	GGGTACCAGCAGAAATCGTACACAGGCTCACCCTCATTCACCTGAAGAAATGCCCCATAAGAATCTGCGGGGGCAAATGATAAAATAAAA
271	ZMC41521	1	78.058	CTTCAGAAAGCTTGTCCAAGTTTATATCATCAGCTCCCATCAGGTACAAGAACTTTGCTGACTTGATGCTCTCAGCTGGATTAGCAACGA
272	ZMC127100	1	78.063	GCGGCAATAAAAGCGGCGACTCAATCTTCTGACAGCGTGGGTATGTGTAATGAGTACTTGGGCAGTTGCATAAAGCACATGTGTCAATGG
273	ZMC38602	1	78.075	ATAAACAAAATACAGAAACAAAGGATAATATATAATATGTTACGACAGCACTCACATCATTGTACTTTGGCGCAGCATTTGCTTTTCTTT
274	ZMC36395	1	78.084	GCAAACATTTTGCACCAGCCACATGCTGGACACTGCAAAAAGTTTTATCTACTGGCCCAGTAAGTGGAAAACTAAAGACCTGTAAACATG
275	ZMC156531	1	78.403	AATAAAGTCAGATAAGTTTCTTGTGCCCTACCATGATCTTGTTTCCTTTTATATTCTGGTCGGCGGCACGCGGCCGACCCTCCGTCGCCT
276	ZMC112014	1	78.734	GGGCAAAGCTGATGCAAAACGCTGGAGCCAGAAAAATATCTGACGAGAGCAATGAAGCCGACAAGTTTGATAATCCCTCGGGCCATTGAT
277	ZMC114535	1	78.857	CCTCTAGATGAGCAAGAACGGATCATTTCCAAATATATCTTGCCTCCTCTTTTTAGCAAAGTCCCTTCTCGCTGCAGAGTACCCTCATCC
278	ZMC122437	1	79.083	GTGTGTATAAACTAATTTCAGGACTTCCATTATTCTCACTTCACTCAAATAGAAAAGCTAACAATAACTACCAAATGAAAATATGAACAC
279	ZMC146840	1	79.292	TACTGCCATGATTTTGTTAGGATTATCGTTTTGGTTATTCATTGTCCTATAGATTTGGATTCCATAGAGCCCAAATGTAGTCTTGGAAAG
280	ZMC39696	1	79.498	CCAAAGCAACTTCTAGTGCTTTGTGAAAGAGGCATGCTCCAAATAGAAATCTAACACCAAAACTACTTACAGAGGAAGCAAATGCACCGT
281	ZMC96433	1	79.679	GCTTGACTTTCTGTTATCAACATATGGGCCCGAATTAGAATTGGGTGTAGAGGTCTAGGGTGGTGTAATACTTCATAGATCTAAAAGCAA
282	ZMC43398	1	79.932	GGTGTTTCTATATGTATAAATAGTACCAATTATTTAGGTGCCAAATTTATTATACATTGGTCAATATTAGTCATAGAGGATTTATATGAC
283	ZMC97145	1	80.168	CAGTACCAACTACCTATGACCTTTGTTGATGAACCAGCGCATCTTGATTAGGAGCACTCTGATCAAGACTTCCAAACCTTATTCAGTATT
284	ZMC121748	1	80.702	CTTATTCAATGTAAAAGCATAGAAATGGCTTCCGAACCCACTACAATACCGCACTAATAAAATAGAGCATGTACTGAAAGTCTTATGGGA
285	ZMC40	1	81.102	TTGTGTGGCATCCTTTCAGGGCTTTGCATTGTTGTGTGTTGGTTTCCCCACTGGTGATGTCGAAGTTGAAACACAGGATGAAGATGAGGC
286	ZMC151608	1	81.258	CAACTAATTGCATCAAAAAACTAATCTAACAGAAAAAGGTACTCCTAAATGAAACTTGTACTTCAACACGATTTACGCACAATCCTCGTG
287	ZMC133105	1	81.716	CAAGTTGGGAGGAAAAGTATTGTTTCTTTGTACATGGCAGACGAAATGCTGGCGTCATGTACTCATGCGGTGGTGTCCCCGTGAATCTTC
288	ZMC72719	1	82.218	ATTACCATTTACTTGAAGGACAGAATCCTTGCATCCATACACATAGACAGATTGTTTGGAATCACAATCATCAATAGCAAGGGTCTTCTT
289	ZMC102330	1	83.898	GAGGTTGGGGGCTTGGTGTCGCTGGCAACCATGACAAAGGTGATGAGGAGGCTCTGCAGGGCCAACCGATGGAGTGACGCCATTGATGTG
290	ZMC55499	1	84.955	TTGCAGAATAGAAGCTGTAGCGAATGGCATAATCAGTGTTTTTGTTGGAGGAATTATTTTAGCAGTTTAGGGGCATATGCCTAGGGACCT
291	ZMC6605	1	85.188	GTGGAAAAGCTTATGGAAACATGTCGATCTCTTGATTCAAGGGATGAAATTGAACGTATCCTGAATTTGGGATTGTGCATCTTGCGTGGA
292	ZMC38203	1	85.498	CAGCGAGGATCAGTTCCTTTGATAAGCGCGTAGGCCTTTCAGAGAAGATAAACAATGGGGTATCAGTTGTAAATGAGAAGGTGAAATCTG
293	ZMC37082	1	85.571	TATTGAGACAATGCAAAAGATCAGTATCCAGCTGATCTACAAGTATGTTCCTGTATGGCTCCTTTACTTCACAACCAGCATGAGCCACAA
294	ZMC94726	1	86.03	CAAGGATTACATGAAACAATTGGCTTTACAAAGGATGTGTAAATTTTATATGCAAAAGCACTAAATTGGCCACTACATGCTGTCCAGTAC
295	ZMC43414	1	87.196	GCCCTCTCTCCGAGCCCACGGCGCGGCGCCACCAGACAACGACCAAACCGCCACACGGCGTCGTCGGCCGCGCTGAGCGCATGTGGTGCG
296	ZMC33086	1	87.677	GAAAACAATCACACCATAGACTCCGGTAAGCACCAATTTGTGGAGAAACCATAGGCTCCATTTCCCACCAGTACCTTTGTCAGCATCAAT
297	ZMC20771	1	88.088	ACATATTGAAGTGACAATTTGATATTATAAAAGGGAAGGGTGCAGATGCTAACGGATGTGCTGGCAACCAGGCTACATACCTGTCTTCCA
298	ZMC139698	1	88.483	GAAGAAGCACGACCTGTTGATCAAGCGGCCCGTTCTGTCCGATACGTTATCAATTCGTAGCCCGTGGTACGACCCAACGCCTTTGCCTCT
299	ZMC138460	1	88.679	ACCCATGGTTGCCCAATGCAAGCCCGCTAACAAAACAACCACTGACACCCTCGTTCTTGGTATTCTGGGTTGTGTTGGCTACCTTGTTGA
300	ZMC9741	1	88.887	GTGGATTAGAGTATATAAACTCTGTGTTCCTATTTGTAGACGTATATTATTGACGGATTTCTAGCAATTTTTTTTTATTTATTATCCTGC
301	ZMC74433	1	89.038	CTGGTACCTCTTATTTGAGAATTTTGTAGTCGGTGAACTATTTCTTTTGTTACAAATTGTGTCAAGGAATGCCTGAGCTTTACATGATGT
302	ZMC16423	1	89.548	AAGAGGTGTTTGTCCTGTCCTGTCAACAGCATCGACCTCTGCACCTTCCTCAATGAGGTATTCACACAGCTCACCATGTCCAGTGCTTGC
303	ZMC9795	1	90.482	TGCTATATCGTATCATATGCTAAGAGCAAAAGCGAATGTAGCTAGCACAGGAGAAGCATGCTCTACAAAGTGACCATTTCAATCCACAAA
304	ZMC91603	1	92.104	GGTGATCATGCCCATGCCGGCCGTGCTTGCGAGGTCGATTCCGACGAGAACCGACCGGCGAAGGACAGGAGCACGGGCGCGGGGCGAAAT
305	ZMC76968	1	93.172	TTCATACAAGAAAATGACAAGAAACCGCCATCATAGTGTTATGTTGCTACATTTTGACTGTTTGACATTCCATAATTTTACAGCAGGACA
306	ZMC99356	1	93.854	TACCTCCAAGATTTCATTCCCAAAGAAACGTGGACCTTCCTTGCTCACAATAGGTTGGTGAACCCATTCCTGATAACGTTCCTCAAGATG
307	ZMC138391	1	94.028	GCATGGAAACCTCTGACGAGCTTGTCACCACGTTGATCTACATCAGCGAGCGGTGAATTCTTTCATTGCCTACAACGTACTTACATCTGC
308	ZMC73086	1	94.13	ATGAAAGAAATGGGGCAAAGCGAAAAAGATTTCTACCCTGTTGTGAGCACATGGACACTCATTTCAATGCCACTGGGAAGCTTCGTCCTC
309	ZMC134440	1	94.566	TTCTTCAAAGAGATTCAGTCCCCTGAACCATCTTTTCAACACTGCCTCCACGTCCATTCTCAACGCTTACACACCTACACACAGCTTTTT
310	ZMC98987	1	95.087	AGCATGCTATTTGTAGTCGACAATTACATAGAGTTATTTCAAAGTAAAAAATTGGTATAGCAAGAATTTAGGAAACCTTTGGAACGCAGG
311	ZMC151440	1	95.339	AAATACAATTTGCATGGAGCAGAAATAGAGGACAGGTCTTCTGAAACACAGTAGATATCTTCCTAGAAAAGATAATCAAGACATGACTAA
312	ZMC79487	1	95.585	AATGGCAGATCATCCAGAAATTCCCATGGTCGTGAATACTGGCTAGTGGGCAAAGCCATGTGCATTTCTATATGTGCGCGAACTAGCATA
313	ZMC141267	1	95.911	GCCAGGAGCAATTCAGATTGGACGCACTAGAGCATCTGCTTTACTTACCCTTATCAGCTAGGCTGGGTTAGAAAACATTGCTGAGTAGTT
314	ZMC81109	1	96.09	AACTCCATCCAGCTTTTTATGACTGCATTTCAACAGAGTCCTCAATCCCCTCCGAATATGATCCAATAGGCTTCGCGCTTCGCCAGCTCC
315	ZMC103799	1	96.148	TGTAGACAGATCTGAACATCAAAGTCACATGTGCCAGATCACCAGTGCCGTCCGGGATGGCCAAGTTGTGTGCAGAAGCCGCACCGTAGC
316	ZMC138153	1	96.6	AGGTGCATAGGCCACACGTGTAACCTTTGCTGCGCAAATCTGCCTCGACTTGTATATGCAAGTAGCTCGAGAATCTCTGCAGCCAGGGAT
317	ZMC3017	1	97.176	GTACAGCTTCTGTCCAAATTGCATGTACAAATTCTGTAGGAAAAAAAGTACAGTCCAGTCCAGACAAGATACTTCAACAATGAAGCAGCA
318	ZMC36209	1	97.185	ATGGAAAAGGTGAAATATGCACTCCATTACTTGCATCCTCCTCATTATACTGATCATTGGGTGACCCCATGAATGGGTAATTTCCATCAA
319	ZMC73132	1	98	CTTCTTCACCAATGACATAGCATCCATATAATGCCTAGAAACACCAAGTTGTTGTTAGTGGAAGTGGACAAGCTGGGGTATCAAACAATG
320	ZMC117582	1	98.695	ATAATATGGCACCACCACATAGATAGCAAAGTCAAAAACGCAGTACTAGATGTTGGCTTCCTTTAGCTTTCAATGTTCATCAAACAATAC
321	ZMC67717	1	99.28	CATTTCTCGTTGGTTTGCAGGCATGATGCTTGCATGCCCTACATTTGCTACTGTACTTTTGCATTTCAATGTTGTGAAAATAAATTTCTA
322	ZMC67645	1	100.243	TGTTTCAGTTACCCTTGTAACCTTATTTCATTGTGAACTAGTAATAACTAGAGTTGTTGAGCAGGAGAATATTGTGGGTGAGAATTACTT
323	ZMC68763	1	100.594	AATAAAGCTCGGCAATGGAACAGCCTAACCAAGGAGAATTCTGACTTACTGACATGAGAAAACCAATACAAGTTGTTGAGGCCGCAACTT
324	ZMC7849	1	100.846	TTGCTTTTGCTTTCTTTTCCCCCTCAAGTAACTTTTCATCTACTTTCCAAATTACCGAATCATACATCTAGGGAATTTTCATGATGTATC
325	ZMC85754	1	101.737	ATGATGATTCATCACCAAAGACTTCCACAGAGTCACTGAGAGCCTGAGATAAAACAGAAAAAACTTGCTGTGCAAGAGATGCAGTGTATG
326	ZMC59142	1	104.96	TTGTTCAGCCTTGCAAGGAAGCTCCGACTGCTCTGTCATTCCACCACTGCACACGTTTGAGGGTGCATGATCTCAACATCGTGAACGGCC
327	ZMC24889	1	106.22	TAGTAGTACATTTCCAGCAGTAACAGGCGTCGGCGTCTGAGCTGCCGTTGAACGTTGCTGAGACCGCAAGAACAGTGGACAGGAAGAGCA
328	ZMC100726	1	106.836	ACAAATGAATATAGCTGTTGGTTGCATAATAGTTCCACAGCGGTCACAAATTTATAACTATTGACAACAGCAACATCCACAGCCTCAACG
329	ZMC5702	1	108.441	TCCAGTATTTCTTGGAGCTTGCATATGAAAGAAACAGAACATCAAAATGCAGTCAGAATTATGCAATATCTAGATACAATTTACAGTGAC
330	ZMC17322	1	108.952	GGCTGCCTTTCAGTTGTGTAACACGATGACATGCTTGTGAAATGTTGTCCGCCCCACGGGGCACAGCGCCGCACAGGACGTCGGCATCGC
331	ZMC5315	1	108.956	GCTCAGCTCGATCGCGCAATGCTACTGCATCCTTCGGTTGCTCGTCGCCATTTGTGTGTGCTAATGAGTTGTACGTTCTCTAGTTATATA
332	ZMC3344	1	109.461	ACAAATGTCAGGGACCACTTCATCCCAAAGGCATATTATATTAGCCAATGGGGCAGATGTAGTCCCCCCACAGAATAATTATCACCAGAA
333	ZMC129071	1	109.974	AGTCAAAGGTAACAATATTTTCTAATTTGTATGCTTATGTGCAGATTCCGTACCAAACAAACAAAGCCACCCTCGTTGAAAGGATAGCTG
334	ZMC136049	1	110.507	TTGACATCTTGTACTGTCTAGTCCGCATTGACCAGTATCCCAGCACAACAGCTGTCATCGATAGAAAACTGCTAATGAACACATGCAGGT
335	ZMC126884	1	113.877	TCAGAGAAACTGGAGTATATGTCATTAGCCATAAACTGGATTTGAATCTGACAAAGAGAAAACATTCAGGAAAACAGGGAGTGAGAGAGA
336	ZMC104151	1	115.6	CAAGATTGCAGTTCCTTCTTTCCCAGCTCGTCCAGTGCGTCCAGAACGATGAACAAAAGTCTCTGGATCATTTGGCAATTCGTAATGGAT
337	ZMC48120	1	116.056	TTGTGCCGCACATGGTTTGCTTCAGCTATACACGGCCTCGTCGAAATGAAGAATCTGGTAACTGTGGATTCGCATCTTGGTCTTGATTCC
338	ZMC134677	1	116.888	GGATTGCATTTGACGAGATGAACAGAAGAGCCAGTAACAATCTCCCTATGAAATAATCACTGCCGTGACATCCAAAACCAAACCCACAAA
339	ZMC21687	1	119.028	GATGTTGCTCCAGGTGTTGAAGATGCCAGTCCTGAACATGTTGATGGACAGCATTCTGTTGCTGATGAGGGCCGTCAGAATCTAGCAGAG
340	ZMC109033	1	119.671	GATGTACATGCTGTAATTGCTGAGCTTTCAGAATCAGGCAACTTCATCGGACACATACATCAGTTATTAGCATCATGCCCCGCTGAAGTA
341	ZMC41611	1	119.859	GTGATAAAGAAAACTCACTAGATTCATTTGCTTTTGTATGGGAGGCATCATGGAGAGGTCTTGGTACCCAGGTGCAGATCTACACAACTC
342	ZMC62731	1	119.939	GCTCCCAACAGTGTCCCAAGAATGGCCTCATCACGCATGCTCTGTTGCATACCGTCAACTAGCTCCTTGGCTTCCCTCACATACCCTGCT
343	ZMC132725	1	119.991	TGTGACAACAAGTTCACACAATTCTGTATTTTACAACAAAAGTCAGTAGGCAAACTGATGATGCCATCAATAGCTTCAGGAATGAGATCT
344	ZMC116404	1	120.057	TATCTTCAGGGAACAAGGAGTCCAGCATAGTAATGTGATGGAAGAAAATGACCGACTACTGTATCAATTCAGAGACAGATCGGTAGCAAA
345	ZMC146039	1	120.378	GGGGTTCTGCCGGAGGTCAAGAAAATATGCTCAACTCTTGTGCATAAGAAGGCAAGCACATATTCTTCCATTCATACTGTCCAGTGTTCT
346	ZMC137799	1	120.797	GTGAATGGGTCCCACGTATTGGTATTCCAAACAATCTTCCCGCAGCAACATTACTGTTCAAATAGACATCAGACTATAATTATAATGGAA
347	ZMC154834	1	121.229	ATGCAAACTTCCAAAGCAAACAGGAAACAGGTGATGCTTGAGAATAGCTTGGTGTCCAATAGTATGTGAAGTTTGACCAAAGCAGTCACG
348	ZMC92736	1	121.757	TCTCTCAATAGCTTTCATTGCTCCTTCACGTATTCTTTTAGACTGGATTCAATCTCCTCTACTGCAGCACAAGTGTCATCATATTCAAGA
349	ZMC124913	1	122.254	CCGCATCAGATCAACCTCAGGGATGGGTTGGTAGCCATGGATTTCCACAAGAATGAATCGATAGATGCTTGATTATCTGGGAGAGGAGAT
350	ZMC66007	1	122.715	TTCCCTTGCGTTTTGTACGTACCTGGAAGGACCACTTACCTAATATCCTACTATAGAAGCCACTTTTTAGTTGCTTATGTGTTATAGGTG
351	ZMC73938	1	123.335	AAGCCTCACCATCATCACTTTTTAGGCCACCATTTTCCAGATGATGTTTAGCTTCCATGGATGAGACCCTCAGCCGGTCAAAATCATTCT
1	ZMC92450	2	0	ATTTTTCTTAGCTTCAATGATGAATCAAGCCAATCGGATCAATGATGGCATAAAAAAGAAAGTACCTGAAGCCAAGGAGATGGAATTCCG
2	ZMC82784	2	1.093	AAACCTGGGCTTGTAATTTTGTTGTGCTTAGCAATGAAATTCCAGGACTTATCTTGTTATGGAAAAAAGTAAACTCAGGTATGTCAAGTC
3	ZMC4450	2	1.11	ATTTGGCTTCAGCATTGAAAGCCAGCGCGTGCTTACTTCCTGGTTTGCGGCCCATGAGATTTTCAGGGGGGCAGATGATCTTGCCACTTG
4	ZMC155661	2	1.214	GCTTGCTGGATCCTTTTTCCACCTCCGTTCGCCGACATGAAAAGTGATGCTCGTTTGCCATCGAATCCTGGTATGATGCGGAGAGCACTG
5	ZMC131334	2	1.466	CTTGTCCTGCTAGTTGTTGCTTTTCGCGGCGCACTGTCGTTGCATCGAAAGCAGGGCAGCTCCTCATCTCGTTCATCAAAGCAAACTCAC
6	ZMC153731	2	1.881	ATAATGTCGTTAGGGGGTTGATATTACATCAGTTGCACTTTCCCTGATGTTCATGTACTCATTGCTAACTAGCTGTATGCTAACATCTTT
7	ZMC72284	2	4.807	TTGAGGAGTCAACTCCTTCGATATCAGTATTTCCACATTCCTGAATTCAAATAAGCTGTTAGGAATTGGAAGCAATGCAAGTTCATATAT
8	ZMC126318	2	5.896	GTATTTATTTCAACAAATTTGAATCTAACATTCATTTTTTTATTAGAGCCATGGCATCAGATTACATGGATGAGTGTACCAATGCTCCAA
9	ZMC66261	2	10.938	AGGCTCATGTGTAATTCGTTGTCATCACTTAGAAGCTCATACTGTTGTGAACCGTTTATAGAATGAAGCTGCTGTAATTGGAAATAAGGT
10	ZMC16788	2	15.99	GCGTGAAACGGCCGGTGTGACAACTGACAAGGTTGGGCATTTTTCTTGGTTGTTTTGATTGGACACACGCAAGCTCACCAGGGCCGGCCT
11	ZMC69365	2	17.251	TATACCTGAAACTGATCGTAGTTGCCTGAAAGCAGAATAGAAGATACAAAAATAATGAAGCCCGACAGTAGATCCGCATCTACTGTTCCT
12	ZMC33431	2	20.6	AGCGAAAAAAACTCTGAGAGAAACACAAGAGATGGAACAGCTGCACGAACAAGACCTCTGAGTATTCAGGACATCTTGTTGCAGCGTGAA
13	ZMC107415	2	23	ACGCCGCAGCAGCGCTAACTATAGCAGCAGCACCTAACAATAATCTGAGCTGAAATTCTGCAGGAATCCCAGCCGTAGCACAGCACACTA
14	ZMC117853	2	23.311	CCGAGAACAATTGTTCTCAAATTATATAGTAAATTATAATACACTTTAGCTTCTCAATAGTTTCAATTTTTAGTATTTATATTTTCACGA
15	ZMC111063	2	24.308	GCATTTGCTGACGACGACACCTTTGTGGATAAAGCGAGTGAAAGAAAGGCAAAGGTGGCGTCCGAATCAGGTACGTGGCGATTCTTTTAC
16	ZMC42799	2	24.651	GCAAGCTACTCCAGCCTTCATTCGATCAAAAGTGCACCATTATCCACTGGTGTCCTTCCATCTTTTTACTACAGTGGTATTCTCTTTCGC
17	ZMC111448	2	24.766	CAAGAAGTAAAGAAAATAACAGAGGCAAAATGAGAAAGCACAACTCTAGTACAGTCGACAGACAAGTTCAAGCCTTGGTACTTATCTAGT
18	ZMC42589	2	25.08	GACCACCACTCCTACCTGCAGACTGCTGAGCTCATGAACAGAAACGTGCCATTGGGATTCCAGCCGCTAACGCACCCTTCTGGTTGCCTT
19	ZMC42968	2	25.087	GGTACTTTCATGACATATGGATGCTTCCAATGCAGATCATCCTCGCTCTCGCCATCCTGTACAAGAACGTTGGGATCGCCATGGTTTCGA
20	ZMC6753	2	25.963	TGTGTTGCAGAATCTTTTATCCTGCACTAGAATTTTCTTTTGATCGAGCTGAGTTTCTTTCGGTTGTATATATGTTGAGCTACATTTAGT
21	ZMC26484	2	27.035	GAATAATCAGGTGGCTATTTGAATGGATCTCTTTGCCAGCTGCATACTATGGAAGATAATGACTGAACTGATGAAACGGAATGGACAGAG
22	ZMC45236	2	30.623	TTTATTTCCATCTTTTAGTTCCTATCAAGTGTCTGCTTATCTTCGTGACCATCATGCTAGTTTATTTGCTGTCAGCCGTCCATCCTGCAA
23	ZMC5801	2	32.142	GTGATCAGGCATTTTTAGACTTGTTCTTTATTTAGTGATTAGTATGTGGATATGTGTCCATGATAGATTTTGTTTGGTAGTCAATTGCAA
24	ZMC125627	2	33.177	GAGGTTTCCAAAGTCGTCGCTTGCATATGTCCTTGAGGTTGTCTTTCGCGCAACTCAACAAGCAATGCACGAGCACGCAGTTCCCAACGC
25	ZMC70860	2	33.595	ATAGATGATGCTAACTACACCAAAGCGTCAATTGGTGTGGCCGTTAGTGATTCCCCCACAGGCCCATTCACTTATCTCTACAGCAAGCGT
26	ZMC22567	2	34.061	CACTCAAAAAGCGAACAAATTGTCTGATACAAGCGACAAAATTACACGGAACATGGTACAGTGAACTCGGAGAGGAACCATGTTTGTTTG
27	ZMC102457	2	34.305	TAGAGAAATTGCTGCAAGAATTGGTTTGACATCCTGTGTTTCAACATTTTCCTTGTGTCACTGTACTTCATTGTGATTGGCATCATAGGA
28	ZMC140504	2	34.522	ATTGTGTCTTTTTCTTCACATCAGCTTCGGGATGGATCCTCACATCAAGGAACTGTAACTTCAATGGAAGAAAACAGTGATACCTTTGTG
29	ZMC157400	2	34.971	TATCAGAGGATCCGAGGACCACCTTACGATCTCCATGGTCCGGAGGTCCAGCCAGAAGAAACCGTAGTACCAAATCTCGACGAGCACGTT
30	ZMC33284	2	35.396	GGAGGGGCATCCATGTGGGATAAAAGACAGGCGCGTACCTGATAAAAGGTGAACAGTATCCCTCCGAGCATTCCTGTCAAATCCCTTAGA
31	ZMC27480	2	35.592	GATGCAATTGGAGAGAACTATCATAGATTTGATCATTCTGGGTGTGCAAGGCGTGTTACTCTGTCCATCAGCTGTAAATCTTAGCACTAC
32	ZMC108599	2	35.661	ACTGTTTGTAAGTACCCCAACAAGCTAAACATACGACCACATTACGCGAAACCTACAGAACTTCTGTTCCTCCTCTCCCAAGTATTTTTT
33	ZMC52065	2	35.696	TCATGCCAAAAAAGAACATCTAGCAGCACCCGTTGTACTCTGGAGCGAGACTATGAAAATTCAAGTGTTGTAAAATCAGTTCCTTTTAGA
34	ZMC8794	2	36.213	GCATGAGGTTTCCAAAGTCGTCGCTTGCATATGTCCTTGAGGTTGTCTTTCGCGCAACTCAACAAGCAATGCACGAGCACGCAGTTCCCA
35	ZMC142505	2	36.292	TTTAGGAAAAGTAATAGACCTAAGCAGTGGAGCAAAATGTTGTCATCACAAGGCTTCAATGCCAGAACTTGGACTCGGCTACCTGAAGAA
36	ZMC126434	2	36.395	TACTCCTAATTCAGAGTACTAGAGCGACAAACAGTATGCCCCTTCAGGAAGATTCCCAGGCACTGCAAAAGACATCACGTGTCTTTCTGG
37	ZMC120253	2	36.447	GCTGCCAGCAGCAGAGGGTCTGGAAACCAGTATTCCCAGTTTTTAGGGGTTCCTTCTGATTCCCAGAATGCAATGGCTAGGGTGGTACCA
38	ZMC36838	2	36.766	GCATTCATGCCAAAAAAGAACATCTAGCAGCACCCGTTGTACTCTGGAGCGAGACTATGAAAATTCAAGTGTTGTAAAATCAGTTCCTTT
39	ZMC78075	2	36.884	TGGAGACCCTGGTTCTGTACATATTTCATATATTCAATAACTCATTTACTGGACCACTTGAGGTGACTTACTCTCTTTTTTATAAATTTC
40	ZMC73463	2	37.491	TGGTACCTGCAAAATGGTGTAGTTAGTACCAACAGTTTGCTGTTGAACTGCCTGGTTTCAGTGAGAGGTGTTTTTACATTTGCTTGCAGA
41	ZMC86520	2	38.338	AGTGTTACAGGGAAAATTTACATTCAACATTGGAAGCTTTGCAAGAGAGAAAGAAAAAATCTTACGCAAATCCTACACCATATATGAATA
42	ZMC8902	2	38.703	GGACAGTAGAACCGGGAAGCAACAAGCAAGCTTCCAAGAGGAAGATGCCAAGCTCGGCTATGAATCCCAGAAACGAGGGTGAGCGGTTCC
43	ZMC133138	2	38.969	TTTATTGATTAGTTAGTTCATCAAGATGATCATTATATCATACAGAACATCATGTGATCAATCCTAAGGGATTGCCTTCAAGGCTCTGCA
44	ZMC109320	2	39.321	ACAATTTGTACCCAATGTGACTTCTAAATCATTGATTACAAATAAGAGTAACATAATTGTGTCAGGATATACAGGGGAAAGAAAAATAGC
45	ZMC63730	2	39.464	GCGATGATTTCGCCAAGTGCCTGCTTGATCCTATAGCTTGGATCGATCTTTATCCTCCTCCGAAACAGCGAGCACGGCGCAATGAGATGG
46	ZMC55286	2	39.585	GCACAAGAGAAAAGTACCTGGGGTGCCGGGCGGGCGCCTCTTGCGCTTGACCGGGGACGGCTGGTCAGCTGCCGCGGCGGCGGGGCAGGA
47	ZMC118487	2	39.8	AGCATAGGAATAACGTCGAGGCACTTGACAGGAGTGGTCAGTGCTCAGAGAAGCCCTCCCTCCCTCCATTTTCAAATTTGATGTTGTTGG
48	ZMC73572	2	39.821	CTGCAAGTCGCTACACGATGCAAGCTCAATCATGTACCATAACACAGAGCTGAATTGATCTCTCTGGTCTCGTCCCACCAAATACCTCAA
49	ZMC98941	2	39.984	CCCAGATATTCTAATTGACACAGAGTGTCTTCTTCTCCCATGATCCCACCAACTTGCTTGTACATTTTACTCTTACCTTTTGCCATGTGA
50	ZMC74114	2	40.188	CAGCAGATCAGAGGCCTCATTTCGAACACAGAATGTGCCATTTTCTTTCGTGGGCTGTGAAATCACCTGGATCGGGCCCATTCAAATGCG
51	ZMC26705	2	40.373	TTCCTGATCTGCATCAGGATGACCAGACGGCTTCTGCGGATACTCCTGGGCAGTAGTTCCTACTGCGTCCTGCAAGAAATCCTCCATTCG
52	ZMC146524	2	40.383	AATTTCACAGATGACTGCCTGTTTTCTAGTTTTGTAGTGCATCCTTATTTTGTTCCCCAATACAGTAGTTATCAAATCTGAATCACTATT
53	ZMC36965	2	40.432	TACAAAGCGAACATAAACAAAGGTTCGGTGGACTATGGTGTATCACTTGTTCAATACATCACACCAATTCATTACCGCAAAAGGTCAAAG
54	ZMC45971	2	40.629	CCTTATAGTGCAAAAGAAGTCCTGATAGTTGGGTACAACATATATTATTCATCTTCTAAAGAGATCTTGGTTCCTTATGCAGATTACGAG
55	ZMC31981	2	40.82	GTCATTAGGATGATAGAGCACACCTTGAGCTATCTTTGTGCCAAATTTGGAACCATTTGACCCTGTCAATTATTTGCAAGTTGATGCACA
56	ZMC128725	2	41.36	CTATGTGTTCAGCCGAATAGAAATCTGTTTTGCAATAGGACGTATCGGTATTGCTCAAACCCTAACCCAGATTTCTCTATCTCTTGTCAA
57	ZMC13767	2	41.374	CTCAGATTAGGCCAGTCACTACATATCACTCGACTTTAGCGAGTGCTGGTCCCTGATTCGCATGCTCATCCGCCAAATTCAAGTGTATGC
58	ZMC130707	2	41.41	ACAGTTTTCAAGTCTGATTTGTGTTGTTTTTGTTTCAACCTGCTGGTGAGTCTAATTTAGAGATGAGTAGAGCGTGACACACGGTCGTGC
59	ZMC46260	2	41.932	CAATTCGACTACTGATTATTTTTGGGTGAAAGCTGCGGCCACGTCTGAAGTACTCCTATTCGACAGACAAAAGCGAACTAAAGAGATATG
60	ZMC40408	2	42.753	ATCCGTACAGTGCAAATATCTTGTGATCAGTCCCTTTCCAAGAGCCACCCGGCAACGTAGAAGGAGGTCAAACACCTACGCCGTCCAACA
61	ZMC2021	2	43.567	GTGCCACCCTTTTTTCCTTCGCGACCCACCTTGGTGTGGTACTGTAGCTTCACCACTGACTCGGTTCAACTTCTTGAAATTGAAATAGTG
62	ZMC137834	2	43.597	GTGCTCCTCCTGCACATTCAAACAGCCATATGTTGCCATATGAAATAGTGCCTGCAAAGTCTGTAATCTAACTGCTTCTGTGTCATCATT
63	ZMC154260	2	44.184	TGCAGTTGCAGAACTCGTCCAGCCCTATAACTGCACCTTTGATTCATAATTCCAGGGGTTATACTGCTAATGACGGCATGTCACAAGGCA
64	ZMC69141	2	44.232	ATATAATATACCAAGCGTAGTGAGCTACAACATACCTGTCGAGGCATGGACACGAAATCTTTAGCTGGTGATGCGTGCGCGACGTAGTTC
65	ZMC136482	2	44.766	AAACGGCACAGCGAAGAGGTTGCGGAGATGATCTGATTAGCCGGACGAGTGGTAGCGTCACTGTCACAGCGAACGAAGGGCGTCAATGGC
66	ZMC3164	2	45.044	AAGAAAATAAGCAAGAGAAAGGTTGAACAAATACAAATTTTCAACACTCATATATGATTACCTTAGCTTCAATAAGTTCCTCAAGTAAGC
67	ZMC44221	2	45.713	TATTTACATCCTTGACACACGAAGTGGTTTTATCAGAACTAAGAACAATATTCTGTGCCCAAGCCACTCTCTCAGGATTAGATGTCGATG
68	ZMC49200	2	46.024	CCACTATATATGGTGACTGGATCATGATTCACGATCGGGTCACTTGGATGGAGATTGGAGAGTAAAAAGATTGGCTCGTTTCAATTGAGG
69	ZMC10107	2	46.311	TTGATCAAATTACATGTACTGATAGCACAACGCAGGAAAAATGCCAACGAAAACAATACCATCCCAGGCGGCTCGAAGAGTTTAGGGCAC
70	ZMC70866	2	46.864	TCACCTGTATAAATGAGGATGTAAAACCTTCATACTCAACAATCTGTTCTGTTTCTACAAAATTTGCAGTGGCACCTTCAAGATTTGCAC
71	ZMC53101	2	47.634	CAGTTGCCCAAATCATAGTTAGTTTACTGAAAAAAATCGTACTTTCGGAGATTTGCTAGTCAGAGAAAATCCGGACGCGCAAAAGGACAG
72	ZMC95956	2	48.072	TTAGAAAAGAGAAATATATATATTGGGAAGCAAGAATGACAAGTAATTCAAGAAAAATGGCGATGTCTAGAGTGACAAGTATTATGTGAC
73	ZMC115809	2	48.495	GCGCAATAGTAGTTTTGGCTCGACCACCATTCGACTGAAAAAGAGGAAGGCATAAAAAAGTTACGGAAATGAACACTCAATTTGGTTCTG
74	ZMC41781	2	48.666	TAGTCGTTTTCAGAATATGAACCTCAGGACATATGGCTTCAGTGAGCAGAATGCCGTTGCGTGATTCTGCTATGTGCTTCGGGCACATCA
75	ZMC143066	2	48.717	AGTTCTGTTCAAATACATGCTCCTTGATACGTGAAATCCATCGCATGATTGGCGGCCGTAAAATGGGCACACATGCTTCATCGCTGTTGC
76	ZMC36489	2	49.435	TACAGGATTCAGGGGATGCAATGTGAGAAATAATCTCTATCACCTACCACAATGTCGTCGTCCAAGCGAAAGAGGTAACTGCTTCCAATC
77	ZMC98222	2	49.855	GGTTTTGGTCAGAAAGAAAGTAAAGGTTCAAGAAACTTCGGAGGTTTGGGAGATTACAATCTAGTCCATGATTACTAGGTCTCATGCTCC
78	ZMC13799	2	49.896	GCATGAGACGCGTGGCCTCTAGAATAACATGCAATCCGATGTGAGTAAACTGTACACGCGCCTTACCCTTGCGCCGCACAGTTGGGCTGC
79	ZMC113465	2	50.169	ACTTTCCCTCTCCTCTTGCAGCCTCTGAAGAGCAACCCGCATCCCGCATTGTAAAGACAACACGAAGCCAAATTGTAATGGCATGTATCA
80	ZMC57393	2	50.415	ACCTCACAGATGATAGATTCATGCAGTATTGTACCTGCAGCAACAGGAACAGGCCCATGAATATATTTTTGTACCGCCTTACAGAAAGCC
81	ZMC131574	2	50.432	GAGACGCGTGGCCTCTAGAATAACATGCAATCCGATGTGAGTAAACTGTACACGCGCCTTACCCTTGCGCCGCACAGTTGGGCTGCAGTA
82	ZMC132531	2	50.51	GGTTGAAACAATACAGTTGGAAAAATATAATATACTTGAGCAATCCAACAAATCTGGTGATGCTGAATCATGATTAGTTTTCTACAGTTA
83	ZMC138479	2	50.56	CCCTGAGCAATGTTAGTTGTCCTATTGTTGATGGATCCTGGTGGTACAGTGAAATCAATTCAGTAGCTATAATATTTATATAAGAATCAG
84	ZMC136273	2	50.769	TTAGCTTCTTAGGTCAGCGGCACATTACGTTATGAGGCATTTATCCAGCAAGATTTTTCATTTTCCTGACTAAAGGACCGAAGAAATCCA
85	ZMC94705	2	50.99	AGACAACCTGAACATGTGATGATGTTTTTACTTGCTGAGATGGGAACGAGTGGGTCTCTTGATGGGCAACAGAGGTTGGTTATCAAAGGA
86	ZMC9156	2	51.157	CAGACACTACAAGACGTAAAAGAAAATGCAAGCATTGCACGAGTAGGACATGCTGAGCAATGATTCTTCTCCTTTTTTGTTTTGCAGGTA
87	ZMC72946	2	51.261	GGACCGGATCTCAGTGCGGCCCGTCCGATCTAACTTCACCGTCGAGTCTTCTGTGTGGCCCGTCTGTGTTGTATCCACTAGCTAGCGAGG
88	ZMC97378	2	51.38	GACAGCCAACTGCGGCCGGCCGCGCGTGCTGTATTCCTTGCCTTTCACCAAAATAATAAAACTTCCAAAGCCCGGCCAACGCGTCCTCAT
89	ZMC76973	2	51.491	TTCACCTCCGGACTCACTCGCGCTCATCCGCAAGCTCGACGACCTCATCGTCACTTCCGTCAAAGGGTCGCCGCTGCTGAGTAGCCACGA
90	ZMC35151	2	51.595	GGCACGGTGAGAAATGCTAGCCAAAATAGGTCCTGGAACAGGGAACCGATGCAAGGTTGCCACTGTCGTCGTGTTCCACAGTTGGCTCGT
91	ZMC60003	2	51.634	CAACTAAAACTTGAGCCTTCAGCGACAATGCACCAGGAAGATTCTTTGCCTGAAGAAATAATGAGCGAAGTTAGATCAAATGAAATTTCC
92	ZMC140233	2	51.638	CATTGGATGATAACGATAGCAACTTGATCACGGTTTCTTGCAGGGAAACAGAGGTTTGAGGTTTGTCTCCGCGAATCGGAAGGTGGATAT
93	ZMC77711	2	51.747	TGAAAGTGCAAGTTGCCTTGAACAAATAAGGGACATGTCAGGTTGCATGAACTAAAATTTAGAAACCAGAAATAAAAAGTGGTAAAGCTA
94	ZMC94214	2	51.814	CTTTTTCGCTTAGAGTGTAGTGGGGTGCTTGAACCTATGACCCTGATCGTGCAGTATGTATCATTATTCGCACGATAGAGTGCCCCACTC
95	ZMC88708	2	51.875	CTCTTGAAGCTGTTGCTGCAAAGAGTTCCAGACAGATGGCAAGTTTGTCGGAACTGTTATGCCCCTTGCAGCACCACGGACCATGGCTGT
96	ZMC37636	2	51.885	GGTGCTAGTGGAGTTTCTGTGGAAGGTTTATTCTTCCAATCGATTTTCAATGGTTTGCTGAAAGATGGTGCTGTGCTGGGATCATTACGG
97	ZMC787	2	52.068	ACATCGCATTGATAGTTGAGCTATATTCTTTTGAGCTATAGACAGATGCACGTTTGTATTGGTTTATTATTGCGATACATTTAGCGCCAC
98	ZMC84371	2	52.191	TTCGAGAAGAGGATACCTCTCATCAATCATCATCGACGCATTACTACGGTGGTTGCCATTGATAGCAGCTAGACGGTGTTCCTCGACCTG
99	ZMC94597	2	52.268	TCTGTTTTGGTGATGGTGGCTGCACTCCAATCAATCATAATGTCTTCACCTCAGCACTTTTCTCACTAAGAATAATATATCTGATTGTGC
100	ZMC58169	2	52.269	ATGAAACAGGGTATTGAATGCCACTGCAGACAATTACAACTAACTACATGAACAAGGAATTCAGTGAGCCAGTTACGGACTCAGAAAAAC
101	ZMC9052	2	52.348	AAGGTGGTTGCGGTTGCTGCAACATTTTGGGTAGTACGTAGCATAAATGTTGAAAGAGACCGAGATATCAAAATCGAGTCATTACTTTCC
102	ZMC64486	2	52.432	GCAGGATTTTGTCCCTGAAAGTGTTGAGAGTGTGGCAGAATTTGAGCCGCCTCCATCTCCAGACTCTAGCTACAGCTTCCAGGCACCTGA
103	ZMC104070	2	52.596	AATCTGACATGCCTGCCAGGCAGATATAGTAGTGACAATGTTGTGCAATTCTGTGTTATATTCTCCACTAACTTCAAATTTGACATGGTT
104	ZMC70878	2	52.745	TTGGACAATATTTGGATGGCTCACCAACTTCATCACTGAGATCTCACGATTTATTTGGTCCATAAGGCCACATTTCAAGATCCCCTCTTT
105	ZMC35463	2	52.832	CACGTATTTACAATGTTAGACCTCAGCGCCCATATAATAACCTTTCAAATGAATGACAGCAACAACAACAACATCGTCTAACATATTTCA
106	ZMC82312	2	52.946	ACAATCGCAGAGCCACACATAAAACACCGCCGGGACCGACACTAGACAAAGACGCAAAAGTAAGAGCGTGTTGGCATGGCTCTGCTTCAG
107	ZMC72677	2	53.074	TTGTACATGCAATTGTCCATGGGAAATTTCCTTGTAGCAAGAACCTTTGTGTAATAGTCTATATGGTCATCGTTGGAGCCAAATGATGAT
108	ZMC114042	2	53.099	GCTTGAGAAGCCATCGGTCTGTATTCTGAAACATTATGTGTTTCGATTATTTTGCGTTGATGGGTTTATTTGCGTCGTGGCCTTACATGT
109	ZMC27522	2	53.139	TGGTTTTGAAATTACAGAAGGACATCCAGAAGGCTCTTGAGGCGTAGATGTGATGCACTCCACCTCCCACTTGCAAAAGTTTCTTGTGTA
110	ZMC104843	2	53.235	TGGCTTTGAACATGTCACCACTGCTCTTATTTGAATCTGTCCGCTGAGCACTTTCTTTGTGAGTTCCCCATGAGTGCATTATATTTGGAT
111	ZMC130357	2	53.393	GGCGGCATGCACGCGCTCGGGGACAAAGGCGGCGCGGCAGGGGGCCTTGGCGGGGAGCCTGCCATGCGTTGCGCGCATACTATATATCCA
112	ZMC138447	2	53.407	GCAGAAATCTGTATCTATCAACCATTGAGCAATCCAACCTAGAACAAACTAGCTAATATGAGAAGCACAACTGCTTGTTTTCTTCTCTAT
113	ZMC61584	2	53.583	GCCATCTCACCATTCTTTCCTGCTCAAGTTGAGGATCATCAAAGTCTTGTTGCCGCATTGGAAATCGCTGTTGCCAGCGCCTAGGGATGA
114	ZMC114488	2	53.595	ATGATTTTGTGGTGCTCTTACAGATACATATTGGAATCCAGTAGCTTCGAAATTTTTTTTGAGTATGTTGAGCTGCCAAACTTTGATATT
115	ZMC5631	2	53.644	GCAGTGGCGGAGGACCATGGTGGCCAAGTGTGGCCATCACTGTACCTTGATTTGACTGATCTAGTTATCTACACTCACTTTTCCCATGAT
116	ZMC119918	2	54.102	TTAGTCTACAAAATGAGAAGGGGGTTCTAGTGGTTCAATGGTTCCACAATATAGAACATCAAGGCATGCGAGACACTCACATATTAGGGT
117	ZMC9029	2	54.623	TGAGGGAAATGATGGTTACATTGTGGTCCAGTTCATTTATCATGCACCAAAGAACAGTCCAGATGCTACAGTGTCCAGATTGGGCAGGAT
118	ZMC7260	2	54.921	ATACATGTTCAGGTGTCAGATAATCAACAACTGGTCACATAAAAGTAAACATGCTCGATGAATACCAAACTCTTTACTCAGTAAACGGCA
119	ZMC34649	2	56.005	TCCTCGTGCAGGTTACATATAAGTATATATGTGTGTTCACGTTAGGGTAATAACACTTTAGGAACTGGATAACACAAGCATACGTATGTC
120	ZMC115136	2	56.368	GGGACATGTTAGGTGCATTCCTTTCTTTAGCGTGGTTCCTGATTGCCTCAACATGAACAATTCTTTTGGACAAAAAAAGCTAATAAAGAG
121	ZMC124570	2	56.555	GGTATCATCGTCTCCACCAACGGTTGGTGTGGTTCGTTGTCCGAACTCTGAAAAGGTCGGCATGTTCTCCTGTAGATAGCTGTGAATTCA
122	ZMC48345	2	56.707	ACTTGGGGTTTGGAAATTTGCTAACTTCCAAAATAGTTTACGTGTATCATGCGAAAATCAAACTAATGCAAGGTAGAGTGAAAATGAGGG
123	ZMC150429	2	56.865	TTAGGAATCGTTGGAGAAGGCCAGCAACTTGCTTTAGTTGCTCCGGAGTCGTGTGCCGCTGAGTATCATTCTCTTGTTTGCGCTAACCCT
124	ZMC73363	2	57.097	TTCCAGAAGTAATCATCCTTTGTAATTTCATGCCACTGGCGGCATACAAGCATGCAAAATACTAGGTCTTTCCCATCCAATAATGGGAAG
125	ZMC152835	2	57.281	TTTGCAAAGATCAGACCACCATAGTAAAGCAAAATCTCTAAACTCACTAATAGCTTGTCTAACTCTACGTTGTTCAGGAACTAAGTGGGA
126	ZMC108404	2	57.374	TGTCGTCGGTTATTCATACATGTTCTCTTCCTTCCTAAAGCTATTCTGGGTCATAGACAGAAGGCTACTTCATGCTTTTTGCTGTCCATG
127	ZMC19074	2	57.475	CAAGTACTCAAATTTTGTACCATATTGAAGAAAAATGCCTAGCCGAGCGCACACAAGAGTGCTGGATCAACAAACATAAATCATCAAATC
128	ZMC65848	2	57.564	TGGCAGATTTTGCCATCAAATAACAAATCTGCTGTGTGCAGTCCAAGAAATTTGTCTCTTGACACTCCATAAAGTTCCAGAGTTTCGATC
129	ZMC128883	2	57.7	CTGTCATGCACCTGTTACTATCAGCCCATTTCCACCAACTGCAATGGACTGAGGAAATTACATGTACCATTATGCTCAGATTGTGCTAAA
130	ZMC100599	2	57.825	TGAGGCATTATTATCATGTCACTAAAATTCAACTCCACATTTGTAGGGATGCAATGTAATTGTATCTAAAAGGTGTCCCTAAGTTTATTG
131	ZMC31867	2	57.858	GCTCTACTGGTTCGTTGCTTTTGCTTCGAGTGCTAGAATTGTGCAGGCGCGTGTAGATGCTCTACTGGTTCCAGGTGTTCAGCGAGAATA
132	ZMC128406	2	57.859	GTATGGTATAGCAGTTTCGTTTCACCATAATTTGGTCCCTACCCAAGGCCAAAGAAGAAAACCGGAATCTGTAACCAAAAACATGAGAAA
133	ZMC67466	2	57.915	CTAGTCATGGACCTGTGCTACATCTTTTGAAATATATAATGCAATATCAGAACTCGTCTAGACCTAAGAATGGAATTATGTTGTGAAGTT
134	ZMC76904	2	57.934	TTGTGCACGGAAATGGCCTTCCATTTGCAAACATCCTCCTTGTGACACAAACTACAAAAATCTTTATGTAACCTTCTCCAAGCCACAGAA
135	ZMC147882	2	57.955	CAAATGTAACACCCTTCTGTTATGATGAGCAGCTGTCTTTGAAAGGGCATTCGACTACTTTAGAACCAGTGCCCCGGAGTTGAAGGAGGA
136	ZMC97673	2	57.955	GTGTAGGTGCATTATTCTTCATATAACTCTCTGCTATATGAAACCATACCAACCTGACAAAGCCCACCTCTACCTCTAACATGAAGTGGT
137	ZMC112420	2	57.967	CTGAGCCGTTGACGGTTTCAATGTCTCTACTCGCAACCTTAGCTGCAAATCCGAGGCTCAAATCTGTAATCCTGGCAGTGCTGGCATCTA
138	ZMC64049	2	57.972	TCCTGCCAATCATTCAGAAACTCCAGTGATCACCTGCCGTTACTTTCCGCCATGGCCGACGGATCGATCACCATCGCTTTCTATCTCCTC
139	ZMC7753	2	57.981	GAGTTTCGCTAGTTTTTGTTGACTTCAGTATGCTTTGCTACAATTACAGGTGACATGGATGTCAGCATTTCTATGCTATTTGTGTTTCTT
140	ZMC127905	2	57.995	TTCTTGCGCGTTTGACAACAAATCTTGTGAATGTGTACACCTCTCCTTCGGTAAGAAGAGGTTTCTTAGAGTCCGCATCAGAAGTAGCAA
141	ZMC7207	2	57.999	TAGATATGTCCATGTGCATATGTGTCCGCAGAAAAGCTGCTTGTCCAATATAGATGAGCAGCACCGAAGGCAGTAAGCCAAAGGTAAAGC
142	ZMC122579	2	58.029	TTTGTTTTCAGATAACACAGTTCCACTTGTACTTGGAGATTATTTGAGTACTGGAAATTATTATATAAATATGGACAAAAAATATCCTCA
143	ZMC84623	2	58.039	TGCTGCTCCACGGGCAGGGACTGGTAATACCATCCTACTTTGGAATGATGTTTGAAATGGGAGATACCGCAAAACAGAGTTCCCGAGGCT
144	ZMC74042	2	58.074	CCAAATTGTAACACTAGCGACAGGATACTCAATGCCACACTAAAAAAATGCAAGCAATGACCTCAATATGGCACCAAGTACGGAAATTTG
145	ZMC81485	2	58.076	CTAGCATGACGTGGAAAGAGTGGAAAAAGACAGCCCCGCACAAAATTTAGAGATATTTGCCACTTTTTGCCAATTCTATTTTATTAGTAA
146	ZMC41806	2	58.079	ATAAACTTCTTCATGCAGATCACCATGAAGAAAAGCATTCTTCACATCTGTTTGAGAGATAGTCCAAGAACGAGCAGCAGCAACAGCAAT
147	ZMC80741	2	58.08	CATTGAATCTAGGAACCATCAAATTTTGACGACCCACGCACATGATATTCACTTATGTTTTATCGACTACTAGTATCTTTGAAATTAGGT
148	ZMC124198	2	58.084	TTACGCATGACCAGGCAGGTGATTTAGGATCTTTCGAGACCTGGGTGTGTATGTCCTGCGTTTTGTTTCATTACCAGCGGGCCCCTATAC
149	ZMC149006	2	58.096	ATAATGCTGGATCAATTGTCACCATTTCACATTGTTGTCTCCACAACTCTCTGGGCTTTTGGATTCTTGTAATGTGCCAAACTTATTTTC
150	ZMC114920	2	58.132	ACTCTCAGTGATCTCACAATCTTCAGATAGTTTTGCGTAGTTTCTTCCCTTGGAACCTCATACTGAATTCACAAACATATCTATATATAT
151	ZMC77070	2	58.225	TTACCTCAGATGAAAAAATGATTCAAATCTGCAAAATTATGTTCATATAAAATTGATTCCATTTCTCATTTACCTGCAGATATTCTACTT
152	ZMC121846	2	58.272	GACAACATTCATGTTCCTTTCTGAACAAGTAAATGCAGGAGTAGAGCATTGGTGCCCTCAAGAAAGTAAAACAAACAACGAAAAAGAAGT
153	ZMC83057	2	58.315	TATGTTTTCTTGTTTCATCAACTGCCAGATTCTCTCTTGCTGGATAATTGGTTTCAAATTTCCTATTTCATTATTCTTTACGCAAATACA
154	ZMC4345	2	58.375	AATTTGTTGCGCTCTTTAGGATGCACATGCACATAGTCGAAAACTTTGGCTAGATTTATGGATATAAAATCAGGATGAGAATCCATACCA
155	ZMC77635	2	58.448	TATGTATTGGGCCAAGTCAGCAAAACACATTGAAATGAGTACAAGTCAGCAAAACCACTTGTATTCGAGAGAAAATGTGAAAAGTCAACT
156	ZMC77454	2	58.544	TCCTCTGCTTCCAGATGAGCCAGGCACCCATATTGATAAGAGAATTGACTCCTCTTTTCTGCTCTCTTCTAACTCTAGCGATAGCCTTCC
157	ZMC17982	2	58.683	AGAAAGGTAATGCCAATTCACGAGTCAAGAACTTGGCTCGTATGTTTGTGAAATATTTGTCATAAGTATTTTGGTGCTCCGATCCAGCTA
158	ZMC112822	2	58.699	ATCCATGTGCATTAGTGTTTCTGTATTCAGTCCACCTACGAACGGGGTTATCACCTTAGTATCTACTACCATACAAATAAATTGATCGTT
159	ZMC109596	2	58.7	TCTCTGAAGTATACAAAGTGACTGAAAAAGCCCATTACTATAGATTATTAGTGTAATTTTGGCGTATCTGAATGTTTGCCTTGAGCTGAA
160	ZMC35078	2	58.808	GTCAAGAACTGGACCACAAATCGCCGGAGAACAGATATCGGATTCAAATGGATGATCGATCGTGTCGGGTCACTTTCGAGTTATTGCTGA
161	ZMC64393	2	58.85	AAAGAAAAATGAACACAACAGAAACATAAGAACAAGCATACCCTCAGATTGACACCACTAACTGCAGTGATGTCATAAACATAACTGAAA
162	ZMC10184	2	59.146	GGAGATTTCAGGGAATCTAGTGGGATTACCGAGAGATCTCTCCAACAGACTAATCATGGTACTCACAAGAATGGTCACTGTCGCGTCCAT
163	ZMC132948	2	59.296	CTTTTGAATCTGAAGAAATCAAGGCCTCATTGGCACCCCAGGCTTTGTTTTGGACTAGCAAAGAGAATCCAAATAGGTGATTGAGCCAGC
164	ZMC76365	2	59.487	TGCTATATTATAAATTGTGGCATTAGTCTGTTGATATCACCGTTATGCTTATTTGCTTCATTGGATCGGCGATATGTTCTTGATTCCACC
165	ZMC130524	2	59.501	ATTCTGAATTCTGGTGCAGCGGCGCCACTCGAGTGATGGCCGCGAACAACGACTGCGTCGTCAGAACGTTTGACACCGAGCGATACAACC
166	ZMC129513	2	59.781	AATTACTATAAGAAGATTGATAAATTTAGGCTGCTGGATACCAACAATCAGAAGGGATAGGTTATCATGCAAATTTGGTGATGACATTAC
167	ZMC65652	2	60.006	AATAAAATCAGCTATGTTTTTTGTACACCCTCATTTTTCTTCTCGTTCTGGACGGCAGAGCGTAGCCGAAAGGCTGCCTTTCGCCACCCA
168	ZMC110995	2	60.297	AGTGGAATATCCCTGAAATTTAGAAGTGAATAGTGACACTTCTAGCGCTGGTACCAAGCAAAAAGTAGGGGTTGCTTATAGGGGTGCAAG
169	ZMC147121	2	60.505	TGTTGGTGTGCTACAATCAGGATCCAGTAGGAACATATCTATAATTTAGAAAGTTGAACAGGTCAAAAATTGCTATTTCTAGCTAACTAC
170	ZMC45623	2	61.056	AGGGTGCCTGGCAACTATCAGTCAACATTCCATTTATTTTCACAAGTATCAGTTTGCAGCTAAGTGAGGTAAATGATGATGATAGGCTGA
171	ZMC67686	2	62.214	ATCAGAAATCATTCTTTCTAATTTATTTATATTTCCTTCCTTGAGGTATCCTTTCATCAATGAGTTATAGGCAATACAATCTGCATAGAT
172	ZMC57124	2	62.781	TGTGAAAATAGATATAGCTTTGATCCATTTTCAGCAATATCTAGTGCTCCTATAGAAAGTGCATTTGGTATTCATGTTGTCTTATTCATG
173	ZMC24506	2	62.937	GCCCAACTTATTTTGGCCTCTCAGCTCACAAATCAAATTAGGAGACAGGCCATAATAAGGTCCAAGCCAGACGGTTCAGGGCAATCAAAC
174	ZMC34768	2	62.987	GGTAGCCTAGCTCGTCATACATAGAACACCAATACTACCGGCAATCTCCTCCATCACGCAACACTGGATCGATCGTCATGGGTCGTTTGC
175	ZMC126481	2	63.167	CAATCTTCTGTTCATCATCTCATGATAAATATAGAGACATGCCAAGTGAGGAGGTGAAATAACAAAAAACTCGTTGTAGAAACACCGATA
176	ZMC50941	2	63.277	AGAGTGGTCCATGGAATTATTGATGTTGAAGAAACAGCACTTGTAAGTAAATATTTCGTCCCAGAAATTGTACTTGGGCCATGGGATTGG
177	ZMC58010	2	63.469	GTAAAATACTCCTGAAAGGAACTGCTAGGTCCTTCTCATCATTCTCAGCTCAACAAGTGTCCAGTTTACGCTCTGAACTTGTAAGACTTC
178	ZMC95812	2	63.682	GCAGCACCCACTTGCATTGGATCCAACGGAAGGGTCCAAACATTTTAGATCTTTTGTATGCAGTTTTTCTGTGCGTTTCTAAATAAGCTG
179	ZMC131405	2	63.914	CATTCGTTCCACCAATGTTCGATCTGATGTCGATCTCGTAGTTGCCGAAATTGATTCCACCGCGCTCTATTTCGAGCTTGCGATCTGCGA
180	ZMC80503	2	64.188	CGGATACTGTTGAAGTATCACCACTGCTTCCGTTAGGACCAGAGCCACTAGAACCTTCAAGCCAAACAGCAGCACTCTTAGGTGCCTTTG
181	ZMC48326	2	64.32	GTAGGTCCTTCAATTCCTTTGCCAGGAGATTGACAAAATGAGAGGGAAATTGCAAGTCAATTATAAGAAAAGGGCAATTGCAAAACAAGT
182	ZMC149158	2	64.545	TGCAAGTTTGGTGTTTGCAGATTACTTTGTGACAAAATGTGGTGTACTTCTAATGTCACTTTTTGTCTTTTTCACAACCACCATGTCTGT
183	ZMC49061	2	64.837	TTTCTCTTTCTTCTCCAATGCGTCAAGTTTATTCCTAATCCTTCCACCTCAAACCGTGAGTTATTTCTACCAGTCCTATACCTGGGCTAC
184	ZMC75083	2	64.918	AGTTGTGGAAAATGCTATCTAATAATGCTTGGAGTGCTTCTTGTTGTTTGTTTCCCTACTATGAACTATTTCCAAGCATTATTTCGTGCT
185	ZMC116478	2	64.962	CTAAGCCTCGAGCTAGCTGCAAATCTACACCGTTTCTCCAGACTTTTTCTGTCACCAGCCTCCATGTGACGCCTCTGTTATCAGTCGTAC
186	ZMC95965	2	65.061	TTTGCAAAGAGAAGAAACTCAAGATCATCTCTTTCTATATTGCAATTTTTCTAGAAGGTGCTGGAGCGCTATTGGTATTCACATTCATCC
187	ZMC136171	2	65.2	TGGCTCTTGGCTTCGGCTTTTTTGTGTCGAAGCCTTTTGTTGGAGTTGTGTAAGAGTAATAAAATCATAACCCTTCAACTTTTCTCTAAG
188	ZMC100680	2	65.506	TGCCAACATTTTTGCCAGGTTCCGAATGAGTTGCTGCAGCTGAACCATGCCTTCCATGCAAGCGGCTAGCTAGCAGCAAGGTTTGAGATT
189	ZMC103161	2	65.964	CTGTTTTTATTGGGTAATAAATATATAATAAAATATGGTACTTTGCTTGAGTATTAGTACCACATAAAACATGGTGAAGAAAAAAAATTA
190	ZMC78723	2	66.03	TAGAAAGTTATGAAAGTTCTCTACGACTTTGATATTCAACTCCCTTTCTGATTTTTGCCTTGAAAGGGGATCAAAATCAAGTTTTGTGAC
191	ZMC127731	2	66.078	GTTCATTGAAGGAGCTGTGTGAGTTCAAGCTGGCAGAGACTGTAAACATTTCTAATGCTCAGCTAATAGAAGATGTTGCATCTCGGACTG
192	ZMC75218	2	66.493	GAACTCAGGTCTTGAGCCGGTGCGTCATCTTCATTTACGACGTCATCGTCTCAACGAGCACTTCATCATATCTCGAAGCACACGTTTTCT
193	ZMC25426	2	66.729	TGCAGTACTTTGTGGTACGTAGTCGATCTGTTCGTTTACGCAGAGCCGTGTTGCATGTGCAGACAAGATTGGGCCTGAAGACGTGCTCGA
194	ZMC84806	2	66.865	ACGATGTGTCTTCTTATTGGTGACTGATTGCATTGTTTACTTGATCAAGGTTCTTATCAGCTATTGAAAGCAAAGCAGATCCTCTACTCC
195	ZMC80316	2	67.013	GACATTATCGACCTTGGTGGATCGTCAGTTGGGATCGGTATCTCGGTGTGCCGTCGCGATGTCGCTTCCGGTAAGGCGTTGAGATTATAT
196	ZMC93602	2	67.314	GGTCTCCGTTCGGTTTCCGGAACTGGCAATACAGCGTGCTCCCCTGGTTTCGCCGACCCTACCTGATCTGGTACCACCCGTCGCCCGCGT
197	ZMC39513	2	67.328	ACCAGCTCTAAGTGAAGGCTCAATGGATTCAAGATCAACCGCCTGAAGTTGCCCAAACCTGTAAAGAAAGAAAAACATGAGTGACTAAGA
198	ZMC130637	2	67.453	CCGTTCATACGTAAGCCAGAAATTGCATTTTCAGCAAAGTCTATGGTTATGCGGAAGGCGTTGGTGTCAAAATACATGGCCTGTGTACAG
199	ZMC108859	2	67.647	GTCGATGCTCCATCTGTTTTTACATCGTTTTCTAACAGCAGTACACACATCGTTTCCTTAGTTCCAGTGTCCAGGCTCAATAACTTCGTG
200	ZMC4748	2	67.713	TCGCCATACACTACGCTGCAGCCTACTGTGAGCCCAACGTGTTGGCAGAGCTGCTGAAACTGAACTCTGCTAATGTGAACCTCAAGAATA
201	ZMC40393	2	68.433	ACATGTCCTAAAGATTATATATTATCGATTTCACACACAAAAAGATTTAGTGCTGCATAATGTTGCATCCAGATAGGCCAGCCACTGATT
202	ZMC43450	2	68.832	GGATTTTGCTGGTACTGTTTCAGTTCCTCGCAAGCAATGTTTCATTGCTGGGCCACCTGTGTGGTATCTTGTCAGGGTTTGCATGTTTGT
203	ZMC109421	2	69.866	GTATTTCAGTTTAGGGCAAGACATCTTGAATCGATCGGCAGGCCAAGTTGCATGGTAAGCAGCACTCAGCAGCAACAACTTGCTCTTGTC
204	ZMC72580	2	70.084	TGTGAATGGATGAGCTTCATCAGTCTTTTGACTTGTAAATAACCATTCAGAACCATCCTGCAATATTTTTCAAGAAAAGAGGAATCTTTA
205	ZMC120941	2	70.908	TGTCAGAGAAAGAGTTTGAGTCCAATTCAACCTCGCCAATCTCTTCTTTGTACATGTCCTCGATCATTGGCTTCCAGAGACGGACACGAG
206	ZMC25694	2	72.613	CATTGCCTAAACTCCATAAAGTGTTATTGTCCTCTAATATTCCATTTTGAGAATGGGATCCATGGATGCTTCCATTCGCAGGTACTATTG
207	ZMC76368	2	73.247	AACCTTCAAGTGCACACTGCATGACGAGCAAAAAAATGGCATGGCCATACGTCCAGAGTCACGGAAAACACGCACAAAGAACAAGAAATT
208	ZMC126478	2	74.828	TTATATGAGACGTGGTATTGATCTACTTTTGACTGACCTTGCCCCAGGTTCGGTGCAGTCCAACAATCAAAGAGCGACCCGGGTCCTGGT
209	ZMC23934	2	75.759	CTAAAGTTTCTAGGTCGTATTCATGTATGATTGACCCTGGTAATTCTTTTTCATTTGTATCTTTATTATCCCAGAAAAAAGGTCTTTACA
210	ZMC44563	2	76.168	TTGAATTCAGTGAAAAGAATATTGACAAGATAACTGTGCAGCATATATTACTCTTTGCTCGATGACAAGATCCCACGCTCTCCCGCTCAG
211	ZMC105899	2	76.248	GGTACTGATAGCCTCTGAGACTGAGACAGGTACGTTACCTTTCTTAGGGTCAGCTTTACCGTTGGGAGTGCCATTGTCAATCTTTTTAGT
212	ZMC23405	2	76.352	TCGTCCAGCAGCCATCAGAGTTCAGTCTTCACTCGTTCCTGGTCTGAAATTTGAGGAACCTTAGGTTATCAAATCAAAACAAAGAGCGTT
213	ZMC30919	2	77.26	GGACACATTATAGTGACATAATATATGAACTATTTAGGCTTGATCATGTAGCCCACCCTAAGATAACTATAGACCATGAATGGAGCTTTT
214	ZMC135538	2	77.851	GCAGAGCTTCAAATGAAGTACTCCGTAACACTTTTGGCAATCAACAGGCAGGGATACAATACATGCTTCCAAATAAGGGGCTCTACATTC
215	ZMC86679	2	77.909	CATAATACCTGAGAATTAGATATCACAAAACATGTAAGAACATCACAAACAAATCACTCTGCATGGGAACATAAGACTGTTACCTAACTG
216	ZMC125129	2	78.74	GGCAGGACTGTCGCTAGCCATGGCTGCAGGCGTAGTTCTTGTATGTGGTGGCTGTTGGGATGGGAAGTAGATTACTATGTTGTATGACCT
217	ZMC133694	2	79.237	GCTTGCGTACCATTATCACACAGTGGCAGCGTCGGTACATGAAAGCAGGTAGGGTACGTGCCTGCAGTGATTAGTTGCTGCATCGGCCAG
218	ZMC82477	2	80.479	TGTAGGAATTTTGTTGCTCACATTTTGTATGTCTCATTTCAATAGGATGTTCAAATCTCAGCCAGGAAAGCTGCTGAAACTGTTTTATTG
219	ZMC146294	2	80.589	GAAATTTTATTGTAACAATAAATCCCTTCCTTTGAGACCATAGTATGTACTGTATGACTGGAACAATAAAATGCAAGCTTTTTACCAGGC
220	ZMC58641	2	80.939	CCGCTTCACATAATACTAGGAGGGCAGAAAGCAGAACCACAACTTGAGAAATTCCTTTCATGGTAAAGGTCGAGAATATGACTATATATG
221	ZMC27219	2	80.948	ACTTGATGCAGTAGTGCTGGCATTGTCTTTCAAACCTTTGTTCTGTAGCTCTAGTTCCTCTTCAATTTTACCTATGAAGGTATTGTGTGA
222	ZMC117923	2	81.221	CAGCTTGCAAACTGATTATGAGACGGTGTCTCTCGCCAGTGGCTAGCTTATTAGAGCTGCGCTGTTCATGGACGCTGACAACTCTGGCAA
223	ZMC110018	2	81.484	GTTATATTTACAGTACATGGAGGAGATCGAGACTTCAGATTTGGTACATATCCTACTGAGCATGAGCACCTTGCCAAACTGGTGTAGCAG
224	ZMC41540	2	81.514	TGCAATGTACAGTATTGAACTGAGTAGCATGAGACGCAGAATCGAGAAAACCCGAGGAAATCCTGCAACTTGGCGGCATTTGATCATAAC
225	ZMC143273	2	82.003	CTGAGGTCGTGGGTACAATGGGAGTTGCACTTTCTATATGCACATTACCTGGACAAGGAGCATCTGATCGTTTGGGTCCAAAACAAATGG
226	ZMC155269	2	82.063	CAGCCAGGATTGCTCCAATAAGGGGAGTCAGATAGCAAGTTCCTTGCCATGTAGTTACATTGCTAGCAGCAGAGGCATTGCCATCGTGTA
227	ZMC71796	2	83.092	ACATGAAACGTAGATCACCATAATCGGTAACCATCTGTAGAAGAAGTGGAGGTTTCTCATCTTCAATATCTTTCAGGAAAAGATGTTTTC
228	ZMC93247	2	83.531	GATCTATTATTGAAAATATCAGCACCAACGGTAGGGTAATTCATGAAGGTTTCAGGTTCTGTGATGATGGATGATTGTTTTATTAGATAA
229	ZMC116531	2	84.612	CCCTATTGCATAAACAAATCCTACAAGGAAAGTTGAACGTACCCATCATTGCTTCCTGAAAATATAAACCTGCCATTACTACTCCATGTC
230	ZMC3838	2	84.991	GAGGAAGCTGTACACCTCCATCCTGACCACAGGCTGAGTAGCCACTGAGCCGGAGGTTCCCCTTGACAGGTTCAACAGCTAGGGCTTTTC
231	ZMC156366	2	85.648	TACCCGGCGCGTATATTCGTTTCACAATCACTATCAAGACCTACTTTGTTTAGCTAATTCCTGTGATTTCATTCGTCCTGTCAGTTCGTA
232	ZMC62433	2	85.706	CAATGAATTCATAAAAACAATAACAGAAATGATTAGATAAAATGATAACCAAATCTTGCACAGAAAAGGACGGGCAGCGACTCTGAAACA
233	ZMC4845	2	86.256	GAGATATTGGAAGTTCGTAATTTCTCCACTCTGCCATCTTTTTGAGAATGATTTTGCCATGACTTTGAAAAGACGGCTCACCTCACCGCT
234	ZMC21756	2	86.877	GAAATAATTATTTTCTGGATTTTCAATTTTGTTATGGCGTTCTGCACCTTCACATTCTGCACATAATGTTCAACAACCAAGTTGGTCCAA
235	ZMC139763	2	87.139	ACTTTGCAGTTTACACTTGTATATGGATATAATGCAATTTATATGTTAGCAGTTGGAAATTGTTGCCGATAGATTTTGTTGATGGCTAGT
236	ZMC69385	2	87.358	AATGTCTTTATGAAAAGCTTTTCACTCTTTTTCCTTCATATCTGACTTCAGCCTATCCCCCCTTGTCTGTCCGCAGGTTCCAGTGGTAAA
237	ZMC65046	2	87.517	TCTACAGATGCTGGCCAGCAAATTATGTGCACCAAAATTACTTGGGCCCAGAGTTACCGTCTTGGAAACCTTGGAGAATTATGTTGCAGG
238	ZMC122512	2	87.663	AGCACCCTGGAAACATCCAAAGTTTCACATATTCTGAAACATTGTTGAAATGCACAGAATTGAAACTTCCATAGTATCACTGGTTCTGGG
239	ZMC144214	2	87.717	GTGTATTCGCTCTTTAGTGCATACTCTACAGGTAGTGTCGGGGCCACTTTGTCCAATCAAAGAATTACGTGATTGATATACCTATTAGAT
240	ZMC50515	2	87.741	TTTCCTTCTCTTCGGGAGAAGAATATTTTAGTTAGAATTGGGTTTTCCATGCTGTATCCTTTGTTCCTGTGTAAGATTTCTTCATTATTA
241	ZMC56242	2	88.201	GTAGAATGGAAAGTACTTCACATCCCGTATCTAAACACTGTATAACCTCGGTCAAGTGACAATACATGGATTTTCCCCCCACTTTCTTGA
242	ZMC151805	2	88.247	GCAACAACAACCGAGGCAAGAAAAAAAGGCATGCAGCAACAACTTCACGTCCAGGCCAATGACCATGCACATAGGACAAGAAGACCAACA
243	ZMC80146	2	88.581	GATACAAAACTGCAAGAAGAATAGATCACTGAAGAATTCATCAACTCAAATATGTTACAACTTTTAGCTCTGAAACATCTACAGCTTGAA
244	ZMC1443	2	88.868	CCCTGGGAAACTTTGGTTTTACTTGTTTCCATGGTAGTTTGCAGTTGCGACTCTTCTAACTTCTCATTAGATGTTGACTGTGTTCTGATC
245	ZMC116638	2	90.314	GCCTTGATTTGTCCCTACACGGCTACTAGAATACACGCAGGTGAACAGCGAGCTGGACACCAACAAGTCAGCAACCAGAATACTCTACAT
246	ZMC44999	2	90.576	GGCTGACATCAACTGATAGAAGCAATGGTCGGAGGGTAAATGATTTGCATTGTAACTTCTCCATTATACAAGCTGTAATGAGAACAAATA
247	ZMC129176	2	90.945	GAATTCTTCAGTATCTCACGACATGAAACATCTACTCCTACTACCTTTACTTGTAAACGTAACAACACGCAACGTACGAATTGGAGCTTC
248	ZMC37798	2	91.068	ATATGCTCCAAACAAAAGAAGCAAATCTAACACACCTTTCTAGCTCTCTGAAAAAGACACTAATGAAGAAGGTACTAAAAGACTGGTTCA
249	ZMC141641	2	91.198	GGGAGGAACACGGGAGCATAGAAGTTGTTTTCCGGCATCGGGTCGCGTCGCTCTGCCCTGCATGCGTACATCGCGCGTGACCGCTTGCTC
250	ZMC126482	2	91.631	GCAGGGTGGCAGAGGCCTTAGCATTGGCTGCTGCCTCATCTGCCTCTTGATTAGGCCAGCTTGCTTGGTCCAACAGCTGCTGGCCCATAA
251	ZMC141787	2	92.503	AGAGAAGCTATCAGTACACACACACATGCAAAGCGAAAACACACACACAAACACAAATGTATCATCGCCTTTTTGCTTTTTGTTTCACCA
252	ZMC70451	2	94.428	GTCACTGTTCATTCACCAGCCGGTGAAACAGCTCGCCCTCAGTTGAATTCCACCATCACAAATCATGATGTGCTATCCCTCAGTCTCCTA
253	ZMC19545	2	95.579	TGTTGCGAGCTGTGCCGTGTGCGTGTGTATAAATAGGCTCGAAAATACCATTGCTCAAAAACACCACGTCTTGTTGCACTGTGGTCTGAG
254	ZMC100042	2	96.934	TTTGTTGAGTTCCTGTACTGACATTTCTTAGTAACCTTGATGTTTCCAGGTCTTAGCGATCAGCAGTAGCACCTTTCATCAGAGGCCTTT
255	ZMC75600	2	97.073	TGAATGATCTGGAGCTCTCAACAACAAGTCAAGACCGAGATGAAGAGGATGATGAAGCTGATAAAGGTCGGCATCATCAAATAGAGAAAA
256	ZMC83646	2	97.087	GCTGCCGTACTTATCATTTGATGACATGTCATGGAGGTTTCTTTTCCTTCACCTATTTTGTGTTAGGCAAGAACATCACAGACATCAAGT
257	ZMC130419	2	97.13	GGGCTGGGACATTTGAGAACTACTTCAAGATCCGGAAGACACCAAGAACTGATTGCCCAGGTATGTAGCTATGTCAGTTTGGTACATATG
258	ZMC88605	2	97.132	GGAATATCTTTGATCGGTTGGACGTACGTACTCAACGCGACAAGACTTGGGTACCATTCCCGTTGCAGAAACTACCTTGTGGGACTTTTT
259	ZMC135604	2	97.165	GTTGCCCAAGTCTCTAGATCTGGACCACATGAATCTGGTCGTTTCTCATAAGCCAAAGTACGAATGGAGTATTCTCCAGGACGAACAACT
260	ZMC41467	2	97.17	GCTAAAGTAAAGTAATTGTGCCTCAGGTGAACCTTATGTTTTATATTCAGGACAAGAACACTGTAGTGTTCAAAGTCTACGCGTTGTGAC
261	ZMC90413	2	97.174	ATACCAGATATTACACCTTTTTACAGGGACAATTAGATGCCTCCAATACATGTTTCTGTAAATCATTACGTCGTTGAATCACAAATATAA
262	ZMC146163	2	97.384	GAGGGCATGAATATGTTGGCTCATCCTTTTCATTGCACAGCCAAGAAATTCACACGGCACATTGCAGTAGAAATGAGAATAAGGACTGTC
263	ZMC151388	2	97.404	GTGAAATGCACTACTGGTTGCTACTTAGGGTTGGGTTGATTATCTATGATGACATTGTGGAACAAGCTGGTATTTTTCGCAGGATGCCTT
264	ZMC143967	2	97.499	TATATCCATGTGATGGATAATGCCCACTCAGCAATTTCGGAGTGACTTCATTCCAACAGTGAAATGTATGTTCGTTTATTGTAGCTTCCG
265	ZMC76174	2	98.32	CAGCTTCTGTGCAGTTGTGGAAGCGACATAAAAGCTCTTCTAAGGCCTGATGACGTTCCCTCAAATGCAGGAACTATCCATGCCATTGTT
266	ZMC103793	2	98.324	AAGGGTTGGAGAATGGTTTTCTTGATGAGGTCCTAATTTTTTATTTAGGAAGTGCTTTAGATAATGGTTTGGAGATGCTCCAAGCCAGGC
267	ZMC140990	2	99.473	GCGTTCCCTCTTCCCTTCATGCTTTCGATCATTGCAGCGTTGCTGTCGCGGCTTCGACGTCTTCGGTCATCCGGCCCCCAGAGGAAACGA
268	ZMC117114	2	100.634	CGGGATCTCAAGCCGGAGAACTTCCTCTTCGTTGACCAGAAGGAGGAGGCAGCTCTCAAGACTATCGACTTTGGTCTCTCCATTTTCTTC
269	ZMC26612	2	105.058	ATGGTAACCATACGTTAGCATAAAAAAGGCGTAGGCAAAGAATCAAAGATGATGAAAATGTAAAAGACATGTGGGTCAACTAAGTGTAAC
270	ZMC79624	2	105.759	TGTTATGCGGTGAAATCTGGATTCGATCAGTTTACTGTTTGTGGCAATTCTCAGATTGTGATGTACAGGAATATAGGTGATCTTGAGGCT
271	ZMC100172	2	106.864	GCGTGCATTTTCTTTTCTGAATCCATGTACGGACAACGTAGAGCAGCTCAGCGTGTCGAATCCATTGTTATTCCAAACAGGCTAACATGC
272	ZMC41463	2	107.015	TTATCTGTCAAATCATAATAGGTTGCAAGCAAGACAAATGACTCCGCTGGTGATGGCACCACGACCGCATCTGTTCTTGCTAGGGAGATT
273	ZMC95871	2	107.403	TATGTTTAGTCCATGCACCAAAGGGTAGTGATGGCCATATACTTTGTTTGTTGTCATTCCCTCCATGTCTCACAAAAGCTTATGATGTGG
274	ZMC41583	2	107.428	ATCAACTTATACGGTGGCAACATCAACCAAGCATGAGCTTTTGTCAGGGACAGCCCTAGACTGTATTACAAGTGTCAATCACCGCATCTG
275	ZMC125215	2	107.527	GGATTTTTGGCGGCAACATGGGGACGAGTTTCAATTCCAGCCCAGTCCGTGCTTGTATGGGCTGCAATTTATATACTGGGCCACCAAATA
276	ZMC79634	2	108.015	CTATCTAACAATTTTCATATATGTTGTTTGGGCTGAAAATACTAACTTATCACTCTTGAACCTACTCCAACTTGCTTGGGACTAAAAGGA
277	ZMC2172	2	108.088	TGAAGCTTCTCCCTTGGTGCTTTGAAGGAGTTGATCTTCTGCAGCTCTTTGACTGCAAGCTAGAGGTGCATCAGAAAGGTTATTTTAGTT
1	ZMC23349	3	0	CCACTTCTACGAATGGACTAATGCGTTTTGTATAGCTACGACTAATTGTTGACTAGTTTCTTTCTCCCTAACAATATCAATGATTTGACA
2	ZMC35063	3	2.611	TTCTCTTCAGTACGTATAATCTCCATTTTCTGTGTGTCTAACACCCTCTGAATGAACAAAATTTGCTGATTGAATTATGATACTCTAAAT
3	ZMC69675	3	3.511	ACAACCAATGCTACTCAACATGCCAGGGAAACCACAGTCCTCACCAATTTGAAGAAGATGCTGCATATCAACACCTGCAGGTCCTCGAAA
4	ZMC129580	3	6.616	CAAGAGAATTTCGTGAAAACAAGTAATTATAAACATATCAATCCTTGTATTGTTTCTCTAAGGATGTGGGGACTAAGTCATTCCTCACAC
5	ZMC104183	3	7.139	TCCTCCACCACCTTCCATATCCCTCCTTGAGGGCATCCTCATCATACTGACCATAGCCAGTGCTGCTATATAATCCAGCACCAGATAGTG
6	ZMC65661	3	8.319	GCATCTGTTCTCGGTTGAGGGTACATGCCAAAGAAATATGTTCTTACTCCACCTCAATTGTGGACTCCTCTGTTGTTTCTCTAGCCTCAC
7	ZMC22606	3	8.624	GAATTTTACGATGAACAAAAAACAACCTTGAGAAGCCCATGGATTTGAAGCAGCAGCGCCACCCGCCTCGCTCCGGAAAGAGCCTGAGTC
8	ZMC124451	3	9.511	ATCTAGCAAATCTCTTGCCTCCAAAGTGTCTTATCAGTTTTGTTCTGCACAGTACAATACATAGTAATTCTAGAGATTTATGAGATAGTG
9	ZMC133711	3	9.855	TAGATTACACTTTGGATTTCATAAAAGAACATGCTTTTGTATCATTTATACTGCAGAAAAACACATATATCTTGGGTAGTTGCAATTATG
10	ZMC139503	3	10.106	TGCATGCCTGTGTTTTGGATATTTATTAGAATATCGACTCTCAGCATAAGCTTCCCTGACCCTGCTCCCTGGGCGTGTCCTTTCATATTT
11	ZMC35705	3	10.161	ACGAAATATCTATACAGAAGCTTTCAACAGCAAGAAAGATAAACATACGCCTTCATAGTTCTTGGAGGCTTTGTGGAGATTTGGATCATT
12	ZMC15372	3	10.185	TATCCAAAAAACAAGCAAGGATATTCGACAAGTCAACGATGCAGAAAAGGTTCTTTACATCCTTCAAGCATATGCAACAAAGATCAAACA
13	ZMC129120	3	10.353	ACTATAGCAGATGCTTGATTTCTTCCACCTTGTGTTAGATGTATACTTGAGAAAACATTGTGAAGGTCATGATGTCGATATGACGAATAT
14	ZMC59136	3	10.833	ATTCCCTGTCGCATATAAAACAGTGGAAACTCACACACGCACAAACGCATCGCCAGGTTGCCACACATGCAAAGCACCGGCAGCAAATTT
15	ZMC19717	3	10.834	GCACAATGGCACATTCTGATCAATGGTGTTGCAAATCATCTAGGAGTAGTACAATTTGCCAAATCTCCGTTTCTTGTAATAACGGCACAA
16	ZMC43797	3	10.925	TCAATAGGAAATTCTTCGGAAGCATGCTTTTTTCATGTTCTAAGATTGCATGACATAATGTTTCATATTTTTTTGGTAAATATGCTGGAA
17	ZMC125801	3	11.219	CCCGACAACTGAAGAAGCATGAAGAGAACTACCTAACCCATGATCTAGAGCTCACAACAGTAGTCCATGCTTTGAAAATATGGAGACACT
18	ZMC80267	3	11.581	TTTTCTGCAATTGTGATTATGTGGTTGGATGTATTTTTGTTTGCCTTTGATGCTCCTAATCTGCAGTACTCTGCCTCTGTTTTGCTCCGA
19	ZMC133329	3	11.686	AGCTCTTCAATCCACAGAAATCCACTCAGATAATATCTGCTACGCTGCATACGGGTAAGCTCAGGCTAATTTTTCAGTTTGAAATTCTAA
20	ZMC94969	3	12.236	AGGCAAAGCTCTCTTCAATTGAGAGACGTGGAACACAAGGTGCAACTGAGAAGTTACTGGTAATTCCAACTTGTAGGCAACTTCACCAAC
21	ZMC7663	3	12.775	CTTGTTCATCTTTCAATATAGGCAATGTGCTATTGTTTGGACTTTATCTTATGAACAATTTTCTTGCTGCCCCAGTATGTATTGTATGGT
22	ZMC155763	3	13.725	AGGAGAGGATTGAGAGTGCTCTAAGCACTTAGGACAACATAGGAGGCCCCATTTGACGAAAGATATAAAGAGAGCACAGCAGCGAGTGTA
23	ZMC133670	3	14.794	TTTATAGCTGCATGATAGCAGAATGAACTGCAGCAGTATGTCTCTGCAGAGATAATTGACTTTAGTTCCCATAACAGATGCAGAGAATAA
24	ZMC63694	3	17.814	TATGGGGAGGTCACATAACATAGCAAGATATATACTAGTTACATTGGGGTGTCAGGAATGCAGAACATACTCTTGTTTTTTGCGCTTGAG
25	ZMC24280	3	19.578	TGCATTTTGCACATCTTCTGGAATGAAGAGAACAATCATCTATGCTTGATTGTTTCCAGACCTGTTCTAGACACGTGTGATGTGTCCCAT
26	ZMC89337	3	26.559	TTCTACACGTTTAGTTCTATCTTGAGAAGCTAATAATTGCAGTTTTCATTCAAAAGTGCACTGTGGATTGACGAAGTTGTTGCGATTTTA
27	ZMC91754	3	28.325	GCAATCTGATTCATTCTCCAGCATAACACAGCAGAGCAGCTTGTCTACGGATACGAAACAAATCAAAGCTGACCTGGTCACCAATACAAA
28	ZMC33612	3	29.028	ACGACTTACTCCTACACTTACTTAGATGATGACGGCCTGGCTGTCTCTACACTTACGCTACGCTACTGCACGCACGTGTATACGCGCGAG
29	ZMC43671	3	30.327	TCAGCTACACCAGCAGGTAGCTGCCAAATGCAGCAAAACAAAGAGTCTGCACTAAGATGAGAACATGACCTCTTGTTCGCTTAGTGGTGA
30	ZMC39992	3	31.434	GCAAGACATTGTACTATCCTTTTCCAAATATTGAGCAATTGACATACACCTCTATTACTTTTATCACATATTTGTCCTGCTAATAATATG
31	ZMC110173	3	32.035	GTAGGTCCAGACGTCCAGTTTTGTGAGTTCGTCAGCACGACTCATCTCAACCTGAAAAGCGAAATCCTCTGAACTGGGAGCCCCCCGACC
32	ZMC47650	3	36.878	AAAGTAAAGCATTTGGCTAAAGTGACGAAATGAGGTTTTGCACAGCTAAATATACTAACCACATCCCAGGGCCGGGAAGCTTTTGTTGGG
33	ZMC125365	3	39.006	CCTCATAACAGGCATACTGCACTATCTGAGAATTTGGTAGATATACTACCAACAAAAGTACTCTCTCCGTCGCAAATTATGTCATTCTAG
34	ZMC117260	3	40.331	TTGTGCTGCCATGAATTCTTTTGCAAGGGTCATAATACAACTCAACATTGAGTAGACATGTACCTGAAAGTGAACTATAGTTGACTTGAC
35	ZMC86783	3	41.484	CAAGCCACCCTCCCCCAGCTTTGTACTTCTGGATACAATCTCATACCAAGACCGTGGATTATCCAAAATAACAGGTACTGTTCTTGATAT
36	ZMC134614	3	42.211	GCACGTAAATGGCACGAGATCAGTCGATTTCTCCAAGGTTTCTCTCTATCTCCAGCAAATCTCATGCACACTGTCAGAACATCTCTATCA
37	ZMC133120	3	42.838	GCACAGATGAGGTGAAAGAAGAGTCATCCTTTCATGCAACCGCAGCAAAAGATTTGGTCTTCCATTCCAAGCTCTCTATAGTGGTCTAGC
38	ZMC69836	3	43.858	TGTATATGTAGCTCTTACCAGACATAACGAAGCCAGATACTATCAGAATCTGAAAATGTCAATCAAGCATAGGTGTTAGAAGCTGTCACA
39	ZMC156019	3	44.493	GTTCAACATTTCAATAGTAACTACATCAATTTCCAGCATTGAAATGGGTTATTCTAAATAGATTGGTACTTCACAGCGACTGGACCTCAT
40	ZMC63874	3	45.807	GCTCAAGCTTCTTGCTGATATCATAATCTTGAAGTATGTCTATGATCCCAAAATACAATATAACATCATAGTACTTCCCAGTTGGCTCTC
41	ZMC128679	3	46.17	AAGGAAAAAGTTCATTATTGTGCCTTCCGACTGAGTCAAATAAAGTAGGTACTCCAAGTGTTCAGCAATAGTGAATGCTTAGCCATGTCA
42	ZMC130822	3	46.785	GATAACCTATCGCTGCGGCCCAGCTGGGACCTGAAGGAGGATGCCTGCCCTCGTGATCGCTGTGCTGATCGAGATTACCTCCCTGGACGG
43	ZMC37453	3	47.163	TTGTTGAGTTCATCTCTCAATTTGATATTCTTGATGAGTCAATTATGAAGAAAAATGAGAAGGCTCCTATGGTTGCTGCAAAAACACTTA
44	ZMC60511	3	47.48	GCCCAGAACCATACCTCAGGGTATTTTATTGATAATGTGGGATGGTTCTTATATGCCTCAGGAACAAGAATCATAAGAGCTTCAGCAGGA
45	ZMC75914	3	48.547	TCAATGTTGGATATCCAACCTGAAATGAAGGAAACAGTCACAACAAAAGCAATGAATCAAGCACCAAATACAAAATATCCTTTTTTTTAT
46	ZMC49603	3	50.052	GCACACAGAATGAGAAATAGTAGGAGTCAAGAAAAGGACATAGTTCCAAAACATAATAACTGCCTATAAACAAAGCAATAGGAGCCAAGA
47	ZMC140456	3	53.544	GGATCTCGCCATTTCTCGGAGATATTGGAAGAACCTAGCTCCTGACCTGGAAGCTGCCGTCTCCGATGCAGGCGATGGCCCGCTTGTCGG
48	ZMC9551	3	54.717	TTGCAACATGTAGGAGTGATTTACCGTTTCATCCTTGCATCTGGATACGAAATTTCAGTATTGTAAAACACTAGTATTTCAGAGTTTGGC
49	ZMC4429	3	54.881	TATTGGCACCATATGGATGTAAGACCAGGGCGTAAACGAGAATAAGGTCGTGCCTAGCTACATCGTCAATCAACAGATACTACTATATGT
50	ZMC37289	3	55.679	TGAGACAAGAGAATGGCTGAAAAAAGTTTCTTTACAAGTCCAACATACATCATTTCTTGCCTATTTACAGCTTTGTGATTTTGGGTTTGC
51	ZMC98563	3	55.892	CTGCCATTGCTCACTCCACTATGGTTAGAACATCCAAACTCCACGCCTAACTAGCCGAGACAAATGCCGGCAACAATTGTCGTTGTGAAT
52	ZMC83274	3	56.519	GGACAAAGTTTCAACTTCAGTAGCTGTTGACCATGTATAAGCCTACTCTTCTACGGACTGCCATGACAATTTTTATGCTTTCCTAGTATG
53	ZMC40694	3	57.656	CATAAGACATCATGAAACTGATGAAGACAATCTGTACCTTATGCAGTGAAAGTTCATGCTTCTGCAGGAAGAAGAGCACACGACTTAGAT
1	ZMC98261	4	0	TAGCAACACCAGGAAATTGTTAGATGTCGTCGATATACGCAAATCAAATTGCAAGGCTAAAGAAGCCCGTACAGAGCAAGGGCATAAACC
2	ZMC66166	4	3.178	TTTAGATGAGTGGATGAGTAGTGGGACCTGAAATCAATCGAATACTAGTACAAAGCAGCAGCGTGAATGACAAGTGTTGCCTTTGGGGTG
3	ZMC65001	4	3.992	CTGAATGATGATCCGTTCGTTGTTTGTGTAATCAAATCAGAGAGTGTCGTGCCATTGCCATTTGTCAGGCTGTATGGTGGTGCTCTGTGG
4	ZMC125120	4	4.764	GTCAGTCGTGGACTCCTCGGAACATGTGATATTTCTTTATGCTGGGGAACTGGAAGCGTAATTTCGGTGTATATAGGAGAATAATCCCTA
5	ZMC38746	4	5.541	GCTGCCGCTTTGCACGTGCTAAAGATTTGTGCGAGAAAGGAAAACAAGTGTAATGAAATGAAAATGGTTGTCATGGCTGGATGCTCTGCT
6	ZMC48634	4	5.595	ATGCCCATTATTCTCGATATCTTTTTACCTAGGATATATCATTATTTTCCTAGAATTTATTCGAGATTCTAATTTTGCAGGATGAAGAGC
7	ZMC142428	4	6.047	GATCCGTGACTCCCAACTGTTTTTCTTGAAACTTTTCCATCATTCAATTTTCATCGTTTTGTAATTTTCTATGATTTGTGAATGTATGCT
8	ZMC148724	4	7.849	CTCCTGTTTTCAGATCACAAAGGTCCATGGCAAATATCAGGAGTTATTAGTTGGTATACCTTCAAACCTTGAATTATCCCCAGAGCAGCA
9	ZMC17970	4	8.287	GTTGACAGATAAGCAAGTGCTTGTGCAGTACCAGGAGTGTAGCAACTATGTCACCTTCTTCGACTAGATCAACAAGTATTCAGAGCAATG
10	ZMC131494	4	8.712	TATTGCTCACGGTAACTGCACGAACAGAAACATTTGAAACTGATCATTTCAGATGATTTTGGTCTGCGCAAACACACTACAGAGAAGCAG
11	ZMC46262	4	8.971	GTGTCCTTCTGAAGGCGTCGATTTGAGGAGTCCATCAGGCGCATCAGGAAGCAGTCCAAGAACACAGCGATAATTGCTGTCGCTGGTGCT
12	ZMC96830	4	9.476	GCCTGTCTCCGTGACGCGGCTCGATCTTTCGGCCGTGGCTCCGCGACTCAGAGTGAGCAGGCAAGAATGCGAGCCTTGGTGTTGTGAGTT
13	ZMC139774	4	9.671	ATTTATAGGATTCAGGTGCATGCACTGAACTTGTCCGAGGTATTGTGAGGATGGAGTCATGAAGCTTCATAGGCTTGGTCTAAAGCTATT
14	ZMC65282	4	10.014	TAGATAAGCATGCGACTAGTATTGATAGTGCACATAATGAAGCCCAAGAGAGGTACAATGCTTATTTGACTTTTGGTGCAGTAATTGATG
15	ZMC75282	4	10.433	CAGGGAACTAGATACTACGTTGATACCCAGCATCACCTCTATATTAGCCGTTTTGTGTTTCGCTATCCGGAGCAAACGATCATAACCACC
16	ZMC138501	4	11.183	ACCAGGTCAATGGTGAAGCATCAAGCAGTTTCTTTGATGTAGAAATGCACTCAGCAAGTCTGGATAAAGGAACACAAACATCCTGCATGA
17	ZMC142629	4	11.562	ACGCTAGCTAGAGTGGTTTGGACGGCTCAATCGGGGCACACTAAACGCTGAATAGATCATCCAACAATCATTTGGGCTTGTTTCCTCATA
18	ZMC9769	4	12.216	AGAAATTTGCATATTTTCTCACCTTGTAACCATACAGACAAAGATGTTCAGTAACTACTGAGTTGTAAATATAAAGCCAGATGTCCAACT
19	ZMC49811	4	12.919	TTGCTTATTATTACGAGGAACAGACCTGACCTTTCGTTTTCTGCCGACAGCTCTGATCTGATTGCAAACCGATAGTATTATTGTCCCATT
20	ZMC109741	4	13.002	ACTTATAACTACAGCCACTTATAAACGGCAAGGTGCTAGAGCACCAGCGACAACGACATAAAGAGCATAATCAAACTGACTAAGACTATG
21	ZMC93747	4	13.258	CACTGGTAAATTGCCTTGCGTAAATGTCACTACAAACATTGAGAACAAAAATATCAGGGGATTCTTTTAGTCCCGCTGCTTGAAAATGTA
22	ZMC67858	4	13.739	GGATGGAAATGCGGGGCTCTCCATAGATCAAAGTGCGATAAAAAAATTGAAATTTTCCAAGCAGTTCGCTTTCACGAACTACTTGTAACA
23	ZMC103470	4	13.916	TGACAGGTTCCTTAGAAGCTAGGCCCTTTTCCATGCCACTGCTGTGTATGTCATCCTCTCCATGAACTTGACTCTCACCACAATTTAGGG
24	ZMC43252	4	14.73	TGTTGTTCCTGCAAGGATAGCAATTATGATTTGACAAGATGCTAATGATCAAGTGTTGTAAAGATATTGAGTAATGACCACACCATAGTT
25	ZMC58672	4	16.216	GTTTGAAACCTCAGATTTGGATCAACTGTCAAGTTTTGGATGGTTGGATATTCTCTGACGAACAAGTATCCATGGGAGAAGTGCTTATCT
26	ZMC78809	4	16.26	ATTTTTTGCATATCAGTCAGATTGGCAAGCACTACGGGGAGCACTCGTTGGTTGCCTGGCTCTATTGCACAGAAAACAAAGTGTTGGTAG
27	ZMC155128	4	16.262	GATGTGGTCTTCTGAGGCGCTGTATTTTTGTTGATGATGTGTGGTGTCTTCTTTCTCCCCCGCTCTGTAGAACATGTTTTCCTTCAACAT
28	ZMC97117	4	16.459	TATACAGTTCACTCAATTTGTGACGGCGCACCTGAAAGTAACTAATCAATAAAACTACTGCAATACTCTCAAGTTATGAATAGTATACCT
29	ZMC117803	4	20.26	GATCTTTATCCTTTGTTTCTTCCCTTTTCATGAGGAGTATCTTATCTTCCTTTCTGACCTAAATAAATGTGTTTTACTTCAACGGCATAT
30	ZMC89036	4	21.153	ATACATGCTTGGTTGTCCTGAAGTGACGTTGCTTGTCTTCTGAATTGAGCACGATAGGTCGGGCCCTCAATCATTGGAATGTTGTAGAAT
31	ZMC102474	4	21.669	CCAGGAAAAATATCGTTGCAGCTTCTTTTCTATCAGGCACGCATGCAAGCACATGAATGTGTTGGTGTGACGGTCTCATCAAGTTTTTTG
32	ZMC15559	4	22.037	ATACTGCAACAAGAGTTTCTTACCGTGCAAGGAAATGTAGCAACGACAAATGAAAGTATGAGCTGAACCTTGACTCCTTCGCACACAACA
33	ZMC56647	4	22.779	GCGTCAGTTTATGCTAAGACGTTAGAGCCTGGTGCACAGGACATTGGTTGCCTCGACCTGCCTTCATTTGAAAATTATTTTTTTATTCGC
34	ZMC52157	4	23.049	AAAAAGGAAATCCTGGCCGGCAGCACGTAAGAGCTGGGCTCCTCTGCCGATATAAGCAAGCTCTGGCCTTCAGGGAACAAAGGCGCACAC
35	ZMC34334	4	23.289	GTAATTATTTTCATGGCTTGCAAATCATGTCTCAACAGCCAGGTTCAGACTATCAGGTTCACACCATGAAAATGATGTGGCCGATGCTCT
36	ZMC143908	4	23.543	ATTTGTCTATTTGACCTTATCATATGGCGTCTTGTATGTGTAACAAACCATGACCAACTCGAGTTGTTCTCACTCTCCGTGATAGCAAAT
37	ZMC65365	4	23.562	GTAGCCATGCCAAGCCATGTACAATGAATACGTTCTCATTCACTAGAACAAGGGGATCATTTGACCCGATTTGATAGTTATAGTTTGTGC
38	ZMC142105	4	23.83	TTCTGTGTATGTGTCGGTGTATGTGCATCTGTGTGTACAAGTTGAAATCCCGTGGCTGCCAATCAAGACATGGTCCAGTGGCTGCCAAAT
39	ZMC141850	4	24.078	TCATATTCATGCAATTTCAGAAGAGCCGAAGTTACCACGTCCTTGGATTTCTCTGATAACACTTTGCTTACATCAGCAGAACACTACAGT
40	ZMC149225	4	24.524	TATTTTTGATGTCAATCAAAACCCATAGGTTGGTGGTGGACATCTGATCATTGCAGTGAACTATAACCAAGCAACCTTCAATTTCACCTA
41	ZMC76008	4	24.923	GTTCGATATTTCCACATGAATGTTTTCCAGTTCTACTGCGATTTGATGTTCACATTTGAAGTTTGAACTGGCGACTCCGGGGTCAAAGTC
42	ZMC4709	4	24.965	GATCAGTTTCAAGGTTTCAGTCTACTGAAAGCAGGAAGAATTTGATAAGATTAGAGAAAGGTGCTTGCGCTTATATGAACAGATCTATCA
43	ZMC52121	4	25.19	TGTTTGACCATGACAATCTTCATCTTCCAGGTTACATTTGTCTAGCAAAGATGTTCTTCCTTCACCTTCTATCTGGAGGGATTCTTATGT
44	ZMC100308	4	25.468	TCTACCACATTTAGATGTTGAACATGTCGCCTTTTAGTAGGTCAACATTCTGTTTCATGTAACATGGCAGGCTGGATTGTAGCCCTTTAT
45	ZMC103717	4	25.535	ATGTTGCGATGGATTTGTATCCACACAAGAAGAGATCGTATCCGGAACGATGACATACCATACAAGAGAGATTAGGGTGCACTAGTTGAG
46	ZMC114712	4	25.541	ATTTCATCAAAAAGAGTTTTCTAACTCGCCCTAGCCAATTTCCAAGAGACTTATAGCTAGGCACAGTGACAAGATGAACATTGTGATCAG
47	ZMC94721	4	25.555	GAGCAACTTGACCCACACATAAATGTGCAAGGTGTGAGCATAGATAGGTACAGTGACATTTTTTTAGTGAATATGAAGGCGTGTTGTGGT
48	ZMC122029	4	25.627	ATTGTACTACCACCTGTACTTGGGCCTGAAAATGGGACGAGATCCGATCCAAACTCTAACTTGGCCCTTTATTTTTTCTAATGGACCTTG
49	ZMC48227	4	25.629	ATGCAGAACACCTGAACTTGCATGACCAAACTACTACTCCATAGGGAGTATCATCTTTTTGGTTCCACAATTCTAGAAAAATCAATAGCT
50	ZMC90010	4	25.643	GGCTTCGCGCATGAAAGCCTAAAGGATGTGGGATCTGCTAGTGATGTTCGAGTCATCATGCAATGAGTAGGTTTGCTCCAATAATCTCTC
51	ZMC76134	4	26.393	ATCAGCAAGAGATCCATTTGCAGCATAGCTGTGAAGCAGGATATTATAGGTACAAGTGTCAGGTTTTATATCCCTGTGGATCATAGAGTC
52	ZMC35392	4	26.722	GAGATAATCAGTTTGAGGTAAGTCCTGATTCGTGGGATTTCAATTCTTCCTGTACTGCACCAGCTTTTCTAGCTCTCTGTTGCTGCACTT
53	ZMC104080	4	27.323	AGAGGGGCTTGCCGTAGGTGGAATTCCACTAGAAATTGGAGTAATGGGAGGCTCATTTGTTGTAGTACCAACAAGATGGAAATTTTCAGA
54	ZMC145998	4	27.672	TTATCCATCGATATGAACCTAAGTCCATTGGTCTATGATTGGAGTACCCACATCGCCCATGAGTCCACTACAATGTAAGTAGAGATTATG
55	ZMC57913	4	28.024	CTCAAGTACACTTAGTTGTTGGACATGTTGTCTTTTAGTGGGCCACGGTCCTATAGAATTTGTCTTTAGCTTTTGCGGCGCCTTATTTTC
56	ZMC41483	4	28.301	AAACGCATAAAACAACCATAGTAGTAGTTTTCTACAGGGACAAAAATAGTGCTCGCCATGGCACAGTCCAAATATCAGCCTTAGCTTCAT
57	ZMC137657	4	28.523	CACCCATTGCGCTTCATGGCTAAGCAAGTGTTCTATTAGTACTATTACGGGTGAGTGATGACAATGACTGTCATCTGTTCCTGTGCAACG
58	ZMC80955	4	28.732	GATCTACCACACATGAAATTTGGTCTCAATCACAAAACATTCATGAGGGCTCCGTCGAGGCTAAGGAAGAGCGCTAATATGTTCTCAAGA
59	ZMC142326	4	28.928	CGTAATCACAGTAATGTCCTTTTCGAGACCAAAATACATGTAACGCATCCTTAGGTAACACAGACCACTTGCTGGTGACATATCACATCA
60	ZMC29465	4	29.022	AGAAGCCAATCAAGAATACAACTTTCTTGGTTCCTTTTGCATAAAGTTAGTTTTATGAAGTTTTACTAAGGAAGCTTTGCAATCAGAGGA
61	ZMC124648	4	29.158	ATGATCTTTAGTTGTTTGTTCGATTGTTTGTTTGTCGGTTATTTGTTTGATTGTTTGTTTGTCGGTGATTGTGTGAAGAGAAAAATACAA
62	ZMC20233	4	29.178	GGGCATGCGCGCCACGGAGGGAGGTGGCGTGGCGGTGTGAGAGAACTGCAGCATGCGGCTGATGCTGGAGGTAGGAGAAGGGGCTGACAG
63	ZMC6112	4	29.348	GATGCACCGCACCGGGCCGTGCCAGCAAAAGCCAAAACTGGACAACTGTAAGCCCTGCAAAAACGGCCGGAAACGGATGCTGGTTTTGTC
64	ZMC17783	4	29.455	AGAGGTTGATCAAGCAAACGAGTTCCTTGGTTTCTTTTGCAGAAAGATAGTTTTATGCAGATTTGCTAAGGAAGCTTTGCAATCAGAGGA
65	ZMC148658	4	29.751	GAAACCATTTCAAATTGATGGTAGATTGGAGACACATTACTGCAGTAGACAAGAGCATGTGTAAGCAGAGCTCTGGGTTGATGGTTAGTT
66	ZMC57255	4	29.763	CACATTCACCCATGAGAACAATGCAGGTTACGCATGGGACGAGACAACACATAGATTATGCGATGTGTAGAGTGTAGCTGACTACTGAAG
67	ZMC47881	4	29.93	GCCTCGTATCTGTTATCCAGTTTCGAAACCTATTTGTCCATTTTGAAATCAGTGGGAAACTTCTTCAAAGGTTGACTGTAGCAACCAGCA
68	ZMC155133	4	29.939	TTGTTTATGTAGCTCGTAGCTTCGTTACTGTTGCAACAAACATTGGAAAGTTATGTGTTGGTGCGGTCAAATTTGCAATAATCTTTTTCA
69	ZMC53286	4	29.946	GATTATGAACTTGGCAAGTTACACAGTGCACCATTGCTCCTCTCCGGAGGTACACGCACATCCACTGCTACAAGTGCTCTATCCCACTTG
70	ZMC76501	4	29.95	GTCGATTGCTCGTTCTCCGAGGGTTTGAACCCTCCTTTGTCCGGATGACTATGCGAGACCGTTCTGTTTGTACGAGTTCCATATTTTTTT
71	ZMC52472	4	29.952	CTAAGGTGCCCGGTCATGATAATCGGTGCCATTGAAGAATACCAGAAACTGCAACACTGGGACCCCACCAGAAGGTGTCAACAAAGGAGT
72	ZMC143999	4	29.966	GCTGCAAAAGCGTTCACAGGGGAACATAATTACTGGTACCTAGATGCTGCGATAGTATCTGTTTTCAGATCCAATCAAAGCTGAACTGGG
73	ZMC13464	4	29.978	AGAGGCCGATCAAGAATACAGCTTTCTTGGTTTCTTTTGCATGAAGCTAGTTTTATGAAGGTTTACTAAGAAAGCTTTACAATCAGAGGA
74	ZMC39	4	30.027	TTCTACCTTCTGATGGAGCCCAGTTTCTGATTCTTTCAACCTTGTAAAGGCAGCTTCCGGTAATAAATTCTTCAGCAGAATTTCATTTTC
75	ZMC64470	4	30.035	TCATGGCATAACCATACTGATCTTGATCTATTTTGTTGCATTTGACTGATTGCTTGTGCTTCCGTGCGCTAGGCAACTTCATCCTAGACC
76	ZMC49262	4	30.061	ATATTACCATCTGAAATAGGACTGAGGATGAAAATATATCAACTAGAATATTGATTTTTGCTTATCGTGACTCTTCTCGTGGTAGAAAAA
77	ZMC19658	4	30.068	CTTGTCTTTGGGATATTGGGAAGGGGAACAGTTCCTCACATCTTCTCACGTCTCTTTCTTGAGATCGGGCATGGGAATGGATCCTGGTGG
78	ZMC136547	4	30.07	GGAAACTGCAGGCGCATGCAATAGTCTCTAAGCTATGCTAATGGTCGCTGCGCAAGAAAAACTGTCGGTGTATTGCATTGACATTGCAAA
79	ZMC37385	4	30.085	GCTAGGCGAAGATGCTCATGGCTATGACCTCCCAATGTGGAACACCTTCACCAACCTCCTCCCTATACGCTTCATTTTGCAATAATCTCC
80	ZMC55340	4	30.091	GTGGGCATGGTTTTCCGGAGACTTGCCACTCTCTATAGGACCATTGTCTAAGTATCTGATGTTTAGCAGTTATCTCAGTCACTTGTGCTC
81	ZMC32583	4	30.106	CTTGCTTGGCCAGTCCTGGATAGGAGGTGCAGGATTAGGGGTAATCAGCTTTGTATTCAAGAGGTTTACAAAGAAATGCAAGGAAAAGTT
82	ZMC10108	4	30.148	TTGTTGCTACTGAAGTATCAGGTTATCATCATGGTATAAGTCCGCATTCAGGATCAAATTACGCTGTTCTTACTCATCGAACACAGAGCT
83	ZMC148369	4	30.149	AATATGGTAACAGGGGTTCTTTTTGTTGCTCTGCTAGGAGGCACTAGCTAGTGCTTGTGAACACGTTGCTTCGCAGGTGTACGGAACTTA
84	ZMC108845	4	30.156	GAGTGAATGCTATGTAGTTTGCAGACGGTATTGACAAACTGTACTGTTTCAAAAGAAAAAAATTACGCATGAATAATTATAATGGGTCAC
85	ZMC110704	4	30.163	CGAAGGAAAATGGATGAACAATGTAGAGAACAACAATGTGAGAGGAAGGCAATCCCAGAACTGCAAGTTTATGACTATTCTACTGTAGAG
86	ZMC96613	4	30.168	CCGAATAGACAATCATTAGATCCTTACCCTCCAACTCTTCCATCTGCATGGATTCTTGTACCCAGGTATCTACAATCTCTAAAGGTCTCA
87	ZMC73171	4	30.172	TTATATTCAGTATTTATACTTTTCAGGTCTATGGGATGCTAATGGCAAGATCCACTTTCGAGGGAATGACAATGGGCAATGTCGCTAAGC
88	ZMC141329	4	30.184	TGAGAATGCTGCTGAGGCTTTTGCTGTTTCATGCCCCTTCAATTGACCATTTCTATATTTTGCAATCAAGAATTCAAAAACAGCTTTCCT
89	ZMC92225	4	30.194	GGTACATGTTCTCTAGATTTAGGGTTCTCGGGTAACTAATAAAACCTCATTCGGAAACGCGTATTTGGATACAATTTCTTCTCCTCCATT
90	ZMC104670	4	30.248	GAAACAAAATAAAAAAAAGGAAACAGGTGGCTCTTATTTTAGCAGTACCGACACTATATCCTGATGAAAAAGTTTCTGTATATGTTTGTC
91	ZMC23862	4	30.249	GCCGTTGGCTTCCTCGCTTTTCTACCAGATGAGGTGGGGGGCCAAGATAAAGAAACCGGCAGACCTTGCTGTTGTAATAATGATCTACAA
92	ZMC136704	4	30.25	CTCTACTAAGAGCTGCTGCTCGTGGATCTAAATTCTTCACAATACTTTCACCACGCGTCACCATAACACGCTTACACAAAGATTCCTCGA
93	ZMC28093	4	30.254	GCATAGAGGTTGATCAAGCAAACGAGTTCCTTGGTTTCTTTTGCAGAAAGATAGTTTTATGCAGATTTGCTAAGGAAGCTTTGCAATCAG
94	ZMC143428	4	30.264	TATGCTGTGCAATTTATTAGTTGACCTTGATAACTATTTTTCTTGGCTATGTTGTGGATTTATGGGGAATTGAAGTTGATAAAGCCCTGG
95	ZMC73747	4	30.266	TTATGTGGTTACAAAATAATATCCGTAATAAGTTGTTAGCAAGAAACTTACACACATAATGATCAAACAGATGTCTCAAATTGGGCAAGC
96	ZMC134245	4	30.281	ATATCGTTTGGGAAAAATTTGTGCTTGTATGAATTTACCATGTGAATGTTTGTTGTGTTACATGTGACCTTATTTCTCGCATGCCCTGCT
97	ZMC98626	4	30.282	GATCCAAATGGAAAGCTATTCTCCGTCTGTTGTATCCTCACCGATGAACCTACAAGATTTGCAGTGTTCCCTTCAAACTTCAGAATAATA
98	ZMC2388	4	30.289	ATGCTTAGATCAGGCAATCATTTATTTCATGTACATGGTCCAAGCGAAACATGAAGGATTTCTAGAAGAGTTTTAGATTCTCAAGATTTA
99	ZMC32772	4	30.29	GCCATGTGGATAAAACTGCAGTGCCCAACTGCGATAGGAAGAAACAAAATTGTGTTGTTTGCTCACGGGGCATGGATATTTTGGTTTTAT
100	ZMC45438	4	30.301	TTTATTTCAAATAATGTAATTCCACTTGTACTTGTAAGAAATTATATATGCAGATAAAATTCAAATATATAAAGTGAGAAAATGAACCCA
101	ZMC27213	4	30.354	TTTCTGCAATGACTTTTACTACTCTATATGGCCCTTCCCAACTAGGAGACTATTTTCTAAACTTGTTGCTTCTTGAACCAACGGGCAGAG
102	ZMC114278	4	30.366	CTGAGGAGGTTGGTGGGTCAGTGGGTGACGAGTGCCTGTGCTTCACCCTAAGCGTTGGGGAAAGATTCCCTGATTTTATGTGCCTAGGCC
103	ZMC84737	4	30.389	GGACACCACTTATCCTCGCTACTGCAATGGACGGTTTTTCCAAGGGACAAAAATTCTAGGGAAAATCACAAATTCTCAGGGAAAAGGGCG
104	ZMC120069	4	30.413	TTTACTGTAAAGTTGGTGATGGGTAAAAAAACCCACAGGTTTTATGTGACCAAACCCATATCCAACAAATAAGGTTTATTCCCATACCCG
105	ZMC7208	4	30.588	GCGGGAAGGATTCTAGATCAGATTGAGAGTCAATTAGGATCATAGACCTATCCATGAACCTAATTCATCTTACACGCCCTTCTTCCTGTC
106	ZMC138017	4	30.728	TGTTTTCACTTGAGGATCTTGTTTCTTCTTTGCAGGAGTATCATGATATTTTTCCACCCAAGATACCTTCAAGACTACTACTCATTTGAG
107	ZMC105577	4	30.945	GGCAGAGGTGTTCTAGATCATCTTTATTGCTGGTGATTGCGCTTGAAGTGATAAGCTTGGACAAGGCTTGACGACCAAGGTGTCCGAGAC
108	ZMC51934	4	31.121	TTGAGGAGCTTACTAGAGGAAGGCAAATTCAAAATGAAATCCTAAGCAAGAACCTTATCAACAACCACAATCACAAGGGCTTAGGATTAT
109	ZMC37802	4	31.196	ACAAGCAGATTGTGGAAAGTGTAACATCCACATTGTGTGTTCAGGCACAGACATTTACAAGATTACAAGACAAACCTCAGGATAGTAATT
110	ZMC33203	4	31.433	TATTATCTTGATATCCACCATCTGTCAATCTTTCTGACAAATCAGACATCTGATTGTTTGGGCCACAATCCGTAACTTCAACTGTATCTT
111	ZMC148127	4	31.916	TTGCCGACATATGACAGAGGACATGAGTGAACCCCATAGCACTCGCCTGCATGTACCAATCATGCAATTTCCTCAATGGAAAATGTAGCT
112	ZMC49650	4	33.407	TTCTAGGTAGAAAGATAGATGTTATCCAAAGTTTGCTTGCTCATAACTCATAAGACTGACAATGATGAGTAAAAGCCTAACAAGATTGCA
113	ZMC9243	4	33.452	ATTCTCTGAAATTGATTTGATTTTGTCTTACCTGCTAAATAGGTATTCTTGAGTACCGAAGATAATGCAAATAGCTAGGTGTGAAATCCT
114	ZMC5421	4	33.482	ATCTTGTTGTTGGCACTTGACAGGATTTCAGATTGTTTTTGGGTGATTGGATGAGGCTGCTAATTGTACTGTTATTGGTTTATTGATGAT
115	ZMC132857	4	33.502	AATCACTACTTAGCAATATTTACTAAAATGCGAAAGGTGCAGCGATAGCAGTGGAAATCTCAGGTGAGGTTCTATGGTGAAGGAGGAGCA
116	ZMC72504	4	33.534	CAGAAGGAATCACAAAATCTAAAGTCGGACTGATAGAGTTACACACTCAGACCATGAACAGCAAGGGTCTCCACTTTCAATTTTTTCAAA
117	ZMC59758	4	33.539	CCATACTATATAGGCTTTGGCGTTTATACATTTATTTTTTGAGCAAAACATTGGGTTTCACAGTCTTATGTTTACATCTCCAACATCTTT
118	ZMC20413	4	33.565	GCGTGTCGGTGGCCTACGATTCGGAGCCGGGAGCGGCAGCGGCCACGGGCCAGCGTGTTTCGCTGGGGTCCGGAAACGGTAAAACAGTAC
119	ZMC124430	4	33.575	GATCCATGCACCAAGAGTTACCTTGCTGCGTACTCCTCCATCCTGAATTGATGTCATTTAGATGTCCTAAATGACATCATTTACTGAATG
120	ZMC122165	4	33.849	TCTCTGTTTCAAATGGCTTGTCACTATTCACTATTGAACCTGGGCCTGGAAGATCGGTAGAGCCTTGAGGCTTCCGGATGTTAGTTTGGT
121	ZMC156694	4	33.968	TAGCACAGAAAGTTGTCCTTTAGTTTCATATAGTTCGCGAGAATGAAGTACTCATTCATTTCAAGCTTGCCCACCATGGCCTACAGGCAG
122	ZMC39961	4	34.271	AGAAACATGCCAGCAGATATTATGTGGCTGTACTAGAGCCAGTCTTTCTTCTAGCCCTTCAAAATTTTTGTAGCCAATTTCTTTCAACAA
123	ZMC9455	4	35.013	TGATATGGTTGTGATCTTTTGTTTCAAATGTTGGCTATTTGATATTCAAATTCCTGGGTCCTATGATGGCATGTAATCTTTGAGACCTGA
124	ZMC155195	4	35.016	AGACAGCTAGAATATTCCACAACTTGGAAAGGTTTTCTTTGTTCTCATAAAATACCATGGTGCGGTCAGTACGTAGCACATCAAGTCCTG
125	ZMC21587	4	35.616	AATTGGTTCCACCACTTTTGTACTGTCAGATTGTGTAGTATGGCATGTCTCACCACTCACTACAGAATTTTTTCAGTGTTTCGTGGCCTC
126	ZMC62299	4	36.184	TCCTCGCATACACACACTAAACTGCTGGCATGCCAATCGGTGAATCACAAATGCACATACACCATCATGCTAGCAGATTGACTCTTTATG
127	ZMC33574	4	36.904	AGCAAATTGTTTGTACAATTTTCAAACAAATAAATTATGGATTTTTTCATAAAAGGGGTTGTCTTCATTTTCAAAGCTTTTACACCAGAT
128	ZMC91237	4	38.173	CAATGCTTCATGGCACAGTGTTGAAAAAGCCTGATGTCCATGCACAACAGAAATCTTCTCACGAATAAGGATGGTCCTTATAATTGGAAA
129	ZMC34883	4	38.228	AAATATATGCAAATATATTTATCTACACACTCAATTTTTCACAAAAAGATTTTGGCATTCAGCTGAATGCCCTTGAATTATAGAGGGCGC
130	ZMC1504	4	38.842	ATAATGACATGTCACATATTACATGCGCACCTAGTACATGCCTTATGCGAGTTGGTATTCGCATAAAGGGACGTGCTGTTCTTGACACTT
131	ZMC130611	4	41.462	GTACCGGGAATAGGACGACATAGTAATCTTCGATGGTGAGCATACTGTTCCATGCGAAGAGGCTTCCGTTCCCCAAAATCCAGCAGAGAA
132	ZMC41961	4	41.543	GTACAGAACATAAGAGGTGAGATGAGTCTTTGAGACATAAAAGGATTACCATGATGACTGAAAACTGACAATGTGAGATGTTACCTGAAT
133	ZMC5465	4	41.886	GTTCGCGAAACGCATTTGATGATTGGATTGAATTAGTATCCGTAACATCAGTAGAAAACGTGCTCATTTATCCGGGTAAATAGCGTCCTT
134	ZMC108557	4	42.406	GGGATGGCTTCCAATGTAAGCTCTTGGGACAACATTTCAATGAATGAGAAAGAATTATTATCTTTCTTTATGACTACACCACATCTCTTT
135	ZMC115020	4	43.133	CACTTGGCTTTCTTATCTGTGACTGTCATCTTTTTTTTTCCACGGTTCAACTCGGTACCGACCAGCATGTTTTCACCATCCACCGGTTGG
136	ZMC75987	4	43.136	CATGGAAGTCATCTTTCATCTTTATCTCATCCTTGACAATGGAATCATAAATTTCCTCCAAGAGCTCATTCGGGGCACATTCCTCATCAT
137	ZMC28179	4	43.15	TTACTAACTTTTGTAGATCTATCTGTGTAGTTGGTGCCATTTGTCTTATTGGTTAGGCCTGTGGTGGGTGATCACCGTTGAATTTTGAAG
138	ZMC129084	4	43.166	ATCCTGAATCAAGACATACTACATCACCAAAGTGATCAAAATCTATGATGGACTTTGAATCTGCCCAGAAAAAATTCGTGAAGTTTCCAT
139	ZMC25422	4	43.19	AATATATCGCTGTTTTATGAGTAATTTATATAACTGTTCCGCAGATCTTCTACTTTGTTGGATTTGGACTATTCTGTCTCGAGTCATTGC
140	ZMC28575	4	43.274	ATGTCGATGCAATGACGTTTTCAGGATTGAAGTTTGATGCTGCGATTCGTGAATTCCTGCAAGGATTCCACCTTCCTGGTGAGGCACAGA
141	ZMC9796	4	43.312	GCACCGAGCGTTACGTGAACCGGCTGTGTCCGTGAATCACTCGTACCGAAGCAAAATCGCTAGTCTGTCACTCCCACCCGCACTTCCACG
142	ZMC123683	4	43.321	CAAACATAAATCAAGTAAAAGAAATGGCAGCGAAATGCAAACCAGCTAAAACTTCGTGATGAGTCTCCAATCGGTCTTGATGATGCCCAC
143	ZMC75445	4	43.334	AGTCAAACTGCTTTATACTGGTAAAGCCACAGTGCAAACATGACAAATGATCTAAAGTATACCTGGATAAGATGCCACAAACATTGCCAA
144	ZMC145107	4	43.703	ATTGCAGGCGCGGCGCAGTCTGCTGGTGGTGCCCCACGCACTCATGTGTCAACGGCGCAGTTGACTTTTGGGGTGATGCCGATGCCTGTA
145	ZMC96913	4	43.906	TAGCCTTCCCCTTCATTGTGTTATGTTCTTGCATGAAGATGATCTTCCTTTTTGTCTTGTTTCTAAACTTCAGGGAAGATGCAGAACAAT
146	ZMC52856	4	44.181	TGCTCGCTTCAGTGAGTCGGTGGGTTGCCATCTCAATGGTTTTGATGTAGAGTATATATTATCATATATTCAAAGATTTTGAGACGTGAT
147	ZMC61052	4	44.352	GTAACGAACAGTCCATGCCGTTCAGCTGGTCATTTGGCCTCATCCCTGCCTGATCCGATCGAGAGCGCCTCTACTGTTCATCGGAACAGG
148	ZMC46395	4	44.955	CAGACCTGAAGAATTCTCCATAGTAATAGGTTAGAACTTCTCCCATTGTCTTGCTTTCTATAAATTTTGTCACCTGAACAAGATTTTTAC
149	ZMC29131	4	45.474	GCCAGGGTACAAGAATAATGGCAGATCGCAAATAAAGATGGGTGAATGAAACCACTAGCATTACTTTCATGGAAAAATTGAACTGTGTGA
150	ZMC54249	4	46.228	GTGGTCACATGGTGATTATGATTCGTTCATCACGACATGGTCACAGGTCCGTGGAATTGTCCTTTTACAGGTATTTGTTTGAATATGAGC
151	ZMC9030	4	47.326	CCACGCATTGGATCTCACGCGCGAGCATGTGTATGGCTACCTCCCTCCCTCTCTCTCATTCTCGCTCATCTGAAAATCGGTGGCTCACGA
152	ZMC80351	4	48.002	AGCCTCAATTAGCAAAATCACCTTGCCTATCTGTACTGATGATGAAGTATACATAATACATGAGCGTAGTACATCAGGCCTCAACTGAGA
153	ZMC70583	4	50.496	GTCTTGCCATTGTCAATCTTCCATGCAGGAGTATGAATCTTGGCGTATGTGGATTAGAAGAGACAGAGATGGAATGCCGTGCTGTCTGTT
154	ZMC93372	4	51.154	CTAGACAAATTGGTTTGCTTGATTTCATTGCGTCCGCCTTACCTGCCTCACACTCTTCAAAGCCTGGATCTTGTCAAGTCACTGTTTACC
155	ZMC142795	4	52.704	GTTCCTTTTCATTAGGACAAGAGATTTGATACCACATCAACTTCGTTTCAGTATATGTAAAGTATAGCATTCAATTCCACACTTGACTCC
156	ZMC154792	4	53.699	TCATCCATATGTAACTGAATAAAATATCGACACTATATATAAAGGTTTCAGAGTTTGATCAAGATAACTATTTTGCAGTTTTGAAGCTCG
157	ZMC77423	4	53.797	TCGCTTGTGGTTACCGGTGAAGTGGTAGTGGCGACGACATCATTTTCATTCTGCTTGGCTGTCTCTGCCTGTTTGCATATGCTAGTTGCA
158	ZMC39926	4	54.53	TGGAAGTACAATGGCATTTGGATCGCTGAAAGTTTCACAAGCACGTTCTACTTCCAGCTGAGATGTCAAAAAAGCAAGGATAGCACCTTC
159	ZMC49830	4	54.775	CATGAATTTTGTTGTATTTTTGTTACATGGGGAATCCAATACTTAGCAATCAACAAGGCAATACTGCATGTTGCATTGTAATATTTCAAG
160	ZMC76198	4	55.026	TGAGGATGTCCAATCCACACAATCCGTGGATTCGCTGACGGGTTGAAAGCAGCTGATACTCAAGATATAAAATGCTGAATATGAAGAAAA
161	ZMC67802	4	55.229	GATGCTAAGGATTCAGCGTACGCTTCCCTCGCGTGCGAACGAGCCAAAGGAGCAGAGCGGCGTCAACTGTCTAAAACAAGGAAACGAGGC
162	ZMC39053	4	55.837	ACTCTTATGACAATGATTCTTCCATGGTGTAACATAAGAGTCCCATTTGGTGGCCGAATGACTATCATACAGCTGATGTCTATTTCATCA
163	ZMC2813	4	55.844	TTCTGAGTGGACAGATCCTAGGATGCTTCTGCAAAAGACTTGACGAAATGCTTCTCTATGATATATAAAAGTTTCATCATATGATAAAAT
164	ZMC60753	4	55.848	ATATTAGGCTTGTATAATTGTAAACATCTGGAGCAAAACCATCCTGAATCATGTCATTCCAAAGGTCATAAACCATCCCAAGATCTAAAT
165	ZMC157716	4	56.22	TAGTAAAAAAAAACATGCTATAATATAATTCGCTTTTTTCCATGAAGCTCCACCCCAGCACACCAGTTGTTTGTTCTTATGTTATGTCGC
166	ZMC32579	4	56.318	GTCGCTTGCGTGGCTGCGGAGAAATAATCCTTGCAGTGCCCTTTTGACTTGTGCAGTGCAGCAGATCCAATCATCGGCTGCCCTGTGATA
167	ZMC22272	4	57.307	GTGGTGGATCCTTGCCGTTTTCACCGGCCTGATAGTCTGATACTGCTGCTGCTGCTGCGAGAAAGTGTGGCCTGTGGATCCTTGCCGTTT
168	ZMC144715	4	58.132	CCAACGCTAATGCAGCGAAGCGATGTGCCATTCAGGAAATAGCTGGTCGATCGATCAGCCTGTGACACTGAGGCGTCACATGTTCAAGGA
169	ZMC88659	4	59.643	ATAGATATATAATAAGGATACTGAATACTGCATTACAATTTTCTGCAGCTAAAAGTAACCCAAGATTGCAAGGGACCAACAGCTTCAAGA
170	ZMC151254	4	60.527	GCATGTCTGAAATTCCTGTGCTTATACCGGAAAATGTTGTGTGGCAACCATTGGCACATTGGGTCTTTTGTGCGCACCCTTTCCCTGGAT
171	ZMC136853	4	61.154	TATAAAATATCTTCACTGTTTATCATGTTTATGTGTTTACTTACAGTTTATTCTGACATTCAAATGAATAACCCATGGCAGGAATGAAGA
172	ZMC119972	4	61.584	GGATGGACCTGTTGACATTTTGTGTATACATCTTGGACGTCTGTTATGATTGATCTTGATCCCCACATGCTCCTTGCCCATGCTCTGCTT
173	ZMC18393	4	61.694	ACCCACAGCAAGTGTCCTTATCAAACTTTTATAATCATGAACTTCCTTTGTGTACTCCATTGGGGGTTGCAAGTTCAGCACAGTCTGTAA
174	ZMC79863	4	62.043	GCTCAAGCTTCTTGCTGATATCGTAATCTTGCAGTATGTCTATGATCCCAAAATATAATATAACGTCATAGTACTCTCCGGTTGGCTCTC
175	ZMC80582	4	62.212	TTTCTCTGGAAAAGGGCCCGTTCCTAAGCATTCTCTTCCTAAATGCTGTAAATTATGTGATCCCCGTCGAGGCTGGCTTATGGTTGTAGA
176	ZMC4836	4	62.429	TGGCCCTGAGCTAAAAAAAATATACAAGAGGAAAGCATAAAAAACGAGTACCTCACGATCACTACTACGAATAACAAATGGGCTGCTCTT
177	ZMC94915	4	62.994	ATGCTGCTGTCTCATGCACTAGCAGGATGATCACGAGCGCATAGTAAGTTCCTGCGTACGTGCACCCTGAAGAAACAAACGAACAGTGGC
178	ZMC37290	4	63.849	GGACATCTCGATCTCCTTTGCTTTCAGTCCAAAACGTTCTCTGTACATTCCACGTTCTCTACTCGCATTGAATCCTTCATTTGTAATTCT
179	ZMC62767	4	64.178	TAGGTGCAACGGAACGCATCTAGTAACAAAGACGCGGCATTTCTGAGCTTATGAAATTCTAATCAGCTTTATATTTGTTGAGCATGCTGC
180	ZMC82829	4	64.244	TTTGCTGACGAGTGCATGCAAGTTCATCCCTCCCTGAGGCGGCAATCAGCAAATGACGGTGAACTACTGCTTCTTCCTTGGCAGCAGTAG
181	ZMC38581	4	64.56	GATTGGGTCATCGCTCATCCATCACACTCATGTGCATTGAACTGTGCATATATGTTTCCCATGGGTTGGCGCTGCCACATGCGTGGTCAA
182	ZMC17089	4	64.845	ACATTACTGTTGTAGATGAGACCTTGTTGTTATCATGTTTTCAGACATTCTGTCCCCGCCCATAGGCTGAGGCGGACGTAGGGTTGGTCA
183	ZMC6958	4	64.938	CTGATTCCTGTCTAGCAGTCCATGGAGTTGAGGACGAATCACTCGCCAAAACATTGTGCACAGATTGGAAGAACATACTACTGTAGTGCA
184	ZMC118107	4	64.953	AACGAGCCCTACATACAGTATGAAATTCTTTTTCTATGCTAAATGTATAATAATATATAAGAAAAGTGCCTGTCAATATGGACAATCACA
185	ZMC30258	4	65.321	TACATGCTACGGCTACAACTGTTCTATTCATCCTTGTACATCATCAGGATAACAAGAGTTGTCCTAATAGCCCTACTGATCCACAACAGA
186	ZMC72386	4	65.831	TAGCCAGTTTTCATCTCTTCTGTGCAGGATGATATGCAAAATTTCATACTGAAACGAGCAGTCCTATGGTTTATCTCTAAACTAAGCAAA
187	ZMC98921	4	66.307	CTTTTATTTATCAAATGTAAACAATAAAATCACATGATAACTCACTAATATCATGGAGACTGTAAGCTTGCAAAATGAGTCAAAAAGGTA
188	ZMC14724	4	66.772	CTGGGCAGCTTTTGATCGCTACCAGTGGTATAGTAATTCATCTGTTACGGTCTCTCTGTGTACTACTGTTGGGTAACAATAAAGCACTGA
189	ZMC81383	4	67.33	GCGGCTGTCCAACAAATGAAACAACAACGTGCACGTAAGGCAGTAATCGAGCATTCTCAAGTCAGAATTTTTTTCGTCCTACTTGTATAG
190	ZMC115811	4	67.829	GACTTGAATTTGAAATGGAATCGAATCCTGTCGTCACTGCATCATCTGAATTCGTTGGTACTAGTATATTCTACAGTAATCAGCTGGTAC
191	ZMC84977	4	67.925	TGCAGGGGCTGCTAGACAAGATCCAACTGGTTGCAACTGATTTGCAAGACATTCCTGCGTGGTACTCGTACCAAACATTTTGGAAAATAT
192	ZMC31425	4	68.448	CCTTCGAAGCGTGGAGCTAAAATGCTCTGTTCTCTCGGGTACAGGGTAGAGTTTCATTCGGCCTCAGTCCATATCCTATCGCTGCAGTTC
193	ZMC31073	4	68.929	GTTTGATCATAGATGAAGGCTTATCCGACAGGGCCAACTAATATTCGAAAGCAAGAACCATCCATTCAGTGATCATTCAGTGATGATTGT
1	ZMC64186	5	0	GTACACAGAAGAAATGTATTATTAGACCCATGTCTGATGTATCTCAAGTCTACCTATCGAAAACTTTTCAGGTTGCGAGAAGAAAGAATG
2	ZMC20854	5	0.784	AGTGATTACTTGCGAATTGTATAGTAGGTGAATTATGTAGGCTGTGCATGGTAATGGAGTTTCCCACCATGAACAAACGGAGCATGAACA
3	ZMC94158	5	1.743	GGAAATGCTGTCGGCCGATCCGTAGACCTCGCAAATTTTGACAGGTATGAGCAGTTGATCGGTGAGCTAGAACACATGTTTGAGATAAAA
4	ZMC55143	5	2.176	TTCCAAAAGAGAAAATTGCAAGCTCTGAAATGCACATATGAAAGTATGACATACCTTTCACTTTGCCAGCTAAGTATGACCTCTGAAATT
5	ZMC25835	5	2.591	GATGTTCTAGTCAATAAGAATACAACAAGCATCAAAATAGATTTTATAGTCACCTTGGCTGAGCAGCACCTTGCTGAGAGGGTGAGTCTA
6	ZMC84125	5	2.973	TCAAGTGGTGAGTACTAAATAAAATTCACCGCGTACAACATAACAGCTATGCTAACCAAAGCACACAAAAGATGACACAGTTTAGGTTCT
7	ZMC8019	5	3.116	TCATCCATGATCCATCAATTCAATGGTATGAAGTGAAGTGGAGCGTCGCGGAACACATTACATTACCCGCTGGAGGGAGGCGAAGAAGCC
8	ZMC34020	5	3.219	TCATTTTAGCCACCAAATTTCTCTAGATATGAACAGACAGTGAGGAACTCTGAGGTCGTGTAAATGTTGAGCAGATAAGATACCTGCCGT
9	ZMC93952	5	3.604	CAAAATTTAGTTAGACAACCAAGGAAGCGTAATAGGTAATGAGAAGAAATAATTTAGGACAACCACGATCGCCTCTGAAACTTCCCAGTG
10	ZMC32375	5	3.623	CCATGTGGTACAGACTACTGGAAACAGGCTGCTGATTGACGGCGATGGCAATAAGTATTTTCCAACTTGCTCACTGCAGATTTTGTTCTC
11	ZMC99153	5	5.981	CAGTGGAAATAACTTACCTGAAATAATTCGTTGCTCTGAACTCGCGCCTACTCAGGCCAGGATACGCCTCCGCGAACCCGGCTTCTCTCG
12	ZMC91409	5	6.983	CAAAGACAAAGAAATACAAAAAATTCTTCTAAAATCAGGTTTGGATGAGTAACACCTGCTAGTAAGTTGAATAGCAGTAGGAGATCGCTG
13	ZMC148009	5	7.4	CACATGAAGCTATTTGGCTGCTTTGGTCCCTTTATGTCACCCTCAGCTTTGCTAACTCATGATACTGGGCTCTCGAATCGAGCACCTGTA
14	ZMC146381	5	7.612	CCTGTACCTTTCAGGATACGAGAAATAATTTGTTTGGAGATTGGCTGTGCAACTGAGGTACAAAAATAAGTGAGAACTTCAGGTCACTGT
15	ZMC34087	5	8.147	GAATATGCTTGATCATGTGCTTGTTCAAAATTTGCTTTTCCCAATCAGGCAGACGCTAATTCAGTCTTCATGTCCCTTGTTTCTTCTCTG
16	ZMC78145	5	8.47	GATAAAGATTCTGAGTACACTATGCAATTGTGCAGATGGGCAACAAAGGAGCATTTATTCGGTTCACGGCTCCAGAGCTCAAGCCAGATA
17	ZMC152184	5	9.389	GCCCACTTGTACGTATCTACTCTACGTTTTCGGCGACGGCGACGTGGTTATTAGCTCGTACCCTTGTCTCTACTCTCTAGCCACAGCTAC
18	ZMC136052	5	9.816	GCATGCCCACTTGTACGTATCTACTCTACGTTTTCGGCGACGGCGACGTGGTTATTAGCTCGTACCCTTGTCTCTACTCTCTAGCCACAG
19	ZMC69134	5	10.921	TGATAGACACCTTTTGGGGGAGGAACTCTCTGGATTGGCCGTTAGAGATCTGCAGTTTCTTCAGAACCAAGTTGAAATGAGCCTGCAGTC
20	ZMC45338	5	11.716	ACTGTTGGTGTAACAAGCCTGGTCTGCTCGATAGCTGATGTGTCTTGTGTAGTTTGTCCAGATGGCGGTACCGTGAGCTATTGACTTGAG
21	ZMC69282	5	11.956	CCGTTTTCTTCTCATTCGTGGCACCGATGAATTACTGACTACCAACACCTGTCGAGATCGGCACCTGTATATTTTTATCCTTTTTTTCAG
22	ZMC115012	5	12.718	GCTTCCCCTTTCTGTATCGACCTACTGGTGGTAAGTGGAAACCGGGAAACAAATGAAGCGACGCAGGCGTTGCCTGTCTTTCTCTGTCTG
23	ZMC15462	5	13.207	CAATATAAGAGCAGAGGCATTTGTTGATTTATCTGCGTTGATTCACAATCTGTCAAGTGTGCCAAAAAAAAGAACTCATTGCTGGCACCT
24	ZMC114802	5	14.072	TGATGTTGTTTATGAGATCTGTGCTCTGTTTTGTTTGTTTTGTACTAATGGCTATGTGGTTTTACCTCGGCAGATTGGTTCTGCTGTTGG
25	ZMC118603	5	14.506	ACATAAAGGTTTCACTGAATCAGAGGCCTATCATCACCATACAAATTCCTAATTAGCAGTTGTGCCACTGGACACATCCAAGATAGGACC
26	ZMC115947	5	15.273	GTTCGTAGCGCGGATTGTTCGGAGCGGCGGAAGCAAGGGCTTCTCCGACGAAGAGGAGGAACTGCTCGTGAAGCTGCACGCGTTGCTCGG
27	ZMC108779	5	16.115	ATTTATGGTGTATTTGATTTTCATTCATCTATGATGGTGCGTCCAGGTGCTAGCCGCAGATGAATTCTGGCCTGCCCAAGGGGGGAAGGT
28	ZMC67561	5	16.955	GGTCCGCATGTTGTAAGTTGGTTGAATGATGTCACTTTAGAATAAAGAAGGACAAGTTATTTCCTTTTGTATTTTCTGATGCTCTTCCAT
29	ZMC131994	5	17.222	TTACTGATCAATTGTTACTGATTTATGGCTTTTGAGCAGTTATTTCCATTTAGGTTGGAAAACTGCCAAGGTATCACTGGCAAGATCACA
30	ZMC75504	5	17.261	TGATTGACATAATGCTTCATTGTGAGCAGCAAACTTTTTCTGTCTACCATGAATGGGTCGCTTCTTGAAGTCACAGAACTTCAGCCTCTC
31	ZMC115372	5	17.57	CACATTGAAACTAATGCGTATTTACAGCTGACAAGTACTGGCAATCATACAAACTCGCGACGTCAAGCTCCAATTGCTTGGGGGTCATGC
32	ZMC53078	5	17.963	CTGCAGCATATCTTTTGATGAACTAATGTGCAGGTAATCAAGAAACATTTTCTTTGTTTGCATTTTCAGTTATATGGTTTCTTTTCAATT
33	ZMC44116	5	18.115	TGGCAAGCTCAACTCTTCTTGAAGTTCAGGTTACTATATTTATTTTTATTTTTATTGTTGATATTACTTTTTTTAGGTATTTTATTTATG
34	ZMC115196	5	18.446	GTACCCTATCGCGTCGGCGTACTGCATGTGACGATGGCACTAATCGGAACCCCATTTGTTCTGCTCAGTTTCCTGGAAATGGCCAAATAG
35	ZMC115091	5	18.767	TTTTAGGACACAAGACAAAAATAAGATTCCTGTTTGCACAGCACTACAGCTACGTTCACTAAAACAATGGCAAAGATGACCTCCCCAGAC
36	ZMC32907	5	18.823	TCATCAACATGGTTTCACCTGTGCACATTATATCATTCTTCCAGGTGTGCTTTCCTTCGTGGCCCTTATCGTTTTGCATGTCCACTGTTT
37	ZMC123842	5	19.055	ACTCACCAACTCAGGCTTCTTAGCATATACCCTCACAATTCTATCTTGATTGTACGCAGGTAGCAAGTGGCTGACCCGGTCATCTGTGAT
38	ZMC63534	5	19.37	GGCATCTTGAGATAAAACGTAGTACTACTCCGGTAGTCAAGTGGACTAATTGGTGGCCGAGAAATCGGGATACAGCCTAGCCTGCCTAGC
39	ZMC124186	5	19.823	TTTGATTCTTTCGAGCACATCAATTGTTCATTTCACCAGTTTTGCTAACTGTATTTGTTATTTGATTCAGATGACATCGATTCCCATATA
40	ZMC83306	5	20.182	AGAATTGCAAAAATGTGCTTCGCTCATATTGTATCTTATATACACATATCTGCCATATGTAAGCTTCTACTTTTGTAGCGAAGCCAATAA
41	ZMC138463	5	20.494	CAGGTCACTAATTTTCGAGTCAAGAAAGGTCTCACCAAAGTCTCCTACAGCATCAGCCCTTGATTTCACTTGGAATTTATCAGAGAAACG
42	ZMC91693	5	20.692	ATGTTGCAGAGTGGCCAAGCTAATTGGTGACAAGAGAGCTGTGGTTGCAGAGCGAGGCTTCAACCGCCCGTACACGAAGGTCCTAATCAC
43	ZMC157042	5	20.789	AACAAACTGAAAATAACTTCTGTACGGAAAGAGAGGATGGAATAGGTAAAAATCTCTGGATTCAGGGCTGAACACCTAGGCTGTTAGGCA
44	ZMC137725	5	20.956	TCAGTATTCTTGATTGTCTTGGATAACAAATACTAACATTCTAGTATTCTACAAAGGACCGGTGGTCTGATAAATTGCTTTTTCCCTGAC
45	ZMC40130	5	21.04	TGCAGTGGTAGTAGAGTCACGCCATAGTTTTTTCACCAATTGTTTGTTGAACCAACCACAGCACTGGGCTTCCAAGTGCCGGCATTAGGC
46	ZMC71694	5	21.372	GAACACGACATTGCTATAGTAGTTTGAGAACAGCCGCCTAATTGTAACCCATAATGCAGTTGCTTTACGTCATGTTTACGACACGTTTGA
47	ZMC66089	5	21.384	GGAGTCTCTTGCACAACCTGTTCAATTGTCGTAGTCAAAGTCAAGCGGAAGCTTGAGCACCCTCCTCTCCGCAAGCGCGCGGACACGGTG
48	ZMC52552	5	21.569	TACTGTACTGCTATCATAAGTTACAGATGAATAATATATACACCTAGCTATTCTCCTCCATTATCCCACTCAAGTTCGATAGTCAGCAGA
49	ZMC59810	5	21.922	ACGATAAACTAACGCCTTGGTTAGGTTTGAACAAAACATTCAAAAATACATAGCCCGTTTTGAACTGGGATCGCCAAAAACTGAAATCTA
50	ZMC87719	5	22.051	CCCGGCCGGTTCCTCAGTCTCAGATAGAAGGGTATAGATCCCAACAAGCATGACTTGGTATAGTGTCCCGTGACTCGATCTTTCATTCCG
51	ZMC144766	5	22.248	GCCATGCCATGCCGCGGTGTTTCGGTTTGAGAGAAGATGCCCTTGTCTTCCCCCAGGAGTCGTCTTGGATAACTGAATGATCAATCGTTG
52	ZMC113828	5	22.705	AATCCACATAAGCATTTTTACCTGCAGGCATATTTCACAGATGGTGTCACCTTTCTCATTGCACCAACGCTGAATGCACTTCCGATGAGC
53	ZMC140203	5	24.085	GTAGGATCCTTTGATTGTTTACTTTGGCCTAAAGGTGGCTGTTTTCTGATCACAAAACATGTCATACGTACCAATGGCTGATTGATGGAT
54	ZMC2612	5	24.528	GAAGTGACAGGAACGTAACTCAATTTGACATCATAAGGACCTAAAGTGCATGAACATTATAAGAATTCATTGAATTTCAGTATTCACAGG
55	ZMC53550	5	24.928	GTTGCTGCTAGGGAAAAGGGTTGGAAATGGCGATCGCTTTCGGATGCGATTGGAGGGGGCAAAGACGATCGAGTCGATGGAAGCCATTTG
56	ZMC40227	5	25.038	TATCCGACCAATTCCCCCAATTTCTGACTCTGAAATGAAGTCTTCTTGGCAGCATGAGCTGTTCAGGTTCAGTACTGAAAGTGCCTACTA
57	ZMC26603	5	25.157	GTGGCACCACAGAACCGTATGGCATGTGGTACTGCTGAGGAGTGAACAACAACATACCTGGGCGCAGCAGCAGGCCATTGTTTCTGTACT
58	ZMC143780	5	25.438	GATGAATCTATCTATCGCCAGCTCGCCGGCGCCACCGATTCTTCCTTTGAGTCTAAGCCTAGGTCCGTTAGGGTAGGTTACCTACACGCG
59	ZMC140384	5	25.61	ATATATAAGTACCAACAACAACGAAGCCTGCGTTATTGTAATCCCTTGCCTCGTCTCTGCTACAAGGATGACAATAAAAATGTCGCGGTT
60	ZMC82328	5	25.843	ATTTTTCTTCTGGGTAGACATGACTGATCCAGAGGTGGTAAAGAAAGAAGTGATGCACAAGAATACCTGATGGTTCTGTCCTTGCTTGTG
61	ZMC67116	5	26.498	AACATATGGCTATTGGTACCTACTCGTTTTATATAAAAGAACTTGTATAGGAGTCCTGTTTTCACGAAATACTGCCTGCTTGCAGTTGGC
62	ZMC18678	5	28.607	CTTCCCCGTGCGCGCCAGCATAGCGTATCTCCTTGACGCATGGCTTGAGAGCCAAGACATCTCAAGTACGCTTGGGGCATGATGGATCTG
63	ZMC137791	5	29.503	AATGATACGTGGGATGTCCAGTCACTAGCTAACATACACACGCACGCCAGTTCCTTCCTTTCTTGGTGAATGTCACTGTTCATCTGAAGC
64	ZMC138835	5	29.942	GAACCGTCTATAAATCAATCCTTCTTTTTTTTCCCTTGTAGTTTCGTTGAATTCAGTGGAAAAAAAAGTGACGGCTGAATTCCAAAGATA
65	ZMC130017	5	30.66	TTGTTTCAGAAAAAATTCCACATTGCTTGGCCCTAATTCCTTGTTTGAAAAACAGTTTGCAGCACTATTGACTCTAGTTATGATCATTCT
66	ZMC137999	5	30.782	GCATTTGTTTCAGAAAAAATTCCACATTGCTTGGCCCTAATTCCTTGTTTGAAAAACAGTTTGCAGCACTATTGACTCTAGTTATGATCA
67	ZMC60738	5	31.526	CGGAAATAATCAGGTCTGGATGCACTAACACATGTTTCCGTGTTACAGTTTGATCTGTCTTTTCGAACCACTCAGTTTATTCATGCCATG
68	ZMC84657	5	32.03	ACGGTAAGGGTGACACTAAATGATATTGATTGGGGTGAGCATGATACACAAGCAAAAGGAAAGTCAGATGACCATGAGATTACAGATGCC
69	ZMC35145	5	32.076	CCTTGATCCTTCTATCCTCCTAATAACCAAAGGATATGTTTGCTCCGCATTTCATCTGAGCAGCTGAAACGATTCAGTTCAGGTCAAATA
70	ZMC63103	5	32.644	GTTGTGTTGCCTGTCGTGTGAGTGCGACGGTCACATATGTCAGCGCTATGGAAATAAAGAAAATTAGCAAAACAATGATACAAATATATT
71	ZMC157627	5	33.15	AACTACAACATCCACACCACAATAATTTGAATGTGAATGTCAGAAGAAAACCACAAAATAAAAGGTCACTGAAACATAGAACAGAGTAGC
72	ZMC26108	5	33.533	AGAGAACATTTTGCAGTGCCAACTGAAAAAAAACTAGCCAAGAAACACAAAATGGCACACAATTCCTACAGCCAAAAAGAGCATGTACTG
73	ZMC68903	5	33.735	CATTCACTGTCCGAGCAACTTGATTTAGAAGGGGAAATGAAAGCAACCTGCTAATGGGTTGACTCCAGCTTGCCTATACAGTCGAGCAGT
74	ZMC143145	5	34.046	GAAAGCGAAGGTATACAAGGCAGAGGCAAATTTGCGATAGATTGATTGGTGTCACTTATGTACGTGTAAAATCAGAACAATAAAGATAGG
75	ZMC145561	5	34.068	ATACTTCTGTAAATAATGGTTTCATACATCATAAAAGCTGAAGTAGTTTTCAAAACGGCGAGCAGAAATTTAGAAACCGCACTGCACTTT
76	ZMC16624	5	34.233	GCTGGTTGATCTAATGTGTTCTTGCCTTTATCCTTGTGCGGTTTCCCATTTGGCAACTTTTGAGGATTGACATCCAAATCATGCCTAGAG
77	ZMC54806	5	34.788	ACAAAAACATTGAATATAATGATTCCAGAAGGTGTAACGGTTTCCAAAATTCACGACTCAGATTGAACCAACAGGATGGTTATTTTTAGA
78	ZMC117927	5	35.722	CTAGCGACATCGCTGGCCTCCACGCAACTTGACCAGGGGCTATGTGCGGCTATGTGCGGAGTGCAGTCAATAACAATTACTCTTCACCTT
79	ZMC34845	5	35.811	CTTTTGTTCATAAGCGTGCACGCTGTTGAAAAAGGATAATCTGACCTTTTTGCAATCTATGCCAAATACTGCAGCATAAAAGAAATCCTA
80	ZMC24034	5	35.835	AGTTGAAATGATGGGTAGGCTTGGTCATGCAAGTATGCGTATCACTCATATCATCTATTAGAGACATAAGGGGCTTGAGAAAAATGTCTT
81	ZMC102710	5	36.648	GGACTCTATTGACCGGCCAGTTGCTGCATTGCAATTGCATGGTGAAGAAGGGCTAAGTGTACATTAGCAATGACTGATGACTGAGAGACT
82	ZMC128824	5	36.836	GCTAAATTGCTAATGGTGCCTTTTACTTTTAGTTTCGACTACTAGCTTGTCAGCCAACCGGTTTCTGGGAGTTATGAAAGCTGACGCCGA
83	ZMC59010	5	37.019	CCATTCTTGAATAATAAGAATAGTGTTCACTACGAAAACCATTCCTCTAGGCTCATCAAAGGGACGGCCGTCCCCGGCATTTGCGGCAGT
84	ZMC100207	5	37.204	TGTTCAACAAGTATGGTTCTGTCATACTCATGTACTTTGCAGTAGTTTCTCATGTCCTGCGCTTGTCCTTGTATATGTGTTCAAGCCGAC
85	ZMC148921	5	37.306	CCCTATGCTTTTTGAGTAAGTATGAATTATTGGTTGAGTTGGAATTGTACAAGATAGTTCTCAGTGGCCATCTAACATTTTGACTCACGT
86	ZMC54332	5	37.375	CAAAACTAAGTAAGAGATAGAAGTAAAACAAAAGTCGGAAACAATCGATGGGAATTATTCCACCTACACTGCTAAACAAGGCCTTCGGTG
87	ZMC3612	5	37.533	CCATAGCTGATGATTCGCGTCCAGCAGTTAGCAGAGATGAGCAAACCCTAGCTAATGGTCTGGCTGGCTTACAGTCGTACGTAGTTAGTG
88	ZMC77535	5	37.875	ACTTTTGACACCTGTCCCTCTGCATGTGAATGTCAGGGGAGTGCCAGACATCTGTTTCAGCGCTTTCAAGGACCATTTGAAGAAGAGACT
89	ZMC136903	5	38.314	TTATTATCTTGGCAAATATTGGAGAAGCACCCTTGAACATGATATGTTGAAACTATATGTACTTTCAATTTATGTTGCAGGCTTTGTTAT
90	ZMC54841	5	38.517	CCTCTGCTGGAGCATCAGGCCACATTTTGCCATCAAGGTCTAAAACCTTTCCTTCTTCCAAGTTCGTGATTACAACCTTGAGTCAGCAAC
91	ZMC67913	5	38.724	TGATCATAAGCATCACACAACACCTATTTGTTTGTGTAGATGCTGATATATTGACCATTAGGGCTCACATGCACAGATGTCTAATCTGGA
92	ZMC2223	5	38.891	TGTACTTTATAGAATATCTAATTTGGAAGGCCTAGTTATATCCCTTCTGATTGATTTGTTATTGATTGGTATTTTTTTGAGTGCTATTGT
93	ZMC80729	5	38.924	GTTGAGAATTACACCTCCAAAAACACCTCGTCTTCCAACAGGAACATAATTTGACTTTTTTTGTGAAACCTTTTTCAAGTAAAACCTTTC
94	ZMC129611	5	39.095	GAGTAGGTAGCAGGTCCTTCATTCAGTCTTTCGGTCCAGCTGCATATATAAATCAAACGGGCATACATGATCAACAGGCACAATTCAGCT
95	ZMC59450	5	39.262	TCAAACTTTATACAGACCTGGGCAAGTATGACCGCCAGGCAGGTGGCACGCATTATTGTTGATTTTCCACCCATGTTTGGACCAGTCAAC
96	ZMC80454	5	39.35	AATGCAGGGGAACGGTAGATAGTAGATTCTACCTAACATACGTACTCTTCAGTCTAACTGCATTATTTCGGACGCCTTCTGACATGACTA
97	ZMC26145	5	39.36	CATAAACACGTGTAATAGAGGGTAGGTGTAAAACAGAATGAAAGTAAGCAACGGAATTACCCCGGTATAGTTTCGAAAACGAAGACACTG
98	ZMC110134	5	39.369	AAAAGATATTGTCTTCAACCAAATAGAATACAGCCATGAAATTCATTAGCATCACCAAGAGAAAATAAGAAACAGTCAGCAGCATTCATG
99	ZMC150410	5	40.142	TCTTTCCTGCCATTTCTGTAAGAGACTGTTTCCAAAAATTGAACCCGTGAGTGACCTCATGGTCAATTGGTCAAAAGGCAACTGCTGCGG
100	ZMC131217	5	40.321	CCACATCTGCTAAAGCTAAAGCTTGGGGATCATTATATGGCGGTGGAGGTGGAGGAGCATGTGGTGGTGGAGCCTAGAGTCATCACGTCC
101	ZMC153123	5	40.445	AAACAAACAGCTAGTAGGCACCTTGAAAGCGGATCAGCTAATTCACGGCATAGCCGATGGACCGCAATAGCCAGTAGAAAGAGGCTCAAC
102	ZMC26808	5	40.645	ATAACATACCTCAATAAATTGAGTGCAGTAACGAGGAAGGCTGCGCTTGAACCACAAAAGAGAAATGACATCACCAACTCCAAAGCCTTG
103	ZMC141855	5	40.804	TTACGAGGCGATATGAAAGATCTTTCTTATGTCTTTACTTGGGATGTTTTCTTGTTGTAATGTGGTAGGGATAGATCATTCTTCTGAAAA
104	ZMC44492	5	41.031	GATAGCTAAATAGGTTGCGCATATATGGCACATAAAAAAGAATGTTTGAAAGGGTGGAGTGAATTTAGAGAGCGTTGATGTCTCTCTGCC
105	ZMC131338	5	41.214	AAAAAGCCTACGGGCCTGATCAATCGTGTAGCCAGAGAGTTTATAAGGCTCATCAGTGTCCCAACCAGACTCGGTGCGAACAAAATAGCA
106	ZMC6468	5	41.32	CATGTTCTTTACGTTGGCTTCCAGTTCTACGCGTTTGCGCTTTTCGATTCAACTCTGTCGATGCGAGGTTGAAGAAACTTGGTGTAGCTG
107	ZMC120893	5	41.472	GTGTGGTCTTCTGCATACATATTTTCACCGTATCTCAAAGTCTCGACCAAAGCTTATCGCTCTTGTCGAATTCACAGTATATCAGACCTA
108	ZMC89245	5	41.719	TATTCGTGTGTATTATTGTGTTGAGACTTGCTAGAGTGGCATCATCCAATGCTCGTGGTAATATAACATCCTGGAATGCCAAAAGAAATG
109	ZMC148000	5	41.932	TTTGATGAAAAAAAGAATAGTGAAATTATAACTAACCTCCGGAAGGATGCAAAGTTGATAAAAACATCAGCGGTTGGGTGTGCATTGCAG
110	ZMC152487	5	42.205	GCCTGCTACTCGAGTTGGGAGCTTGGGACTCTCCCGTGCAACCTACTGCACTATTCCGAATGAGTTTTTATCCTTTCTTCTGGACTGCTG
111	ZMC37026	5	42.399	GTGGAGGAAACAGAACCCAATGCTTGAAAAGGGTTTTTTTGACCGGTCACAAGTTCGGCCTGGACCTCCTTGTGATGCCCATGGTGTGAC
112	ZMC109642	5	42.413	TATTAGCTTGACATTCTGTAAGAGAAATAAAGCACTTTCTTTGTTTCCCACCTACCTTGATGTACTGTACCGTTCTTTGATTTGTTCTTG
113	ZMC42355	5	43.361	GGTGTGTCGTGCTATTTGATGATTTAGAGGTTGCTACAACCTTGGATTGATTGGCATTACTCAGTTGACAGTTTGAATTTCTTTTCTTGG
114	ZMC39884	5	43.75	CTGATCTCGAGTTTGTATACAAAAGTTATGCCCATTTTAGTGAAAGGCGCACGAGATACATTTTTGGAGGATGTGAAACGCAATCGAGAT
115	ZMC98593	5	43.867	GACTTTATCCTTAGTTTTCCTCGTGGAGTTTATTTGGTTCTTATTCAAAGTTTACTTGGATCTTATCGATTCTTCTCGAGCTTTTTATTT
116	ZMC57843	5	44.179	AAGCAATCACCTTCCCCTCCTGCATAAGGACACAACCAAGTCCCACGTGAGAGGCGTCCGAATAAAAAGTGAAACGCTTACCAAGCTCAG
117	ZMC52460	5	44.185	TGTAGATCTTCAGCTGACCTAATAATTTTGGGCTATTTGTATCCATAACACCTATGTTGCATTGTAGATCTTCAGTTTGACTCCCTAACA
118	ZMC49748	5	44.454	CAAGTTGGGGAACAGTAGTGACACACGGCACACCCTGTACCGTGTCACTAGGAGCAGGGGATGAAGTAGATGCAGTTCGTCAACACGACT
119	ZMC137381	5	44.603	CTTGTGATTTTGCACTGGACATGTCTAATCCACTCTTTTATTTCAAAAATAATTTTGGCTATATATCTCATGTTTTGATCACCATAAAAA
120	ZMC4023	5	44.625	GTTTCTGCATATTCGTACACTAATTATTTGTTGTGTTTATGTAATTTTGTAAAGAATATACCTTTTCCAAAAACCATTTCAATGCTATTT
121	ZMC34794	5	44.824	TTCTGGTAATAACTTTTACTACTCTATATGGCTCTTCCCAATTAGGAGACCATTTTTCAAATTTGTTGCTTCTTGAGCCTACGGGCAAAA
122	ZMC150146	5	44.906	CATGGTAGGTCAAATTAGTATTCATTTCTGCACCATGATAAGAAAATTGTGTTGCATCTTATGTCTCCAAAAGCCATTCTGCGTGATGAT
123	ZMC44772	5	44.994	AAGAAATAATTTTACAATATCCTCAGAACATTATCGATTCGGACGGCGTGACCACGATCAATACACGTATAGTCGACGACGTGCCAAAGA
124	ZMC95353	5	45.051	AAGAGGACCCATAAAGAACCATACAGTTTTCCCAAAAAACCCTGTGTACATTACCCCAAAATGTTCCATCTTCATAGAAAAGTGGATTCG
125	ZMC13525	5	45.088	TTAGATTTAGATACCTTAGACCCTTTCACCATAAGGCACACGGGTGCAACTTCTTTCTTATCTTCGCTCAAGCTTCCGATGAGTGAAGTG
126	ZMC125335	5	45.149	CTCTTTCCTCTGTGTTGTGCAAACTAGGGCTCTCGCACACTCTGCTGTTTGACGTTGCTTGGAATTTGATCAATGAAGGGTACGTATTTT
127	ZMC79336	5	45.276	ATTATTTTGGTGCTGACTTAGCGGTATTCTTCCTTGTTGCAATGTTCTATCAGTCTGTCCTAAAAAATAAGAGTGAATTTTTGGAAGTTT
128	ZMC110598	5	45.285	AACATGCAGGTAGGAACTGATAAAAGTTACTATAAGAGCATACCCAGTATCATGCCTGGTTTGGGAGAAAAAAGCAGTAGTGTTGCATCC
129	ZMC148867	5	45.313	TTCACCATGAGAGGCATCTTGACCCATACCATTGAGCTGTACCGCCCAGTTCCTTGCTCTTCCTAAATTATACATTTTGTTTGTACATTG
130	ZMC74776	5	45.319	GATATCTGTTTGCTCTAGTGCGAAGTAGGCATGTTATCTGTGGCCCTGGTTCAAACTAGCCAAATTTTGATCAACAAAACTCTTCCTGGA
131	ZMC36758	5	45.411	ATTTGTTATCCATATATTTTTGTCAATACAACCTGAAATGGTTCAAAAAGAACACCTAAGATGGAAGCATTGACGTCGTTGAAATAGACC
132	ZMC126715	5	45.495	AGCATTTGGGTGCCTAAGGATTATAGTAAATAAGCCAAGAAGGATGAGAACAAATAGCATGAGGATGACTCCAATACATACGCATTTGTG
133	ZMC101201	5	45.529	TGATATAGGCGGAGCCCTCACAAATTTATATTTTCATTATGTGCATCTTGTCTTGTCATTCCATTTCTTGATCTATATGCACACATTGAG
134	ZMC136233	5	45.574	GATCCCTCAGCAATAGCATATTGAAAAATAACAAAATAAATAAAAGTTCCCATCTCCTTAGAGCCAAGCAGGTTGTGTACCAAAGAATAT
135	ZMC7169	5	45.579	CTCTTTTCAGTTGTGCTGCCGCAACGAACTGGGGAATCTCCACGGTTGATGGGACGCATACTGTGAACTAATTGGCGCCAAAACAAGACA
136	ZMC2062	5	45.58	CGGTACCGATTGCACCATCTATGATAGCATCATATGATGTGCCGGTACATGACACTTATGGCCATGCTAGTTCATATCTTTTATCTAATT
137	ZMC109380	5	45.598	TGCTCATGTCTAGCTTTGAGGCCCAAAACAATGTTTAGCATGACAGCTAGTTATTGCAATCCAGCATAATCATTTTTGGCATGAATAAGA
138	ZMC19402	5	45.654	GGATGGACGAAGTACATCATAAAATGGTGATGCCGATGTACCATGATTACTGATATACCCGTCAAAATTTGCGCCTGCCCTTCAAATAAG
139	ZMC113601	5	45.69	GTACTTGTTCAGCAATCTAGCTACATTATTTGCTTTTTTCATCATGTAAACGGGAGCTGAAAGTCAACTCCCACAATAAGGGCCTGTTTG
140	ZMC155698	5	45.735	TTGCCACCTCAACCTATGGGGATTCTGTTGAAAGTAGTGGCAAGCAAGGAAATTCATTGTGCCGTGAAGGCAACACAGCAGATAATCTTA
141	ZMC8543	5	45.756	ACTAAAGGAGGAACGCTGCATCTGTGAGCAATTGTGGCTGTGTTTTGTCTCCATGCTTTGTTGTTGTATGAATCTTACTAATTAGTCATC
142	ZMC117133	5	45.757	GTGAAGGTGCCGTACGCGTCCGACGGCAGCCGTACGCTTTGGAATTGTCTGAGTTGGATCTTATGAGGCAGAAATAATGTCAGTCAATTG
143	ZMC64516	5	45.762	CCAAAGAGGCATGTCTAATTGCTAGAGTTTAGCAATCTGGCATATTCTTCGGAAGGTTATTTGATAGTGTTGTCACGGGAAGCATCTTTT
144	ZMC66324	5	45.803	TGCTGATGTGCCTTTGTCACAAGGGGAATATGACAAAGAGGAGTTGTGTGATACTATATCTTTTACTAAAACAACACATTTAGATAAAGA
145	ZMC48571	5	45.804	ACTGTCAATGGTCAAGGAGTGAAATCTGATAATTATGTGATCTTGATGAAAGAAACTTCTGAAGTTTGCTGAGACCATAGTGCGGATTCG
146	ZMC2560	5	45.874	CCGCAAACTTTTGATATGTTTCTTGTGGCTGCGCGCAAAATGCCGCAACTGGTCACACGCAGCGGTAGAAGAACAACTTCCCCTGACCCT
147	ZMC154806	5	45.904	AATTGTTCAGCGCTGCATGACCTATGCCACCAGGTGCTCGCTTTAGCCCACACAACTGTCCATGAGGGCACCAGAAGATGCTGTAGCAGC
148	ZMC18396	5	45.912	ATCATTCAATATAAAAAAGATCAGTTGAGTTGCTTCTTCAAGTCAGATCATCCATCTACTGACGCCTTGCCTGGTAAACCTCTTATTGTA
149	ZMC70744	5	45.951	GCTATAATGAACATTCTTCAATACTGTCTTACCTGATCGGTTGATCAGAGGGTAATCAGGCGCAGCAACTGTCTCTCTTGCATGTACCGC
150	ZMC31504	5	45.969	GGCCCGGTTGTGCACAAGTCTCCTGCGGCGAAGCGGCTGGAGGGAGCCGCTTATTCAAGTTGCAACTGGAGCAGCAGTGCTCAGCTGGGA
151	ZMC138930	5	45.991	GTAGCCATGTGAGGTGGGGGTACCCTGATCATCCTGATCAATTGTCAACTGATTGAGAGCTACTCTACTGGGTGACTTAGGCTGCCCTGC
152	ZMC61634	5	46.178	TCTTTGCTCACAAAAGGACGCATAACCTGTGGGTACAATGTATAACCTCTGCAGAGTATAAAATTCCATCCGAAATGGCCGTTGTCACAG
153	ZMC70858	5	46.213	GACAAATATTTTGATTGTAGCATCTTCTTACTTATATTTCACTTAGCGGCTTTTGCACCCCAAGCGTCAAAGTTATGAGTAGCCCAACGA
154	ZMC103211	5	46.229	TTGGCTATCTATTCTTTTCACGGTGCTAAAGATGACTGTTGATAGTTTTGTCTCCTCTTTCTCGAGGTGTTCTAAAAGGGCTTCTAATTT
155	ZMC36598	5	46.352	TTTTGTGTGATTCTAAGAACATATGTTTCAAGCTGTTCTGAGCTAACATAGCTTTGAAGCTGTTCTGAGCTATGAGAGCTGCATACTTCC
156	ZMC98740	5	46.409	TGGAAATTCCACCGTCTCCGCTATCTGTATCTTTTGTACTTCTCTCACCATTTGTTACAGTCTCACTCTCAGTATGACCCGAGGTATCAG
157	ZMC101982	5	46.593	CTTCGACGGGTACGATCTTATCAGCTGAACCATGACCATGTATTGCGAGGATCCTGGACCTGGAGTAAGAGTCGAACAGTAATTGGGAGA
158	ZMC41159	5	46.679	GGACCGTATCACCACAGAATTGGCACACAATCAAGTGCAAATGGCAGCTAGTGGATTGGTGTTGAACCTGAAATAAAAGAACAATCAGAC
159	ZMC11774	5	46.902	TTGTGAACCATCAAACACATTGTGCCCCGTAATCGCTGGTAATAAATTCATCTCAAATGGGAAGAGGCAGCTTTCTATATTACTGTCAGC
160	ZMC75380	5	47.067	TTTGTGGCAAATAGTCGGCAAGGGATATGGAAGATGATGCAACAAACTATTAGCATTAGATAAACCACCAATAGAATTTTTATAAACAGC
161	ZMC124865	5	47.287	TATCAAACGTTTGTCATGTTCAAGTGGAGAGGATTAGTAAAAGGAAGCCAGGTGAGGTGGTCTTTATGTCAAAACTTCTCTATCTGTGGC
162	ZMC128265	5	47.314	GTTTGCCTTGCAATGGACCACCAGAAGTGAACTTTCTGAATGGCAGAATGCAGGCGTATGATTCTAAATATACTGTCAATAGCAAAAAAA
163	ZMC35736	5	47.48	GAAACATTGTGTATCTCTTTTTTTATCACGTTTGTTTCACTTTCATCTTCTTGTTTGATCTCAATTTTCTGCAAATTGTTGGGTGCAATA
164	ZMC8653	5	47.636	CCTTGCCCATTCCTTGAGTATTTGGTCTTTTGAACTGATTTTATTGATCGTATTCCTTTCCACAATTGCAGTTTTGATATTTGAATTGTA
165	ZMC148123	5	47.644	AGAAATTTGAAAAGTAACCAAAAAAATATGACACACTTGTCGGCACGAAATGGTCGGATTGGTAGCGGGGGGAAGGGAATCTGAGCACTC
166	ZMC142414	5	47.941	GTGGTCTTCCAGATACTCAAGGTGTGCGCAGCCACATGGAATGGTGGAAGCTTCATCCTTGAGGTGATGCCTAGGCAGGTGGTGCAGAAG
167	ZMC20606	5	48.151	AGGTTCATACAATGAGGTAAAATCTTTTGTTTGTTCTGATTAGAATGTACAGCTCTTGATGAACAAAACTCTTAGTTCCATGTCCCAAAA
168	ZMC74377	5	48.391	AGCATCTAGTGTCTTGACGTCAAGCAGGGGTCTAGGGGGAGTTACTCATAAGTAATATAAGTTGATTGCTTCTAGACTTCTTCATAGCAA
169	ZMC123265	5	48.565	CCAAAGCCTAAACCAGGTCCACAGTATCCATTACTTATCAATCACCTTAGCCAAACTATACATATCGAACCAGTATTCACATGTACCACT
170	ZMC130198	5	48.747	ATGTAGGATGGTAAAATCGTGGCTATTATTGGCGCCCGGCAACTGTCAAATCCTGCCTTTCCTTTTCCTGTGACTCCTTCCTGCATCCTT
171	ZMC56934	5	49.144	AGATATTACCTCAATATATGACGCTGCAACATCCGAATGTTTTTCATTTGTCCTTGCAATGAATATATCCCAAAAAACCGACCACCACTC
172	ZMC95869	5	49.396	GGAAGCTTCCAAAAGGAAGTTCACTCGTGGTGCACAATTCCCTTACAAACAGGGCCCATGATAGTGAATTCATTAGTCGCAGGTGAAGGT
173	ZMC77785	5	49.533	TTTTCCTTTGGGACATCATCTGACGGAATGTATCTGAGTCCGAGAAAGAGAAGCGATCAGAGCGTAGCTTGAAAGAGGAAAATATAAACA
174	ZMC53943	5	49.898	AAGCAAGCAAAATGAAGAGAGCGACATTTTTTTTAGGGTTGCTCCTGGTGAGAAGAAGCGTTTGCCCCTGGTGAATTGGAGCCAGGAGTT
175	ZMC15474	5	50.054	ACACAAGGGTTGCCAGGGTAAGTGGTACTAATACTGACCAGATATTGTTTAGATTGCCTTTGGTATTTCCTTGCAGATCGAAGTCAGTGC
176	ZMC96198	5	50.25	CTCCCGGTAGTTTCACTTGCTATTCCTTTTATATGCGTATTCATGCCGTTATTGGTTTTTATAAAACCAGAGGCTTGTACCTGGATGGGA
177	ZMC155844	5	50.66	GAGAACTGTAAATCTGGAGAAGAATGTCGGTCCCTTACAGGTTTTGGCATTTTGCTGCCTCAATCCAGACTGGGCTGGGCTGTTCAGGAA
178	ZMC3005	5	50.693	AAAAAATGATATATTGCTACCAGCATAACGTAGTTTTGATACCATACTTCCAAATTTTTCCTTTCAAAATATGCTTTACCTTGTAGGATT
179	ZMC81675	5	51.52	GAGATCTTTTCTGAATTGAAGACTATCTTCCAAGATCTGCAAGTGGTTCTCCGAAGAGGTGATGCAAGCACCGAGGCCAAGATCCAATCT
180	ZMC124932	5	51.565	CTAAACCAGCTTATAAATATGGCTTTGCTTCTTGTTAGAAGCCAGCTGTATCATCCTACTACAAAGCATGGATAATATCCATTGGCTTAT
181	ZMC20328	5	52.636	CATGAACTGACATTACATAGCTTTTTATTGTGTCAGGCATGTATCTTCACGGGCTATTGGGAGGACGTTGGAACTATCAAATCATTCTTT
182	ZMC65358	5	53.051	CATTGCTGCATTAGAGCATGTGTCCATCCAAAACTTACATGTTCGTGGGCACATGTTGGAGGTGAATGCAAAAACAGTGGACTCATACCC
183	ZMC57889	5	53.582	ACGAATCAGTCAACACTTTGAACAAATTTTATGAACGGAAGCTCTTATTTTCATATTTAGGTTTTACAATCCAACAGTACTTTGGATTTT
184	ZMC78337	5	53.676	TTATCTCAGACGGCTGCTTGCTGGGTGAATGTAGTATTGAGCATTCTGTTATTGGAATCTGTTCACGCCTGAGCTCTGGATGTGAACTCA
185	ZMC146645	5	53.86	TGCAGTCCGAATTCTGGAGTATTTTTTATGGTGGATACAAATCCCTAGGTATCTAAATGGATATTCTCCAGCATTGCATACAAAGAATTC
186	ZMC106582	5	54.829	TACCAGCCAGCACAACATTTTGTGGATGCTAAGGTAATGCCACAGATGTCTCATGAATTGAGGTCTTCCTATTACATACCAAAAGGTGTC
187	ZMC35540	5	55.017	GAGTGTGCTAATATAGGTATGGAAGATGAGGTGGGTAAATCCATTGGCGCTGGGAATGATGAAGTGAATTCCGGCCTTGCCCCTGAGTTG
188	ZMC142658	5	55.029	GATGCGCACATGCGCCCCTTTGGGTGGCCTAGCCCTCTAGACGAGTCATGCCCACCTCACCTTTGGAATGGGGGCAATGCGTTGCCTGGT
189	ZMC110595	5	55.138	AGATAAAGGTTTATTCGTTCTAGGCTCTGGTGCACTTACGGTGTTTGCTACAATGCCAAAGTCAACGTGATAAACTGTAAGCAACAGATT
190	ZMC50600	5	55.424	TACTCCCTTGTGACAGGTCCTCAGCATCAAGGGATATAATGTACTCAGTATGAGAACCACGCCTAAATCTTCTAGCAGCCATGAGAAACT
191	ZMC65068	5	55.437	CTGTGGAAGGAAGAACCATAACAGATCTTCGTTTTGCCATCCAGATCATTGCAAGCCGCCCAAAATTCCTTTGGAGGAGGAACATTTGGT
192	ZMC150332	5	55.45	AACAGTACTACCCTCAACCCCCTAAGAAACACAACACTTTGAAGGACAAAAAATCCGACAGACATTTCTGGTTGTGAATACTTTCTGATA
193	ZMC15689	5	55.45	ATACAACCTGAACACGTTCAATATTGGCCACCTGTGGGGCTTTTGCCACATCCAAATCTCCCAGCAAGGATATACATTTGCTGTACAATT
194	ZMC123899	5	55.636	GATGTAACTTGTAAGTGTACTTTACTTTGGTGACCGGTGTGTCCCTGGCTTCTGTAGAGACCGGACAATGTGAAAATTGAGGCTCAAGAT
195	ZMC138030	5	55.72	CTTGTTGTTTTAGAAGGTTAGTAGTCAATTGCCGATTAGGTGGGCGATCTGACATCGATTGCTCACTGGTATGACCAGTATCCACCAACC
196	ZMC130035	5	55.912	ATGCTTGTTGCATGGGAAGGCCCTAGTGATCCACATAAGTGTCTCATAAATTTTTGATCTCTCTCGCAGGGTGAGATGAACAGATCAGCG
197	ZMC2511	5	56.042	GGTTAGAGACTGATGGCAGATTATATTCCAGACCAGGCACATCTAGGGCACCCTGCCTCACTACATCAGGCTCTGAAATTGAAGGTGCAT
198	ZMC39520	5	56.147	TGTATAGCTGCGTTGCTCGCATCCATCGCTCTCTACAAACAGTATACAGTAGCATTGTGAAAAATATGATAACGTCAGCAGCTTGCTGCG
199	ZMC127212	5	56.16	ACTGGACTTCTGACTTCCAGAACAAGGAGACAAATTGACTTGACGAGGAATAATCAGAGTTCAGACAGCACCTGAAACGGACAGGGAGAA
200	ZMC157089	5	56.316	GTTCTTCTATATCTGATTGCATTTTATGAACTGGATCATGTAAGAATATCACCTTCCCTGTTAGGTAATCAGAGTAAAATGGTCACTTCA
201	ZMC156297	5	56.736	TACTATTAGGAAGAATACATTATACATGGTTGCATTTGCAAGAGATGAAAATGATGTATCGGTAACATCTCCGGCGTACCCGCCAGGATG
202	ZMC46570	5	56.769	ACGCGGTGCAGAGATCTCCTCTACCATCACCTACTTCCCAACCAACCTAAGTACCACCGGTCAAGCAAAACCAGACAAGGCACATTGGCA
203	ZMC155551	5	57.069	TGAGCATATTGTATGCAGATAATTGAGAAGCTTTCAGTGAAAGCTCCGTCAGCTGAATCAAAGCTAAAGGTTTTGAAAGCTATTGCTCAA
204	ZMC2004	5	57.191	TGTTGTGTCGAGTATCCGCCCACTACATTGGAATCTCTTATCAACAACACATTTTGGGTTTCTACTGCTGCTGCCGTGTGCTAAGTTGTG
205	ZMC53264	5	57.555	ACATGGGAAAACTGAGGTAAGGTTTCACAAAGTTCGCCTGAATGTTTTGTGCTCATAATTGAACTATTATGCTAACAAATTGGTTGGTCG
206	ZMC24574	5	57.685	TACAACACTCATCTATGTGCATGAATGCCTTAGGATTTGGAGCTCCTGTTCATTTGGTAGTATGACAAGAAAATATTTGCTACCTATCAA
207	ZMC90593	5	58.333	TTGCTTTGGAAAGGGTAATAAAGAAGTTCAGAAATACTCTCGGGATTTGTCTGGTAAGCCTGGGAATTGCCAGTCAGTCAGCAAGGGAAG
208	ZMC42398	5	59.017	TTGAAGGGCCACGGGCAATGAAGCCATTTTATTTGCTCGCCCACCTTACACCTGGACCATCACTTGGTCGCAATGAAGAGCCCCCACCTC
209	ZMC59528	5	59.12	GCCAACAAAACAAGAGATAACAGCCAACCTTTGACAAATGCTACAACAAAACCACCGATGAAGGTAGCCACAAGCTGTAGAAACTTTCCA
210	ZMC26666	5	60.108	TTGAGCGGATCGTATATCTTCGTTCCCTCATGTTGCAAGTCTCTGCGGCAGTAACCATAACTGAAAATACAAATCAGAACCTATTGCATA
211	ZMC25999	5	60.518	ACTTATGTGATTCCTTATAGCTTCTCTTTTGCTTTGTCCATATTATAGCTAGGCATGCACATCCAATCAGTCAACACATACATACTTATG
212	ZMC33394	5	60.72	GACCCTGGAGAGAGGCCTTTTGAGTTTATAGAACTTCACACTCTGTTATGGGACATTTACCCCATATGGCAATCAATGTGGTCATGAGCA
213	ZMC128780	5	60.936	AAAATTGTTCTGACAGTGCTTTACTTCCTTTTTCAGCCTGAGCGGATTAGTGGAAGTTCGTATGATTACAAGAGCGACATATGGAGTTTG
214	ZMC137182	5	61.204	GGAAGATCGATGGAACCTAGGCCGAAGCGTCCGCAACGTGGTCTTCTCACGTCACCGCTCGTCCTGAAGCATCGCGGTCGATGATTCTCC
215	ZMC36000	5	62.001	GTGTCAAATGTCACAGCCTTGGATTCCAAATTGATCTGTTGTGCCAATAGTGACAGGATTGTGACAGCATACAAGAGGGGCAACTTGTCA
216	ZMC77729	5	62.387	CTTGATTCTAGTTCAAAATTTCCTCCGTAAGCTTAGTTGTGGCAAAAATCCATCCATCCACCCCACTACAAAGTTGAAACAGCTTTCAAC
217	ZMC92970	5	62.394	CACGATGGCTAGAAACAAAATGTTCCATAATAAGAGCATTGAACAAGGTCAAAGACATCTGCAGAACATAAAAATAATACTACTGGTACC
218	ZMC151856	5	62.412	ATATACCATCAGATTGTAATAATGATCATGAAATGTGAACCGACAGAATAGCTACTAGTTCATACTCATAAATATTTGACTGTTTCAGAA
219	ZMC108608	5	62.432	TCAACTAATGTCCATGACAGCTAAAAGACATCTATATGTTCCAAAGCAGAGTATCCTATATGATCCAAAATGAAAAATCAAAAGGCTCTA
220	ZMC82076	5	62.437	AATAGGTGCTGATAATACAACAGAATGTACATACATTCTAACGAAATTTTGGTGACTGTTCGGTTACTTTGATGGTTCAAGTGATGGGAT
221	ZMC111784	5	62.704	GCCTGAGCAGATTCCCTGACTCCATCTATTCTAAGGAAACAACCTCCTCGCCATAGGATGCCACTGTGCTGTCCTTGGCAGAGATCCAAC
222	ZMC93034	5	62.829	CGATGCAGTCATCATAACAGAAAGTGATCTTGAAGGTTATGATACTTATGTTGATCCTAGGAAAGATGAAGTGTTGTTCAAAACAGTCGC
223	ZMC85584	5	62.917	GAGACCAGATAGTAACAGATCATTTTCACAATACAAACTGATCAGAAAACAGAACAGAGATGAATACACATTGAGCTCGTATAAATCGTG
224	ZMC82003	5	63.047	GCAACTCCAACTCGACAGATGTTTCGTTTGGACGGGAACAAACTCGAGCGACAGATTCATCGGCCATCCAAGGGAGGGACAGATTGACTT
225	ZMC84664	5	63.163	ACAACATTATCAAAAACTATTTGCGACCTACTAACGTAAGAAAATATGATGAAGTCAGTGGATGGAACAAGAAGGCGCACCTCAATACAA
226	ZMC129358	5	63.332	GACCCCTCTGACATGAGACAGAGCAAGCTGGAGCTGTAGGGCTCACAGGGAGGATTGGTGGGATGGCAGCCTTTTTTGGTGGATGTATTT
227	ZMC5410	5	63.92	ATGTACTCAGGTTTGGTCAATAGAAGGGAAGTAAAAGTAATAGGAGCAACATTTAGTCTGATGAAGAGATAATGTATTTGCTACTTACAT
228	ZMC103584	5	63.938	AAAGAACTGGGAAATCTAGCTGTTCTTCTGCAAAGCCCAAACAAATCGTGTCACAGAAAAATAGAATAAAGAACTCCACAACAAAGCATA
229	ZMC77922	5	64.047	AGTACAAAATCAGCTGGTCTTCCTCTATCCCTCATTGTTGCAAGTATCCTCTCAGCAACTACTCCCTTGCTTACTCCCTGAAGAATAATC
230	ZMC64614	5	64.119	CATTCTAAGGAAGATTCTGGCCTTTAGTCTATTTCTATTCCATACGATGGTTGTCACTAGATATCCTGATTCCATAAAGGCAGACAATTA
231	ZMC110411	5	64.261	TATGTTCAGGCAAACCATCGTTTCACAACAAATATGCAGAGGAGACTCTATGGACGTGCGACTGACATTCACGTTCGACCCCTGAATGAG
232	ZMC5927	5	64.263	TTTTCAGAAATGGAAATACCTCTATAGTTCTATAGCCATTATTACTAGGGATGCTAGTGGGTACCCGCGAGGGCCACATCTAGTACAAAT
233	ZMC153740	5	64.368	GCCATACAACTTGTCAGTTGCAGCAGTTGCCTAATCTATGGAAACTAAGTTCTGTGATCCATTTTATGTTATAACAAACCACAATAAAAT
234	ZMC146429	5	64.588	GCCATGCACCCCTCTCCCTCTCTCTTCAGCATTGCGCAGCTTGCTCAGACACCGAACATGGTAGAGATAAAAGTATGGCGCACAATGATT
235	ZMC51835	5	64.953	TGTTGCTTATTTTTTTATTTATTCATAGTTCCTCTGGGGGATGAAGGATGGTTTTGTCCTGCATGTGCGTGCAAACTAAACTGTATAGTT
236	ZMC27153	5	65.53	CTTTCAGTGACCAGAACAACAAAGTACGAGCGCATATGAAGTATTTCGGCCAAACATAACCATCAGAGAAAAGGCCGTCTCAACCATCAA
237	ZMC135249	5	65.791	ATGTATAAAGAAAAAGCTGATACGGGCTGGACTCCAAGCGAGAGACTACAAATAAGCACGTAATACACTTGGCATGGAACCTAATCGAAA
238	ZMC70317	5	66.354	GTTTCGTTGTTTGTATTTTCGATCCCACTATTTTGCATGTTTATTATTATTTTTTGTTAGAAAATGAAAATTCTTTCATTGTCTTTCTCT
239	ZMC133106	5	66.689	TTGATCTACAACACTGACGGCAGATAACTTCAGTTTTTATGATGTAACATTTGGGATCATTAGACAAAATAGGTTGCATGCACTGGAGGA
240	ZMC153296	5	67.139	GAAGAATAGGATAATACAAGATCTAGCCATATATCGTGGGTGCAGGAACAAAATTGGCAGTGCTTGCAGCCATAAATACTACTCCTACAC
241	ZMC1100	5	67.151	GTAAACATATCTACTATATCGATGTGAAGATTTGACTTGATCAGTTCAAATCACAGACTCGCAGTGTCCTGTTGATTTCTTCATTTTCTG
242	ZMC95428	5	67.426	GTGTTCTACCGCTATAAAAGTAGTATCCAAGTGGTGACTGCTTTCTATGTGCTTCGTTTGTTTTGTCTTTCTACTGCTCTCTAAACCCCA
243	ZMC128113	5	67.938	GAATGCAATTTTTCAGTACCTCAATGGGTAATGATCTATCCTACTGTGCTGTAATATGCTCAATGAAATAACCTATGTTCATTTTAGAAG
244	ZMC35329	5	67.983	TTTAGCATGACTGTAACAACCTTCACTTCACTTGCAAAAAAATTTAGTTGTTTTCAAGAAACCCTGCCAATTCATGTTTCTAATGCCTGC
245	ZMC154103	5	68.042	GAGCGAGGCATGCTGCGTTACATAGGATTTACAGAGATAATGATACAAGAATTTTGTGGTTGTTGTACTAATCTGGTTACAGGGACTAGC
246	ZMC74518	5	68.329	ATTGTATGGCATCAAGGTTTGCTATATTATTTGGACTAGTCATAGTTATTCTCACTGAACTGTTACTGCACGCTTGCAGTTGTGATGACA
247	ZMC3039	5	68.553	AGGAAAAAGGTCAAGGGATCATATGACTTTGTGTTGGAAACAAGCAGTATTTCTAAGGTTACATATGGTCCGGAAAAACATTGCTAGACC
248	ZMC106716	5	69.491	CATATGCCTCTGAGTATACACAAAGCCTATCTAATCCATATGTTCTATCAGCCAAACCATTGCATCAAAATTGATAATAATATTACTACA
249	ZMC138007	5	69.979	TCAAAAATAATCAGTGTTTCTCTAGCTGCCCGCTATTCCATGAACTATAAAATCGCACCAGAAAGCCAATCTGCTTCTGCAGAGTATCAT
250	ZMC85789	5	70.553	CATGCGCAACCATATGCTTAGCATGAACGCTGTATATAAGTACTAGTATATGCTTAGTGCTCAAGTCCACCGAGAAACGCTGGAATTTCT
251	ZMC57609	5	71.41	AACGATCGAACATCTTATAGATTGTTGAAGATGATCCTGAGTACTGGAATGGTTTGTCAGCAGCACTTTCGGTTGGATGGCTTGACATTG
252	ZMC70256	5	71.61	ACACACCACATTCCTCCTAGAACAGAGGCGTCCTGAAATATTGCTAAGAACGATTGCAACCAGCTTGTGGTGGCATCAGCATGCACAGGC
253	ZMC40503	5	74.787	GATACTTTAGGCAAGCAGTAACCTGTACAAGATGTCGAATGGACAAGGTTGGTCGGCAACTTAGATAGGGCCTTTCCAAGTTAGGTATGC
254	ZMC125733	5	75.163	ATGAGATGCACCCAGTGAATTTAGAATTGCATGGAACAACTATTTCATGCAACTAAACTAGCCTCAATTTTTTTTCTCGTATCAACTATT
255	ZMC138342	5	75.397	CAAGGGTTATGCAAAACATTGACCCTGAAGCTGGGGTTCGTTACTTGTCAAGAGCGGCTTGTAGTTCAGTGCATCTCTGACAAGAATCTG
256	ZMC73223	5	75.945	GAGCGCATTTACAGATGTAATCGTTGTGTAAGACTGTTTCCAAGCTAACTTTTACAATGGAACTGGCTTATTCTACTTGGTTTCAGCTGC
257	ZMC11620	5	76.15	CCACATGTACATGTGGCAAAGCCATACTAAGTATCTGTACTGACACATTTTTATTCAAACTATGGTTCGAAATCAAGAATTCCAGTGCTA
258	ZMC72051	5	76.533	TTACCTATGACAGCGTTGTTATTTCTTCTAGTAGGTTTTTCACAAGCATGGAGCTCCACTGTTTCGTTTTCTGATGTTGATGAGAAGAAT
259	ZMC390	5	77.683	AAGTCTGGTTGTTTTACGCTTATGGATGTGGTTGAAGGTTGGTAGTTCTTTGGCAGAAGTTCCCTTTGGTGTCTGATATTTATTTACTAT
260	ZMC2251	5	78.012	GGCTACAGCTAACTCCTGCTCGCTACAAGTACCCTACAGGCCGGGAACTATCTTTTGCGTTAGTTACAAGCATTCACGCATGGCGATCCG
261	ZMC13271	5	78.615	GGTTCATATCATTAGAATGGAATATCGGATGTATTTACGTATGCTTGTTACATCTAAAATAGTTGGAAAGAAATTTTGTACTTAGAAAAT
262	ZMC66000	5	78.951	ATGTCAACAATGCTTGGAAGGATAATAGCAGCTATCATAACAACACCTGGAGCACTAGCAAAAGTAACAATAGTGCTTTGAGCAGCAATG
263	ZMC59646	5	79.108	GCCACTTTTCATCATCATGCTTTGGTGCTTCGGTTATATGTGATGCAGGCAATCGAGACCGTCCGATCGGAGTTGAGATTCTCATTGACA
264	ZMC58863	5	81.16	ATAGATGAAGAAGAACCTTTTCAGTTATAAAGTAAGATCGGAGCTGTTGTATATGTCCTGCGGAGGGGATACCAAAATTTCAAGAGCAAA
265	ZMC48168	5	81.824	TATAGATTTTCAATTCTAAAGCCTTTGTCCTACTATAGATGAAATCCACAAGTACAAACAATAACCAGCTCGACAAGTCATAAGTAAAGG
266	ZMC127304	5	82.201	GCTATACCTTGAAATGGATCGCATGCCTATAGCATCCGTTCACAAGAATCGCATGCCTGTTGAACTGCGTAATCCTTTTCAAGAGATCCG
267	ZMC69039	5	82.34	ATTTAGCTGAAGTTCACAAATAAACAAGTGTGAAGAATAAAAACAATGGAGCTTCTGCTTACATCTTCTCAAGAACAATGCCCTTGGCAT
268	ZMC39178	5	82.672	AGGTATATTTGTCGAATTGTCGTTATCCTCCTGGTGTGGCACTTCCAGAAAAATAGTGACCGAATACTCTGCAGCGAACTGGGAAGATGT
269	ZMC7379	5	83.14	CACTCATTTCATGTAATGAAGTGGTATGAGGCAACAGTGTCAACAGGTATCTTATTCCAAATTTGCTGTTAGGCATCACAGCCTAAAATC
270	ZMC79326	5	83.467	GATGTTGCAAGATTGTTTCCCCTTTCCTAAGAACAAAAGTTTTCTTTTTTCATTTATTAGTAGTTGAACACTTTATGCACACAAAATATG
271	ZMC114102	5	83.872	GATGGCGCATCGATCATTCCATGTCAAAGGAAGTTAGTTGGCTGAAGACCCGCGTTCCTGCTGTCCGAACACCAGTAAATCTGACTCTGC
272	ZMC2372	5	83.96	TTCCGATGAGTAGAAAAACGTTTGTTTCAGAGTCAAATGGAGCGGCACAATACTTTGCTTGCAGGCGCGGGGAGCACTATCTAGCAAATA
273	ZMC9887	5	84.006	TGATTCGGGAAGTTCTTTCCTTGAAACCTTTCAAGCTCAGAATCAGCTTTCTTACATCAAGGACAAACAGTGAATTTGGTCCTATGAACT
274	ZMC51183	5	84.028	ATGGTTGATTGGCTACATTTTTTTATGACATATGGGCGACAGAATTCTGCGAATAGGAACCCACATATTCAAAGAATGCTAAACGGTATA
275	ZMC142998	5	84.035	GAGAGTACAACCATCAACAGTACGCATTCAAGCAAAAGGTTTTTTTAGGAGGCTACATCCAATGACATCTGTAATTTATACCATACGCAA
276	ZMC48592	5	84.041	CCAGTTTGCTCCTCTTGATTGTCCGGAGGCAATAAACAGCTTTATCGGACACTGGAAGCCAAGTCTGGTACTTCTCATGGAGAGTGAACT
277	ZMC39652	5	84.438	GAACACGGAGGGAAAACGTCGTGATGATTGAGAAGAAGAAATGCAACGTGTTGCTAGGAGCTTTTTCTGGCACGCATGGAATATTGAAAC
278	ZMC41223	5	84.572	GAGAGATAAATCTGATCCATACATAACAGGAGCACTAGCTTTGTAAAAAGAAAGAGTACGAATCAGAAAACTATCTTTTTTGCATTGCTC
279	ZMC4591	5	85.299	TGCTAATAATTTTGACTGGATTATTTGCTGGTATAGAGCTATTCTCTAAGCTAGGAAGGCTCTAGTTTTGAAGCACAATGTGATTTCTTT
280	ZMC18953	5	85.437	TTTAGACATATGGGAAAAATAAAAGAGATCTCATGTATAATGGTAGCGCGAAGATATCGACTACCATGTTCTAAATAAAATATAGAATTT
281	ZMC154845	5	85.545	TGCGTGGTTCTAGTTTTACGGCACAATAATCGTGTCGCTGGACGCCGGCTGCCTTGAATCAGATTTCTCCAAACACGGATCGCAGATCAA
282	ZMC41342	5	85.675	TTTATTGGCCTCTAGTGCTCATATGTGTGTCGAGCATCTCGTAGTCGATGCCACAATAATGCAATCAAATTTCCAGATTTTCACTTTGAT
283	ZMC23396	5	85.827	TTTGGCAACGCCTGATGTCATTCCATTGGCGCTATGCAGATTCAAACAGTTTTCCATTTGGCAACAGCTAGATACCAACAAGAGGATACT
284	ZMC85846	5	85.849	ATCTTCTGCACGGTGCCGCGCCCACAGCCGGAGCTCGGAAACCCACCCCGATTTGTCCGGTCGCGGCGCACGGCGACAGCGCGTCCCCGC
285	ZMC84133	5	86.323	GGAAGGGCAATGCTCCAATATTGAGCCCCAAGATTGCAATAGTGTTGGTACATTGTGATTATTACTAAGGCCACTGACAACTTTCTGCAC
286	ZMC69229	5	86.371	AGTTTGGTGGCGCGCATTCTGACGTTCAGATCCATGGAAACTGTGACCGTGCAATGAGCACAGTGCATGGCTTCAGGCAGTCTCATACTT
287	ZMC152014	5	86.66	TACATTATATGCGAACAGCATCGGTTATCTCCCTCCATCGATATGGCCAACAATTCCTTTGCCAGCCACACAACCAACACTTCAGAAAGC
288	ZMC87386	5	87.133	GCACCTACCTCCCTTGAGCTCGAGATACAGCTTTCTGCATCGAATCATGTCCTTCAAGTGCTCGTGTATACTCTACTCAGAGATCAAGGG
289	ZMC144357	5	87.48	TGCATGGTCAGCTATGCAATGTCAACTGATCCCTGTTTTTGAGATTACCACAATTTCACGCCATATGTTTCATTATAAACTAGTTGTAGC
290	ZMC28402	5	87.712	GCTTGTATACATTCGTTCTGGAATATACTCACTTCAATTACCCGTGTCACTGGAATTATAGCGCCAGAAATTGAGCATGCTCCATGGAAT
291	ZMC129392	5	88.205	ATAAGGACCGGTCACTAAGTCTAAAGCTTCTGCTAAGATCCAATTCCCGTAGATCATGACAGTAGTTCGCTACAGCCTCCACCCCACTGT
292	ZMC46551	5	89.148	GCAGCAGCAGCAAGAAGAAAGGCGTTGGATTTGGCGTGCACCTTATAATTAGTTTATAATGGTTCGACTCAAATCAGTCAACTGCAAACT
293	ZMC80069	5	89.742	AGGAGACTTGAATTTGCTAATCTACACTTTGGCAGATATGATGAAAAGAGCAATAAAGAAATCAGCTCTAGCAACTAGCACTGCAATTCT
294	ZMC62821	5	90.544	ATGCCGGGATCATCATCAGTGCTGGCCTATGCCTGTCATGATCTGCATGCTTTATCGACATACAATGTGTCCTTGGATGATGGTGTCAGT
295	ZMC68695	5	91.378	AAGGATAGCAAATATGTCTTGTTTCTTGATGATGATGTGCGGCTGCATCCGGGGACGATTGGAGCTCTTACAAAAGAAATGGAGAAAAAC
296	ZMC128018	5	91.575	TTTTTTCTCCTTTCTATTACATGCTGCATAAAGTGAATTTAGACTGTCAATTGTTCATTACTTGCATTCTTTTATGCGAGCAATTCTCCA
297	ZMC143721	5	92.018	TTACACAGCCATGAGCAGAGCTAAAGTAAACCCGAGGGGGTTGCGCTTGTCCTATGGTTGCAAGGTTTTTGACACGTGGGTGCGAACATA
298	ZMC64853	5	92.516	TCTTGAGGAATCCTTATCTGGTTTCACGATCGGTCTGACTAAGTCATTCATTGCAGCTGTAGAGCTTCTGTTACCATCCATAGAGAATGC
299	ZMC109707	5	92.945	GTGATACGCCCCAGTTCGTTGCTAGTCCTTTCGGCACTTTCAAGTTTCGTAGGACATGAGAGAGAGGGAAGGGATAGAAAGAGAGATATG
300	ZMC145043	5	94.921	TTTGACGGAAATGGTTGGGATGGTGTTTCCCTTAGGGTTGGCTCCCCTTTATTACAGGTTTATATTGGAGCCGTTTTATGGCATAGACCA
301	ZMC50491	5	94.928	CACAACAACAAAGCAGAGGAATCATTCAAAATGGGGAGCAGATTATTAGAAACCATTGCTTTTGAGTTGTTCGCCTCTCATAGATGGAAT
302	ZMC16207	5	95.005	GCTATCAGGGACAGATTGTACGACTGATTTGCATGTGACAGATTGCATATGCCCGGGAGCCACGCTTCAGTACATTTCAAATAAAATGAT
303	ZMC121943	5	95.528	TCAACACTGTGTCTGTTGGTGCAACAGTGACCACTCTAAGAAAATAAGGTCAGCAAATTAGTTGTTCTCTGATGTAACAAAACTTCTTTG
304	ZMC139	5	95.673	GTGCTGAGGATCCCCACATCAAAAGATACGACCTGTGTCGTCGAGATGAGGAGACCAGCAGGCCATCATTTCCATGCGTGTTCAGTAGAC
305	ZMC43482	5	96.285	GTTTTGTGCCTGATGTATGACATGATCATAGTCCTTATACGGGCCTCAATGTCAGTAGGCTGGTCACCGACTGGGACCTTCGTGATTCCA
306	ZMC59460	5	96.573	TTCACTAGGATTCTGGCTAGATTATGGTGAGCTACTACCTCTTCGTGTAAAATTTCGCTGCTGTAGTTCTGTTGGTAGATACATTTTCTG
307	ZMC70577	5	97.797	ATGACCCATCAATTCGATCCCAATGGTCACCCACAATATGATAGCTAAGGTTCATTTGATGTGTGCTACTCCCACTCCCACATGTATAGG
308	ZMC48801	5	98.598	TTTGAGGGGCCAAGTTTTCGGATCAAGCGCAGGACTCTGCTGCTAGTTCAGTCTGTCGATCGGCAGCTTGAATCCAGTCTTTCCGTGCAT
309	ZMC25975	5	99.425	TCTTATGCCTTGTAAGCCAGCTGTTGATCACATGACATTGTTGTTTGCCATGATAAATTGCACTGAAAGGGACTCATGTTTCAGTTCTTT
310	ZMC101528	5	102.749	TGAAAGAATCCACCTTCCTTTCAACTATCCCCTTGCATGCAACATTGGTCATGTGAGATGAGCAAAGGAGGAGACTCAACTTACCTGAGA
311	ZMC6358	5	103.84	GAGCATAACCTGCATGCGGAAAGAAAGCATTGTTCTTTGTGAACGTGTATGTGCGACCGCATTAGTGGCAAATATACACTAGAGTGACTT
312	ZMC89142	5	104.606	GAATTGAACCCGACGTAGGACTAACTTGTTCGTGCGGCAACCAAACCAACTCCTCCTGAAAACGAAGGACCGTCTCTAGTTTATTTGCTC
313	ZMC97234	5	104.714	TCAAAGATCTAATTTAGCACTATAATTGGGCAAACTTCCTTGAATCTATCACTGAGCCTGACTCAAGTGCCTTTAGTCAGGTGGCAGTCC
314	ZMC15711	5	105.658	AGGCACATACCCTTTTCCCAGCTCTAGGTATGCGTTTTCCAACAGGCATTATGTCCTGCATCCCAGCGTGGACAAAAGGTATCACAACTG
315	ZMC137553	5	106.56	CCAGGACAGTGGTGGGACAGCACCAAAGAGTGCACGCGAGCACCAGCGCTCCTTTTGAATCGGCAGCGACAAAATTGGTCAATCCCTCAT
316	ZMC144804	5	107.323	TCTCTTGAGATCAGCTGTACATCTTACCACTGGTTTACCCTCCCTTGCTGGACGAAATTATCATTACCACGGGATACATGCTGCAGTGAT
317	ZMC146499	5	108.43	GACATGACAAATTTAGAGAGAACCATAAAACAACACGAGGTTATGACATGTGTTACTGACTACTGTGTCTAATTGCAGCTTATCATCGCT
318	ZMC32312	5	108.926	GTCTGCCTCTAGACCTTTTGTCAATTTGTTGTAGCAGCCATCACAGACGCGATAAGGTTTGTTTGGATTTGGAGCCAATGAAGCCTTCAT
319	ZMC81059	5	110.028	CCATTACCGCATCACATATATTGATCCTTTTTTCAGTACCAAGCAAGCCGGTCATCGATCCCGGATCAGATGATCGATCACAGTGACTGT
320	ZMC135429	5	111.385	TTCATATTTGTAAAATGTGCATGTGTATTACAAATAGGCATTAGGACATTCTAAGGTGCAAAGGGCACAATAAGTTTCTATTTGCTATGA
321	ZMC64509	5	111.408	GAATTCCCCATGACAGTGAACCTGTCAAAACCAGATTTTGTGGCAAAGGACTGAATCTGCTCGCCTATCCTTGCAACAGCCAAACTGGCA
322	ZMC116449	5	111.459	AATCTTTACCAAATACTTTACCTAAAATCACTTATGCCAGAAAAGCAGCAAAAATCACGTTGGAAAGTTGAACTGGGAGGAAAAGGGTGA
323	ZMC7628	5	111.828	GATAGGAATCGAATATCTTCATACTGGATGCACGCCATCGATCATCCACAGGGACATCAAGACTAGCAACATCCTTCTGGACAAGCAGAT
324	ZMC130056	5	112.024	AAGACCATCGCTGTTTCACGATTGGACCAAAAATGCAGGGTGACTCGTCTTCTTTCAGAACATAAAACTCAGGCTCCTGTTTGGAAGATA
325	ZMC48194	5	112.632	TTGTTATAGCGAGATACCTGACATGTTTTTCTTCTCTTTCCTCAGTTGTAAATGGTGTCATTGTCACTCGCGGTGACAATGGTGCTGGTG
1	ZMC76346	6	0	GGTGCCGAGGCACTTTGAGAGAGTTGAAAGCTGGTCTTCTCCGCATCAAACTCATAAAAGGTCCAATTGTTTGGTGCGCTACTATCTATT
2	ZMC142050	6	0.227	ATATGTGTAGGCATCTTCAGATTTCGTCTGCAAGATATGTGGTGACATGTAGTGAGAGCACTGAATCAATGGTCGTCAGAAAAGAATACT
3	ZMC4973	6	2.801	AGGTCAACATATCTTGTTCTGCTGAAGTCTGAATAGAACCTACATAGATTCACATTTGTTGATGCGTAAAGAATCACGATCTTTGCTGCC
4	ZMC30116	6	3.7	GAGCTTATGCACGTTTGCTGTTATTCATTATACTCCAATAAGCAGGGCTATCCTCTTTCGAAGCGAAAGAACGCATACAGCAACATTTCT
5	ZMC115819	6	5.901	CCAGTTTTGGCACAAGTAGCCATACATTGTTTACTAAGTTGAAATCAACAATTTCATCTGCTTCACCAGCTTTATCCGGTGCATTTGCAA
6	ZMC148306	6	15.775	GATGCCGATATAATGGATGAGGCAAAGGGCAAACAAAAGGTAGTGTTGATAGGGTACGTAAGAGAGAGAGAGAGAGAGAGAGAGAGAGAG
7	ZMC25190	6	17.584	GCCAGAGCACTTGTCGCTGGCGACCATGATTCCAGCATGAAAAGCCTACGTAGCGCGCGAACACTAGCAGTGCGTAGTTGGAAAGAACAA
8	ZMC138137	6	19.421	ACATAATTTGAGGACTCAGCCATCCATTATATTCATCTTCAAGGACTTGAGGAAGATCGTACTGGAAAAGGGTTGCATGTGGTTCAATTC
9	ZMC141910	6	20.275	AAACCACACTATCTCTGCCTAAAGGTAGCTGGCAGTTTACTGGCAAATACTGTCACTAGCTTTTTACGAAAGGTTGCAAGGAATGGTGAT
10	ZMC147361	6	20.683	GTAGCTGGATCAAATGTTTAGCAAACGCGACTCCTGAAACCACAAAAAGGAAAATTTAGACAACAGGCTAGAATAGAAGTACTGAAGTAA
11	ZMC25119	6	20.933	ACCTTTCCACTTGGATTTTGCTCATTTCGACTCCATTTCCACAATCTTTGAATGGCATTGGACCCTAATGCTAGCAATCCACCACCAGAA
12	ZMC119522	6	20.972	GCTGTTGCTTTTCTGAGCCCAGGTTACTTGGAAAATACGAGTCATGTGATGGAAGTTTCGAAGAAAATACAAAGAGGGTATTGTTTTTCC
13	ZMC145258	6	21.254	TTGCTGGAACAACCCATACAGGGTCTCTGATGTTGCTTGGTGCTGTACTTGGGTCTCTTGCAAGAGGTTGAAAATGCGTAGCCAAAGCTG
14	ZMC136006	6	21.951	CACCACAAAATAATGTAAATAGGTTGGGAAAAATCAACATCATCACATGATGTAAGCATCTTTCAAGAAAGGAGCGAGTGAGCATGAGAG
15	ZMC118383	6	22.85	CCATGGCCGTCAACAATTCCTTCTCCATGTTTGGGCCAGGCTACCCTTCTCTGCAGGACAGAATATGACGACGCGTATAATCCTTTTTCT
16	ZMC91279	6	26.986	AAGCACTAATGCCTTGTTGAATGCTTTTGTGACTAGCTACCAGATTTTTATTGTAGAAACTTTTGAATTCTTTATATGGTGTACTGAAAC
17	ZMC89714	6	27.705	ATACATGCACAAACAACATCGACTTTTCTTTGACAAATAAATAGGAAAATTCAAATGCACATGCAGGTAAATTTTTGAACATTGGAGTGG
18	ZMC87421	6	32.774	AGTAGCAGAATTCTTCCCCCTTTGTTCTTGTGGCCTGTTTGATATTGAGTTCATTTACTTTTGTTCCTTCCTTCCTTCGTCTTTGCAAAG
19	ZMC61024	6	33.349	GAGCTGGAGAAGAAGCTGTGCATTGTTGGGCTCTCGTGCATCCAGATGAAGTCTCATGATCGGCCAACCATGAGCAGGGTCATAGAAATG
20	ZMC81380	6	33.956	CTGATCATTTCTCAATGCAAGAAGAGCCAAGTGAGAAACTTCAAGAATTGCTAACATGTGATTTTGCCAGTTCTTATCTGTTTGTTGAAT
21	ZMC108493	6	34.713	ACATGACATTGGAAGTAACGATTCCTTCCACATGGAGATCTAGATTGACCTCTACCTGATCTGCACGAACTGAGATCGTAAAGAATAGCC
22	ZMC54372	6	35.167	TGCACAGACTAAATACCTTAGTAAGGTAAAACATTTTTGAATCCTAGACAAATAATCACAGATCAGATTCCAGCACATATTTTGGTTAGA
23	ZMC78302	6	35.499	GTGTGCATATCTCTTCTTTACGGCTCAAGATGCCCTCTTCGACTCTCATGATGAAATTGAGTGCTCATATGGTACATCTCTACACATATA
24	ZMC3615	6	35.864	ATGTATAGCACATTATTTGTCCCTTTGGCGGACATCCGTTCCTTCCAGTAAAAACTGAATTGTCACTGCAAAGAAGTGCAACTTGTACTT
25	ZMC99360	6	36.572	TGAAAACGAGGAGGAGAGAGATAGAGACAGAGATGTATTGAGAATAGAGAAATATGTATTGAAAAACAAGAATGACAAGTAAAAGAGAAA
26	ZMC124855	6	37.072	GTTTGTGTACCTGTTTCCCCACTTGGAATGGAGCTCAAGGATGAGGAGCTGCTCCTCCGGCGTCAGATTGCCGCGTTTTATGTCAGGTTT
27	ZMC135968	6	37.188	ATATGAGTCCGCAAAGTCCCCAACATACCTTGGGGAGAGGAAGAAAGGGACAGGATGGCGACTAAAGGTTGGATGTGGGATTGAAGGGAG
28	ZMC126566	6	37.639	CTCTAATCTAGTGAAAAATATGGAGTCCCCGATCAACCAACGATCTTGCAGGTGCTGATACAATCATCCAACGTCCCTAGCTCCCATATT
29	ZMC84993	6	37.927	GTGACAATGCGGCACTATGGGATTGCAGCAGATGTGATCTCAACACTGAATCTGAAGAATACTGAGAATTTCTTCCGGCTTCTGGCGGTT
30	ZMC107661	6	37.952	ATGATAATGAAGCACCACATGTGAGCAGCATCTTCTGAAACTCATTTGCCCCAGTACCCATATGCTGGAACTTGTACTTCTCAGCTCGTT
31	ZMC106499	6	37.969	ATGTGCAATCTGAATATTGTGGTTGCCTAAGTGCCTCTTGAAGTGACTTATCATCTGCAGCCACTAATCAGAAAAACTGTGTTACATCTT
32	ZMC108898	6	38.591	CAAATAAATTCCCCCACTTGTTTGTCTGCACATAGGAAGGTAAACAGGTACCAGTGACCATATAACTTTTTGCAATCTAGTGGTCTCAGT
33	ZMC41479	6	39.238	GTGGATCGCATAACATTGGCCAGGAAACTGGCCATATCAGCATCACTTCCATGAATATGATGATGTTCAGTGACGACGTTTCCATGGGTG
34	ZMC150694	6	39.3	GGTTCAACAAAAATAACAACAGAGAAAGAACATCATGGAGCAATGGACTTTGCCTTGATGAAAATAATTACTGTGATTTGTTTCATGAGG
35	ZMC22058	6	39.713	ATGTATCACACAAAATAATCACAATCTTCCTCAATCCTCATTTATAAGTAAAGAAAACAAAACATGAGGTTTATGCTGTTTACTCCTAAT
36	ZMC65210	6	39.793	TGCAGTTGAAGATTACTTGAGTGTTGACAAGCAGCTCAAGCTTGCAAACCTTGAGGCACTTAGATAGTGTTTACATTGTTCTGCATGTGA
37	ZMC37841	6	40.597	GAATACTCACTAGGGGCCTAGACCAAAAAATAGCAATAGAAAGATCTAGTTATATCACCACAAGCTAAAAGCCTTTATTGATTATTGATT
38	ZMC29688	6	41.198	AAGAAATATATCATAAAACAACCTATATATGAGACTTCCTATACAATGGACAGAAGAAGAGTCGTGAAATAGAACCTAGCCCACAAGCAA
39	ZMC113217	6	41.935	TTTTTGTGTGTGTTTCGGATGTTCTGTGAGGTTTTGTATTATCGTCCTACTTATATATGTTTCCGTTTCTCCACGAATGATGAAAAAAAA
40	ZMC18545	6	45.49	ATACACAAAAAAGACAACATGAGAGGGGTATTACCTAGTTTCTTTGGTACCCATCCAGCTTCCATTACAAATTTACGCATGTGCAGCACA
41	ZMC13241	6	47.225	CAATGTTCAGATTTATAGCATTCAATGTCAAAGTAGATGAGTTTTTATTTGATTATTAGAGATCATTGTTTTATTCCGCCAAATTTGGCA
42	ZMC40071	6	48.547	GGCGGCCTTTGCCTAAAGGAGAGTGGTCTATCCACTTACGTGGAAGGTGCAGATAACATCACACTACTAGAGTCGGACTAGAAAATCTCC
43	ZMC34913	6	49.011	TGTGTATTTGGGCGCATGAGTAGCGTGCCATCTGCGGCTGACAAAGAATGGAAAATAACTTTAGCCTAACTGATTACTTATGACTTCATA
44	ZMC48915	6	49.295	GCACATAAATTTCTCTGCCAACATACTTATACCTCAAGGAAAGAACACTGTCAGACTCAAGAAAACAAATTCCCACCTCGTCCTCCTTGC
45	ZMC32150	6	49.325	CCACAGATTTGTCCTTTCCAAATCGTCCACTTGGTCTAGGAATGAATTGTGATGTTTATGTCGCTACTCATAAAGTTTACCAAACAAAGT
46	ZMC143513	6	49.335	GGCAACTTCTGTCACCATCCATGTCCTATTTTGGCTGAGCCAAGCAGTATTTCAGTTTCAACAGAACATGTCCCCTTCTTTATGAACCTA
47	ZMC78588	6	50.087	TATGCCCTTTTCCACTGCCCATGTGCCTCCTGATCTCCTTGTTCCTCATGCTTTACGTCGCTCAGCTAGGAGGGCAAAATCAGCTCTCTT
48	ZMC75389	6	50.132	GTGTAATTTTTTTCACTATGGTAACTGACCCAGTTTTATCTTTTTTACCTCTTTATTACTTGTGTGAACTGTAAACATAAGCAAGGATAC
49	ZMC40033	6	50.388	TTTACAACACATGCCATCCAAATGGACATATCTCGGAGACTAGCTTCACAGTGCAAGTTGGAGCAGAACAGCTGGTTGTCGTAGTGGTCA
50	ZMC132862	6	50.483	GTATGCCATGCGTCACGGCCAAGGTTTGTAATATGTGGAACACTTGTTTAGATGAAGATAGACGCAGTGATGAATACTCCCATATAGTGT
51	ZMC26797	6	50.869	GTTTACAGGCGAGAATTTTTCTCAGTGATGGAGCATATTGATTTTGATGAGTCGCCTAATCTAATTTGACAGAAGATCTGAATGGTGTGA
52	ZMC149081	6	51.064	TGCTTTCCAGGTTGTTTGCCTCTACCTGGGACAAAATATGAGGCAGTCATAAGTTTGCATGATTACCTGGGACAAAATATGAGGCAGGCT
53	ZMC88688	6	51.547	ATATCAGATCTCATCTGAGTTGTTTGGCCAACTCCTTACTCTTCACACATTCATCCCAAGTACATACCTGGCCTGTTGCACGTCTTTGCC
54	ZMC156659	6	51.808	GCTTACCATTCACGCCCCGTTGTCCAAATACTGCTAGTACCACTAGCAGTAGCTTCTTTAGAAACGCTGCTGGCCAGCAAATAATCTAGT
55	ZMC80470	6	51.941	AAAGTACTGTTATTTGGATGGTGAGTTGTGAAGGGGAAGGCACAACATTTATAGGAGGAAAAGGGATTGGTACAACCCCGTTCCCATTTG
56	ZMC28694	6	52.212	GGTCAGACCTCGAACACCCGTTTAGCTATGGGAGCAAAGGGGGGTCGACCAGCGTTGAGAAGGACTATGGTGGTTCTGGTGGTGGCATCG
57	ZMC17113	6	54.188	GTGGATTGCACTTTGCATGCTGATTAGTGACCACTAATATGCTCCTGTAAATGTCACCTTTAGCCTTTGGGTGAATACTTATCCAAGGAT
58	ZMC30313	6	55.051	TCAAGGATGTGAACGGAATCGTCAATTGAGATTTCGCTTCTTATATTTTTATTGAGCTGGACTCCGTTTGTGGACAACCAAATCAAATCC
59	ZMC37916	6	55.267	TTTGACAGAAGAAAGAATACTGAGATTATATCTAACCTCCGGAAAGATGCAAAGTTGATAAAAACATCAGCAGTTGGGTGTGCATTGCAG
60	ZMC151596	6	55.298	GTTACTGGCTCTGGACCCGTGCAATGTGAATGGCTAACCTTTGGTTCAGGTATATTATTTCCAGTGCGTGACTGATTCCTCTCTCCGGTG
61	ZMC150434	6	55.573	AATATCAGTCGATTCCATTTTCTTAGACTTTTGAGGTGATATAACTACCTTTTGTTGGATAGTTGAGAACTCTATTTATGTAACTGAATC
62	ZMC82936	6	55.587	GCAATTCTTTCAAAATTCAAAAAATGTATTCAAGATTACGACAACTGACATTCTGACAAACTCAAACACATGGCGACAACAGGCAAAGTC
63	ZMC99326	6	55.668	CTAAGGGATATAAGTGGGGTTGAGAGAGATATTTAGAAAATTTTGAAATGCCACATCATATAATTTCTACAAAACTAGAATACCCTAGGG
64	ZMC100125	6	55.836	CCGACAATGTATACTGCACCCTTCTAGCACACAGCGCCGTCCATGGCGCTATGGCAGGGTACACCGGCTTCACAGTCGCTCCAGTGAATG
65	ZMC40568	6	56.07	AGAGAAAGGGGAAGCAGATGTCCTCTAATTCTTTCCCAAGCTACTGATAGTCAATAAATCTAGTACATGTCATTGATCCAATAGAAGTTT
66	ZMC133722	6	56.559	CTTGGATGCTGACTGCCATAATGTTTACAACTGCACAGCTTATTTGCTTATTTCAGCTTGAAAATTACCCACCAACATACTGCTCAGTCA
67	ZMC142350	6	57.138	TTCCTAGTAGTATTCTTAGTGATGATGAAGAAGGTTCAAATACAAGTATCAACTCAGAAAAGTCTGGCCAGCAATTGATTAGCATTGATT
68	ZMC94502	6	57.362	CATGAGAACTTGAACTGATTTGGAATGAAAATTTGATGATCCTGACGCACGTGATGGTGATGTTCCACTCTTGAAAAAGAAACAGACATT
69	ZMC136888	6	58.122	TAGATCAGGAGAGATATATTACAGACATTGATGAACTTATGAGTCCAACAGTTACTAGATCTACTTGTGACATACTGTTTTGCCTCTGAA
70	ZMC137087	6	58.645	ATATGTGTATCGAACTGGTTCGCTAATATTTCTGTCACTATCAGACGAGAACAAGTAGTAACTGCCTAGCGCAGTCACATATTGCAAGAG
71	ZMC11581	6	59.16	CATCTATATAGAATATTCTATTCTTGGATGGATCAATCCAACTCCTCCAACCAAACACTGCAAAAAACTGAATGGGATGGCCCCATCCCG
72	ZMC155579	6	59.463	GTATCTTTTTATAGTCGAGGCCTAGATCACGGACAACCTTTTGCACTATGTCCAACGTGTTTGGTATACTGTGGCCAGCAGGGAGCACAA
73	ZMC52431	6	59.679	TGGGGAGCCACAATGGGTGCTAAGGTGTAGAACTGGTTGCATTACCCTTATTCTATAACATGACAATACTTGTACCCTCTTTTTGCTGCA
74	ZMC131865	6	59.983	AATTAGATAGCGTGCATCTAGTGGTTTTGTTGCCTTTCAAATTTGTTGAAGGGGAGAAACGTAATCTTCCCTCTTCATTTCAATTGAAAA
75	ZMC89118	6	59.997	AGAATTTTATCGCAGGGGTGCGAATATGGTGAAAATTTGATCAAAATCACTGGTTTTTCATCTACATGGCTCCGCCCCTGAGCTCCTAAT
76	ZMC135918	6	60.01	GAATAAACCAAGTGCGTAGCCTGCCTGCACGGCTTGTCAACAGGGAAAGCATGTGCGGCTTCCATTTTCTCACTCTAATTTTGTCACATA
77	ZMC157705	6	60.076	GGCGATTCTTGTGATGCTAAGCCCTTTTGGATGAACAGATATCATCCGGAAGGTCGCATTTGCATGGGGAGGCAGCTTCCAGGGATAAGG
78	ZMC104161	6	60.181	TGTCAGTTTCAAGAAATCCTACGCATACTGATGGATTATTTCACCATGTCTGGACCACATGTAAGTTATTTTTTTCACAAAACTAGTTTG
79	ZMC3908	6	60.403	TCCTCGTTAGAGTATTTTGGAATGTTGTTTCACTTTTTAGTTTAGTTCTAGTTCAGATATCGTTATACCCACTACTACAAAAAGCATTTG
80	ZMC91092	6	60.461	ATTTACTGACACAGTGTCATGGATAGTATAGGGCGGAGCCGCAAGTGCTCTCTGCCAAAACCAGATCTTGAAATTCTTGAGGCGTACGGG
81	ZMC143333	6	60.463	TGGAGATGGAAAAATTGCCCTTCTGCTTGGCAAGGTATGTACTCGGGTCACTTTCATAAGCCTACAACAATTTTAGAAGCTGTTGCTTCT
82	ZMC21047	6	60.589	AATATGATTATGCAAGACGAGGGAGAAGTTGATGCAGAAGAACGTTTTGACTCTGAAGAAGACAATGTACAAGCTTCACATAATCAGACA
83	ZMC112987	6	60.628	GGAACATTGTGTATCTCTTCTTGCTCCATGTTTGTGTCACTGCCATCTTCCTGTTTGATCTCAATTTCCTGCAAAATATTAGGTGCAATA
84	ZMC100828	6	60.634	CCTCCAAAAGGCGACGCTAATATGGGCTTGGCTTACTCAGAAACTGCACAATATGGGCTTGCTCAGAAACTGCTCTAGCAGTAGCTCGTT
85	ZMC156929	6	60.636	GCACCGGGGTAGTACTGGTCCTTTATGGAGCCTCCAATACTTGCTTCTAGCAATACATGTAGTTTTGATGGGATATATGATTACTAAAAA
86	ZMC139177	6	60.663	AAGCACCGTACTATTTTATTGGACCCAAATAGCGAATGAATCGACAATAGAAAGAGAAACAAAGGAGCCTTCGTGCTCCTTGCTCCAGTC
87	ZMC38408	6	60.694	GTGACGAACGTAGCTGTTGCACAGCCGCTCCCACAATGCGACACAAGACAATCCGCTCGCCTGAAAGCGAGAGAATATTTCACTGGCCCC
88	ZMC4844	6	60.7	TGGTTGTTGGCAGAACCAAACCAGCAAGGATTTATGTTGTGCAAGCTCAAGTGTGTGAACAATCTGCAGGAGCATCTTCTCAAGTGTGTG
89	ZMC36537	6	60.778	TTTCCGGTTAGCAGCTGAGCCACCCCTCCAGAAATTTGAAATGGTTGACTTCATTTTCTTGCAGGTTACCTTTGACAGAAGAAAACAACT
90	ZMC34827	6	60.874	AAACTCTGCAGAGTTACAGTCAATGTGCATTGCCACGTCCTTTTTGGAAGGACACCCCCTGAGTTGTGTTCTTCGTTGAGTAGTTTTATT
91	ZMC127176	6	60.929	GGAATATTGTGTATCTCTTCTTTCTCCATGTATGTATCACTTTCATCTTCTTGTTGGATCTCAATTTCCTACAAAGTGGTTAGATGCAGT
92	ZMC145833	6	60.949	CATATTGCTTTCTTGTATTGAAGAAAAAATAAATCACATTGCCCTGCCCGTTGCGTAGCACGGGCACTTGGACTACTATTTTTCTAATAT
93	ZMC64676	6	60.99	CAAAGTGAACAAGGTAAACAAGGATTTACTACTCAAAATAGAAAGATGAGGCTATGGACTGAGCCGAACCATTCCATAGCTCACATCACA
94	ZMC45534	6	61.043	ACATTGTTGCTAGATAGCGCGCGGTTTGCTGAATATTCACATACTCATGGCTTTTCACGCCATCTTTTTCAGAGATCAGCTAGCGAGGAT
95	ZMC20621	6	61.062	GTCTTGGAAAAGCTTCTGTCATGTGGAGCCATTCCTGTTACAGTCTCAGGTGTACAGACTTAGAATCTTCTACTCTCTCATTACGTAAAC
96	ZMC46550	6	61.144	GCTCATTACAGCCCTCCTCTGCCTAACTCTGTTACGGCATTCTGAATATGGGTAAACTACTCTGGACTTATCAGCATTGGGTACACCATT
97	ZMC102681	6	61.223	TAGCATACTATAATTACCGTAGGACCTCTAAATGGGAAGCAGTAGTAAGTACAAAGCAGAATAAGGGTCTAACACAGCGTAACGCAGTCC
98	ZMC26803	6	61.303	AAGTTTTACGTTGCAGAAGAGAAAAGACTTTTACAACAAAATCTACAGTTCACACAACGTATTATACAAGTTGCAAGATTGTTAGCTACT
99	ZMC82440	6	61.336	CAATGTACAAACACAATCAGGGTTGAGTGATGAACCAATTTGAATATGTTGTCTCCTCAGATACTTCTCTGAGTGATATTATGTTTCTTC
100	ZMC5207	6	61.586	CTAGATTGATAGATTGCGAATTTATCGGCAAATAACTTTGTAGGATCTTGATAGATTGATTATCAGTATTTTTTTTTTCAAACTGCGATT
101	ZMC30283	6	61.904	ACCTTTTCTAGCCTATGCAGCAGATACGTTTTGAACTGCCGAACTCCACGCCCACTTGAGTTTGGATCCATAGTGTGAGCCTTCTCGAAC
102	ZMC129218	6	61.942	CTTCACATACAATACATATAAAAGCTAGAGCTCTTAGCACCACTTACAGTCAGATATAGAGTCCACCAGAACAGCCATGAATCCTTCTTG
103	ZMC142572	6	62.316	GCAAGCATTAGATCTTCTATGGGAGAAGAAAAAAAAAGCTGATGCAGAGAGGGAGATAAAGAAACAGGAGAGACATGCTCAGTCATATAT
104	ZMC121603	6	62.708	CCAGCCATCTAGAGTTCCGGATAACTATTCTTAGTTCATAACCAAGAATAGACCTAAAAGACCCAGCAAAAAGTAACAAATATCCATTAG
105	ZMC131028	6	63.16	ATTGTACCACCATACTCAATTTATATAAGACCACTGACCTCCTGGGAATACAACTTCAGTTTTCCCAAAGGATAAAGTCAAGTATAGCCA
106	ZMC93972	6	63.432	CCCCAACAGGACCGGCCACCATGCCGCATCTCCTTGGTCCTCGTGTTCTGTATGGATTACAAAAGGCAACTTTGAGCAGCCCCGACTGGG
107	ZMC34572	6	63.925	GTTTAGGCGTCGCATCTATGCCACGACATTGATTGAGTGTGCTTCTTGGTTCAATGTGCTGCTTAGTATGCTTTAGTCTTAGCTCTGCTA
108	ZMC139470	6	64.632	TCATGACATCATCATACTGATCTTAGTCTGTTTTGTCGCATTTGATTGATTGTTTGTGTTCTCGTGCGTTAGGCAACTTCGTCCAAGACC
109	ZMC64533	6	64.897	TTTGAAGACATAGTTACTGATTGTGATACGACATTGTCTTCTGGTATAATTTATCATTGCACAAGTTAGGTGCACACCTTTCATTGCATA
110	ZMC110194	6	66.151	CTCATAAAATATACAGTTAGGTGCAGACACAGGCAATAACTGCAGGAAATAACACATAATAATTCCATTGACCATCCAAAATGGAGAACC
111	ZMC60920	6	66.82	ATAGCGCACCGCTCGTGCTAAGATCGTTGAATATCTAGTATTGTGCGCAGTAGCCCTTTGGGTTTCATCTCCGTAAGAGTGGCTAGTTAT
112	ZMC110231	6	66.934	TTAGAAAGCAAGTTGAGGAAGAGAAGGCCAAATATCTGAACTCTGTGAAGGCCAGCCGAGCCATGACACTAAACAACCTGCAGACCAGCC
113	ZMC37487	6	67.527	AAATAATAATTGGTAATGTGCGAGGGGGGGGATACGAACTTATTTGATCGAAGCAATATCCTTCTTTCAAGCAGGACAGCAGTAAAGAGC
114	ZMC7954	6	67.541	AAAAGGGCAGCCTGGTGCATGTAGCTCCCGCTTGCGCCGGGTCCAGGGAAGGGTCTGACCACTTTGGTCTTTTTTATGCAGCCTTCCCCT
115	ZMC139898	6	68.065	ATTTTTTCTTCATTATTTTTCCTTATATAGTATATTTCATAAGGTCCAGAGGACTTTTACTTCCTGCCATTGGTCACAACAATCAAAATA
116	ZMC15414	6	68.849	ATGAGTAAATAAGGACCAGCAGTTTCGCATTGAACTAACGTGTAGCATTTCGTTTTAGCAGCATAGTTACCTGAAATGACCAAATAACCA
117	ZMC58699	6	69.717	ATTTCCTTCTTATGTAACTTGAAAATAAATATAAGTTGGTTTATAACCTATAACTTTCTACAGTATATTGTGACAAAGCTTTCCTTTTGA
118	ZMC54934	6	70.546	ACAACCTTTTTGTAGAAAGAAAATTGGAGAAGTTTGGAATCTATAGCATCTATCATTACTCCATTTGGGATGAATCTGTTGCAGGTCCCG
119	ZMC36967	6	70.92	AGCACTCGTAAGTCAACGCCAGCTTGCCATTTCTCAGTAGCCGTGGATTTATCAGCTGGCACCCATCGAACACGCGTGGAACTGAAGTGC
120	ZMC135902	6	71.32	TTCATCGTGATATTAGGGATAATATGAAGACGACATAGTTATTGAGACGACAACCTCAACCTTTCGGCCAAAATTTTCATCGTCCTCATG
121	ZMC125845	6	71.606	TGTTCTCATTAGTTGCAGCGACTACTGCAACTGAGCAAATTGCCACCCAAAAATAAACTTCGTACATGTTGTGAACTCAACTTGGAAAAG
122	ZMC75692	6	72.048	TCCAACATTTCATTAGCTATTTCAGCATTCTGATGCAAATTTTGGATTTCACATTGCAAAGAACAGGTACCCCAAGCGCAAGAAATAAGT
123	ZMC67926	6	73.469	AGAGATCCTCTCCAGCTCCAGCTGCAAGAGGCAAGCATGCGTAGAGATCCTCGAGCAAATTTTAGTAATCTCCTCGCCAACCAACCATTG
124	ZMC29805	6	74.453	ATCATGTCCTTATCATCTAGCAGCCTCACCTTCATATAGACATCAACATCATGATCAGGCTTGATGTTGGCTGCCTTTTCCCTTCGTGCC
125	ZMC136119	6	76.89	ATATATAAAATCCTTTTGCTCACCTATAGTGCCACCAAGTTCAATGACACAAACATCAGGAGGTCCTTCTTTGCCGTCGACTGGCTTCAT
126	ZMC58205	6	78.626	GGACCATTTTCCTTCTAACCTAGCAACAGTTACTGTTTTCTCTTAGAACTTACTAGAATGGATCTTACTTTCTTTTGTCTTGCAGTTCTT
127	ZMC60108	6	79.107	ACATGGGGAAACTGAGGTAAGGTTTTACAAAGTTCGCCTGAATATTTTTCACTTATTCTAGAATTAGTTATGCTAACAAATTGGTTGGTT
128	ZMC11496	6	79.431	AGTTGCAATGCTGTGCTGGATCTGGGCGGACCACTGAGTTGAATCCATTATTTCCAGATCTGGAGGATCCTTCCATGGATAACCAACCAT
129	ZMC79324	6	79.802	TCATGGATTGGCCGCGCCCTGAGTCCTGATCCTCTGGAACGCAGCAAGGTGTGTGCTGTGTGCAACGCTGATGAGTTAGTTCTCCTCAAT
130	ZMC106187	6	79.977	GGATATATGATGGTTTGCTTGAGACGTCGGGCTGCCATATTCTCCCTTATCTCTGCTCTCTACTAAACTTGTTCGAAGAGGCGGATAACA
131	ZMC70274	6	80.576	CTATAGCCTAGAATTTCATACTCTGACTTTTGTCATCTCACATGTCTTTCTTGCAAACTGGAGAATAACTGAATATGGGCAAATAGTCAA
132	ZMC114847	6	80.927	GAAGTTGGCCCCACATGCAAGTGAGCACGGTACCACGTGTGGGTAAAGTCAACGAGCACTCAGTCTCTATTTGATCATTTTATTTTATTT
133	ZMC141257	6	84.5	GCAACTGACTGAATACTCGTACGTGTTGCCGAGAGCTGCCGGTGGAGCGCTGGGCTCACGGGACGTGTTCATCCTCGTCCTGGTGGATCG
134	ZMC80952	6	85.433	CTCGTGGATGCAAACGAAGCGAACTGCTGCTTGGTTTTCACCGGTTCTTCTGGAACGTTCCGAGATGCCTTGCACGTGCAACCGTACAAA
135	ZMC75706	6	86.627	TTACTATTTATGTTGCATATATCTAACCAAACTGCTGACATCAGTGAGGAAAAAGAAGTAAAAATAATTGTGAAGAGTAAGACAACAATG
136	ZMC38971	6	88.013	AGGCTGGCTCGGCATCGTCACGAGGTCCTCGTACTAGGCACATATCGGTCGATGGGTCTAAGGCTAAGCTGTCCTCCATTGACCCGCGGA
137	ZMC146946	6	88.541	AGCCGAGATCAACTTGGTATGCAAGGCAGAATTGTCCCCAATCCAGATTTGATTCCCTTTACGAATGATGCCTTGGTGCAAGGAAAATCC
138	ZMC39634	6	89.447	GTGCTCAATCTGTAGAAGTGTCTGGCAGCCTCCCATCTGCTGAGTATTTTATTATCTGCTACATAACTTCATACTTAGCCTTTTATGTCA
139	ZMC119574	6	89.559	TTCTGATGCACCCGTGAGTCCTTTCTGCACTTGCTGTTTTGACAGCATTGAGAGAGCAGACAATGCGGACAAAACAGCACAGCTTTAGAG
140	ZMC28805	6	89.982	CTCAGGCTCAACTTCAGCGCATTGCTGAGCATTATTTGCAGAAAGCAAATTTGGATGTCATTCGCAAATGCGCAGCCACTGAATTAGCCA
141	ZMC94625	6	90.045	ATTTCCTGATTCTCTTACTGTTTGAGTATCTAGATATATGCTTTCTATTTCTACCCTATCATATGCACTATTCTTGATTTATTTCTAATA
142	ZMC57325	6	91.104	TTGATTATTTTGTTATCCCTTCATAGTCCTCTTTCTAATGAAAAACTCACTTTGCTAGATTCCACCATCGTAACCATGCTACCGGGAAGC
143	ZMC105135	6	92.964	TTCAAAGTGAAGATCTAGGCCCCGTAGTGCTTTTTTCTCCATGATGCTTTTGTTTAGATCTCCTTTTGTTCGAGAATGTGTGGACCATTG
144	ZMC8339	6	93.687	TAGCTGAAGCAACACACCAGGTCCCATTTGAACTTGTGATGTTTGCTCCAGTCATAACATCTACATTGCCATGGCCAGTCCAATCAAGGC
145	ZMC80279	6	94.273	GTAGGGGGAGCCCGTACGACTGCTGTTGCTGACGGTCATGCGCCACACTGTCTTACTTTCACCGAAGGAAGGCGGGCGCAGCAGGCAGTA
146	ZMC72617	6	95.844	AGGAATGCAACTGCTACATTGAATTGGTAGGGGAGGTGCTGCAGATTCCTCTACTGTTGTTACTGCACACGTCTGATCAAGTGGAACAGC
147	ZMC29326	6	96.358	AAACTAAAGAGGATTAGCTCGCTAAGCATTAGGGGAATAAAATCTTGCGACAGATCGCACGGGCTAAACAAGACGATGACCAGTGATCGA
148	ZMC122306	6	100.041	TTTTCTTATCAATCCACTTTTGTTGCATGTGGCTTATTTACAGTTATGCGGGAGCCGTGGTGGTGGTAATGCGGCAGCTAATGCAGTTTT
149	ZMC137025	6	106.717	ACGTAATGATCATAGTAGTCTAACCATGACGATCATTTGGCAGGACCTTGCTTATACTTGACTTCGAGGCACTAAGGCAATTGAAGTGTT
150	ZMC143178	6	107.976	ATCTGTGTGTTTGGGCACTGGTGCGCGCCTGCGTCATTCTCGTGAATGCGTTCTGTCCGTGCGAATTTTTACAGTGTCTTTCAGCAAGTA
151	ZMC30178	6	110.456	GATGTGGGCCTGATCCGATTGATACGGATTCTATTTTCGTTTCCATGGAAGATTTTGCATGCCCATAGACAGCCTCTCTCCTCAATGAAG
152	ZMC40127	6	114.596	TGTTGTAGGAGATCGTTTTGAGAGTCGCCTTTCTTGACTGCAGGCTAATAAAATTGGCAAAATCAATCTTGCTGCTACTGGGAAGGATCT
1	ZMC97154	7	0	TAGGTCCTACGAATTGATCTGGTTTGGTTTGCATCGAGTTTCCTAGCTAGTTTATGTGCTTTCTGTTCAGTGCCACTGCTTCGATTGATC
2	ZMC106163	7	1.017	TGTCACTTCTGAATCCAGGAGGAGCTGCAGGTAGTGCTGCTGCCCCATCCACGAAGAAAACCTCTTCAGGCCATAAGCGACGTTCTAGCA
3	ZMC144988	7	1.122	CACCCCCACATGAGCACACAGCAGACTCTAGCGACCGGAGACATCATGTAGGACAAGAACATATTTGGGACCAAGCTGGAGTACCTAGCC
4	ZMC114395	7	5.586	GTATGTGCATCGTAGACGTACTACAAGATACGCTTCCTTCATGCTATAGCACCACCGGTTTATGGTTTATTGTAATCGATAGTTCATTTT
5	ZMC90446	7	8.973	AGACAAGCATGTGCCAATGTTGACATATATCATCAGGTTACAAAATTTTTCAATTCAAGCATCAGCACTGATGTAAAGGGCTCACCGTTG
6	ZMC20150	7	10.23	TGACACCTACAAATACGCGGCGAAGCATGGGCTCATGAACTCACAGCACGAGCTCATCAATTAGCTTGGCAGGCATGGCGAAGTGTAGTG
7	ZMC87812	7	11.998	GTTCAGTCACAAACAAGACTGAAACAAGTAGATCATTTGATGGAGTTGAACTCTCGGAGCAGTCAGCTAAGGGAAGCTTGTTTTGAACTT
8	ZMC25317	7	12.462	ATGCAACCACGTCCACTCCGGGCTTGTCTTTCTTTGTTCTGCATTGAAGATACTCGCACAACAGCCTGAGACAAATACGCAAATTGCAAT
9	ZMC106514	7	12.514	GTAATAAAAGTCAGTGCATGCACCATTTTCTGACAAAAGGAACATTCATCCACAAGTAATAGCGACATACTTGGGCAGGAAACCCCACAA
10	ZMC89482	7	12.587	AATATGCTCCAGTTGATGAATAGCATCGTCTCTTGCAGACTCCATGACACTGTATTGCTTAGAAGATTCAGAAAGTGCAGCTTCTGCCTT
11	ZMC57982	7	12.603	CAATATGCACATGTACATCATGCACTGCTGGATATGTTGTAAATTAGGACGGCAGCATATTGAGATATGCTCATCAAATTTGATTGTGTC
12	ZMC87244	7	12.647	GATTGAACGGCTACAACCTCTGTATCAGTACCAACTAACTAAACTTGCACTATTCTTGTTTCAGTTGTAAACAAACAGAAGCGATCTTGG
13	ZMC114705	7	12.66	AAAGATCGAGGCAAAGGAAGCATAAAGTACACTTTCCCTCTAATACAACTGCTGATCATTAGGAAAACGACAGAAAAGGAGGCAGATTGT
14	ZMC72429	7	12.671	CATGGTAAAGCTCTAAACCTTGTTGCAAACAGCAGATTTTGTTTTCGTGATGATTTGATATTCCACCTGCAGTTGTTGAAACGTGAACGC
15	ZMC152997	7	12.865	GTGCCATGTCCACTGTCCATGAGATCATGACGGCGGATCTGGGAAAGTTATGTCAGCTAGCTCAAGCTGAGGCCATGGCCTGTGCATCTG
16	ZMC74035	7	12.897	TTCTTCTCCTCTATTCTCTACTCTTCCAATACGAAATCTCCAACTATCATTTTATGCCCTGACCCAGTTGGCAACCAGCTTATGGTATAC
17	ZMC66977	7	13.03	GTACCTCAATGTTTCCAAGTGCTGCAAGTGCCACACAAGCTCTAGACAAGAGAAAGTCACCAGCCAACACAGAAAGCTGCAGGCAGAACA
18	ZMC66113	7	13.146	AAAAACGTGTGTATGAACAGCATTCGAATTTTGTCGGAAACACTGAAAATATTCAGGTGTTGTGTGAACTGTTTTCAAATGAAAATTTTC
19	ZMC4454	7	14.141	CCAACCAGCCATTTAGATGTAAGGCATCAAGAGGAGTAATGAGCTAATAAAAAAGTTTTGAAGCAAGGAAAAGCCGAAAATGAGGCAGCA
20	ZMC71489	7	14.15	ATAGGGCTGCTGAGGCCAATCGTTTCTTCTGCAGAACAAAGGAGGGTATGGCAAAATCCATCGGCAAGCAGAGGATCACCATCAAAGCTT
21	ZMC65559	7	14.154	TTGCCGCCAATCTGTGGTCCTCTGCTAACAGCACGCATGTGTCTCCTCCCTCTTTTCATGGTCATGTGCCACATGGTCTTGTGCAGTACA
22	ZMC103139	7	14.275	TACTATCATGTGGAAGAAGCTGTTGTAGTAGTTTTTACTATAGAACTAGGAGTTGAAGCCCCAGCCATCACTACAAAAAAACCATCTCTC
23	ZMC538	7	14.277	GCGGTAGTATTCTATATGTCAAACTTATGCCTGTTCAATACAAATACAATATACAGACAAGTATTAGAAGAATTTCAAGTTCAATTCTAA
24	ZMC114503	7	14.305	GTTACGTGCCCAAACCTGCCTGCTGCCAGTGTAAGCAAAGGCTTCTTGCTTGGCTTGTTGCCAATGGTTTCTGAAAAATAAAATGAAAAA
25	ZMC89956	7	14.467	GGTTTTGGTGGTTGATTCACCTAGATGAACCTGTCACTTACTTTTTTGCTGTTCGCTACTTATTGCACCGGTCGAGTTGCTGATTTTGCT
26	ZMC59807	7	14.497	CATATTGATTTTCAGAGAACTGGAATTTTCAGAAATGATGGTACTATGCAAGGAATAAAGGAATTGTTCATTGCCCCTAACCTTGTCAAG
27	ZMC134822	7	14.52	AAAGTCTGGAATGTGAGATTAGTAATATTGGTTTTCCGCAAAGTGTTCAGCCAGCGAATGCACAACACCCAGGATCCAACATAACATAAA
28	ZMC126325	7	15.486	TTCGTTTCGATACGTGTGTCGTTTTCCTCCCGCCCCGTGCGTTTGCTGCGGAGATGAACTCACAGATCGCGATTTCTATGCGCGAGGGAA
29	ZMC108039	7	15.579	TTCGACAATATTTATCACCCATGACCAGGTAAGTGCAACTGAAAACAAAAGGAAGAAAATATTCAAGCATGTCACCAGCCACCATAAAAA
30	ZMC30866	7	16.466	GATGCTTGTAAAGGGGAAGGAAAAGCGCAAGTGCTTGCTACTAACTCCCCATGTTTTGGGTCTAACAGAAAGTGACTTTCATGATCTGGT
31	ZMC149965	7	19.965	GTGCAGAATACTAACTCAATGTTCAGTTTGTACACAAGATCGTGGTGCTTATTGGACTGTGAGATGCTTTCAGAAACAGTAGCATGTTTC
32	ZMC66234	7	20.355	TTTTTGTAGGAAACAACAATTTCAATTTTCAGGATGCGGCTATTGTTCATGGCCATAATGAAATATATGATCCAAGCAATGGACTATTAT
33	ZMC118571	7	23.519	GTATGCAAGCATAAATACCTGCTTATAATTCGGCGCAGGCTCGACGATGTGCATTGGCTGCGACGGGAAGATGTTGAGAGTTTCTGCAGA
34	ZMC58923	7	24.112	AAGAAATGATGACTGATATACACCCGATATCCATACCTTTCCAGTTGACATAGCTAAATCTCCAAGCTGCTTCCACTTGGACTCACTTTG
35	ZMC140423	7	25.395	TCTCTTTTTAGGCTCGACTTTGGGTCTCTGAATTTTTTGCAATCAACAAACATGGTTGAGGTTAGCTAAGTGCTCTTTACAATTCACACT
36	ZMC46689	7	29.146	AGTGGGATGGGTGTAGTCAATATATCAAGCGCAATATTTGAAATGCAATGTGTTGATGGGTGATGGAGCCTCAAGAAATATTCTGCTAAG
37	ZMC20223	7	32.01	ATTTTCCATTCCTGAGAAATATATGTATAACCAACAGCATATAAAAGAAAATATCAATGAATCTCCTAGAGCATGTAAAGAGGAAAAGGA
38	ZMC96804	7	32.846	TCCCCTCTGGTGATCGATCGAGCTAATCGTGCAGCCCACGATTACTCGTGCATGCGTATCTCAAGAGTCACGAGTCCCACAAGATCTTAC
39	ZMC139541	7	33.054	GCTGTATAGGTAAAACAGCTCCAGCAGGAAGTCAGTAAAATAAACAGCAATGCTTACCCCACAGAATCTTTAGCGCATGATGCTGAGAAA
40	ZMC117026	7	34.779	GGCATTGACCTTGGATTCAATAGTAGTATATAATGAATGGCACATACTATAACCAAACATGGCACCATTGCAGTTGGGGCTTTGAAATGT
41	ZMC139660	7	35.295	AGTGACACAAAAAGAAAGTGACGAGGATGATCTCTTCAAAAACGCGATCTTTGACTGCAGTATGTGTGTGCGAAAATACTACAGCTGTAA
42	ZMC56575	7	37.08	GTTTCTCTGACAACTTGATATAGTGCTCCTGTTCTCTTGTTTTGTTCCATCGTATATCTGATTGAATTTTCTTATGGTGTAGGAACCCAG
43	ZMC146773	7	39.007	CTCTTTTTTAGATCTTTCTCTGAGACCTAGATAAAGGCTGCTTGGTCATTGAACAAGGTATATAGTCAATAACTTCAAAAAGAAGTGTGC
44	ZMC48516	7	40.407	AGCCGTACTTTTGTACGGCATGAAGCTTGACGCATGACCTAGGCCCTGGTTGGCACAACTAGTGTTTGTTGAAAAAGCAGCTTGCTAACA
45	ZMC8933	7	41.348	ATCTTGTATTTTATTTCACTTTGTTGTGTTTTTTATTAGTTTTCCATCCGGCATTCCTGCTTCTCCTAAAATTTCGCTTCTTTGCTAATG
46	ZMC151583	7	43.421	GGCTCTCCACAAATTTTTCTGTAGCTGCTTCAAAAGAAGTAGTAGTAAAAATTATGGTCCAGCCATACAAAAACAAGGCTAAAGAGGGAA
47	ZMC24901	7	47.076	CTGACAAACTTGACATCGATAAATCTCTAGGAACCATTGAAGGGCCTGATGTGATTACACATGTACGAGTTTTCCTGCAGATGTAAAGCA
48	ZMC84755	7	47.822	TGAGTCAGTATACATTGAGCATGCAAATACTTACAATTTGGATCGGCTTTCCTGACGGCCTTTCTGATCTTGTCGCGGCAGCCGTAGCAG
49	ZMC139060	7	49.142	TGGTGAGATAAAGACCTGGTACAGCGCATGACTAAGTTCTTGTCTTGCTGTGTGAAGCTGCTGCTCCAAAGAATAATTAGAAAGCATGAG
50	ZMC98246	7	49.485	TGCGATTGCGGTGTGCAGGTCAATGCTTTGAAGCTGCACCCTTCGTATGGTTGTGATGTTGGTTTGGACTGCATTTCATCTTACTAATAT
51	ZMC27583	7	49.783	TCGACGACGGACCTCTAGGGAGCGTTCATCGATCGGCGATTGCTCTCGGCGTGGCTAGCGACCGTTTCCACCCTATTGATATCGTCTCTA
52	ZMC98331	7	50.727	CACCCATTGATCCATCGGCCTCACTGAAAAGTATCATTTCTTGAATAATGATTTTCATTGTTTCGATGTCAGGTATTTGCAAAATCGTGT
53	ZMC148303	7	50.962	CCAAAGTTCCTGGTAAATCTCCAGGTCTAGTAACATTCTGGCTTTGGACAATGATTTTCTTCGGTGAGAGCATCGCATTCACAAAGGGTT
54	ZMC136170	7	51.122	CCCTTTTCAACTCTCCTACCTGCAGGTTTGTCCGTAAGAATTTTTTTGGATTATTTAGAATTTCAAAACTCATATGTCCAATACTTTCAA
55	ZMC30265	7	51.263	ATATGCGGCCCATGGTGCAACGTCCCATGCAGTGATTCACAGTGATTAGCGGGATGTCATGCAGAGAATATGAGCAGGAGACAATTTTGA
56	ZMC93077	7	51.722	GTTGCAAAGGGTGTTTTTGAAAGCATGAATGATATCTTATTGGACATCTCAGGCAAGACAAAAGATGGACTTAGAGCACGTAGCGACCTA
57	ZMC134224	7	51.899	CCAGCCCTCGTCTAGTGAATCGTCACTAACTCAAAGACTCCAGATACTAATTTTTTGTTTGCTTTTTGTCAGGTTTTGAAAGCGTGCAAG
58	ZMC155845	7	52.018	TTCAGTTTTGAGAGTGTTAGGGCCCCTTAGGCAGAACTCTGAGCTGATTCTCAGGCAAAATTACAAAAGTTTTGCCAAATATTTTTTCAG
59	ZMC93067	7	52.167	GAGACATTGACCCCAAGAACCTATCATCATTTCTTACCAATTATTCAAGTTGCAAAAAGAGATCATCTCAGACGAGCACCCAAATTGCAG
60	ZMC119937	7	52.319	ACCTCACTTCTTGGGCTGTAGATGGTCGTCACTCCATTCTTGGTTTGCCACCATCTTCTCAATCAGGTCCATTGTCTTGGCGACGGTGAG
61	ZMC140663	7	52.438	TCCCTCAGGAACTATTGCTCTTCGTGCACCGCCACCCTTCAACTGCATCAAGGGCATAGAGAACCACCACTTCGAATTTTGTCCAAATAT
62	ZMC89962	7	52.606	TAGCATTGATCCCCAGAGTAATACTGGACCCTATCACCCGTGGCACCAAGTGCTGGAATTCATAAACTGCAGGGGCAGTTCTCCATAACA
63	ZMC150007	7	52.841	ATAACAGTGACTGACCCCAAGCTTTCCATGAAGTAACACTCTAAACCCGACACACTAGGGCCTGTCAATTTATTCCTCTGTACGGATACA
64	ZMC152718	7	53.036	TGATTTTTTTCTTGCAGAGAAGAAATCTGCTTCTCATAGCTACTCATTTTTTGTTGATGTGACATTACAGCCACTTCATACTCCTCATTT
65	ZMC131675	7	53.383	GCTGCCGCTAAACAATTTTCACTTCTGAAGGCTGCTTACCTTGCAATCGCTTCCTTCATTATAGTTGGTACCCCTTTTCCACTTTAGACT
66	ZMC39601	7	53.473	AGAATCACTAGGACTTGATGCTACAGAAGGGTAACCAATGGCCGCACTGGAATTTGTAAACTTATCTTTTTGTACCACTACTGCAGCAGA
67	ZMC33112	7	53.571	ATACAATAACGTTGTAAAAAAAATATCAGAACAATCAGATATAGCCATGGACTTCGGGCGTCGGTGCATTGGGCTGCTGTAACACGTCCA
68	ZMC66872	7	53.739	TCTGTGATCTGATATGGCCCATAGTACTTGGGGTTCAGTTTATTGGACTGATTAGCAGTAATACCAACTGCTGTCCGGTGATGCAGACGC
69	ZMC148221	7	53.974	GAAGGAATTTGTTGGTGCAAGAATTGGAAAAATCTGAGCGAGTTCGTTGGCTGATTGTGGATTCGTGTGCGTTATGCGCTAGTCGTTGGT
70	ZMC4442	7	54.258	GAACAACATCTTTGTCTGAACTCGATGTTTGTTTCCAGCGCTCTTCGTCATCTCCCAAGGCTGGTTTCTTCGATTTTGTTCAGTCAGATT
71	ZMC127508	7	54.262	TTATCGGCACATGAAATAGGACATGAGTGAACTCTAGAGCACTCACCTGCATGTACCAATCATGTAATCTCCTCAATGAAAAATGTATCT
72	ZMC136763	7	54.653	TACTTGACAAATGATTGATTGCAGCTTCCAAGATGGTATTATCAAACCATTTGAGAATTACACTACTTTGACAAGGGGCAGAGGTTGGCT
73	ZMC66541	7	54.672	ACAGCTACTGCCCAACTTGGGCACTTTCATGGACGTACAGAAGACAAAATTTGTTGCGTGAAATTATTGGATATCATGCTGATATCATTT
74	ZMC145381	7	54.777	TTTGACGTTACGTAATTATCTGATTGCATAGATTTTCAACCTCTGTCATACTGATGAGCTTGAGTGAGAATCTGCACGAGAAGATGACTG
75	ZMC992	7	54.796	TTTGATGCACGTCCTCTGAAGCCAAGTGATGACCAGGAAATATTTTTAGAAGCTGAATTGATGACAGCTTCAGGTCAATGGAATGAAGAC
76	ZMC130777	7	54.81	GTCTTCGCAATATTTGTTTTGTGTTCTTTTGCAACTGATGTAATACTGTAGCAATGAGTCGTGGCCGCAACAACGTCATTGATTACTCCC
77	ZMC125022	7	54.813	TCATAAGCATATCATCGCACATGAACTCATCGTCGCAAGCGACGATGAGTAAAAACATTAGAATCTTATTAGGTGCATAACTGATCATCG
78	ZMC119016	7	54.862	TTCCAGATTGTTGTGTGTGAGCGGCTAGAGCAGGGATGGGAAAATCTGTACTCACAGGACCAGATCCACAAATGAACAAGGAGAGTCAAA
79	ZMC46151	7	54.871	TTCTTATTACACAGGAAGCATCAAGCAGGAGCTCAAGTGTGGTTACCGATTATGTTGGTTATCTCAGCAAAGGTCAAATACCACCAAAGG
80	ZMC124633	7	54.883	TGACGAATACCTTCAGGATCCATTCCTCCTCCATCATCTGTGAATCAGCTCTAGGTGAGCAGGTGATATAGAGAGTATGCGTCTGGCCCC
81	ZMC155955	7	54.897	CAACATAGTAAATTACCATTTGATTTGAATTATTTGCTGCATCTTTGAGCCTCGGGCATCCCAAATATTTTACACTCAAGTAGCTAATAG
82	ZMC50924	7	54.91	CTAATAACAACTGCTCTCACCACAACTCTGCAAAGGTAAAGTTCTTCGAAACAATTCCTAAAAATAATAGATGGACCTCATAGATAATGG
83	ZMC62716	7	54.917	GACTTCTGTTGATACTATGATGAGAATGTGATGATACCTATATTTCCCAGAAATTCTTTAGTGTCATGTGGATGTGAGATTGACATTATT
84	ZMC5995	7	54.921	TACTTTGAAATATGCGCATATTCTTATTTGGTTTTTATTCAAAATATTTTATTTCACTGCAGTCAATTTCATTGGATGGCTATTTGGATT
85	ZMC123702	7	54.925	TGCTATTTTGCCTTCATCTCTCCACTCAAGCTCATCAGTCCACAAACAAATCGAGCAAAAGGGAAAATGGACTGACCAGGCATCATACGT
86	ZMC153126	7	54.932	ACAGATTTTCGATTGCATGGTCCAGAATTTTTCCAAGTATGTGTTATTCTTATGAAGCACTAATACTACTAATGTGAATACTTCTATATA
87	ZMC75724	7	54.933	CTTTGAATTTCTTTTTCTGTTCAGGAAGCGAGGCTAAACAGCTATAAAAAATAATACCATTCTTTTGCTTCCAGATGTGCCAAATAACTA
88	ZMC150900	7	54.947	GGATCTTTTGTAGTCGAGTCCAAGGTCTTGAATAACCATCTGCACTTTGTCCAAGCTGTTTGGAATACAATGTCCTTCGGGTTGCACCAA
89	ZMC54464	7	54.955	CGAAATCCAAAGAAGCACCCTGCTGCATTCGTACAGGTGAGAACAACATGTAAGTATATACAACAAATTCAAATGGATCTTGCCGACGGA
90	ZMC153960	7	54.962	AGGGTACAGCAGTCCGCCGTTGCTCCTTCAAAGAGAAAAACAAATTCGGTCCCCAAAACCCAACCATCTATGAGTGGTGTAGGGTCTCCA
91	ZMC69975	7	54.97	ACGGATGAATTAGATACTGAACTCCCTCCAGGTGTGAACGTGAGATGCCACACCAAAAATGACTGCAGGAGCTTCTGACACATGGAAATG
92	ZMC56067	7	54.978	GTCATAGAGATGAGGCAGCTTTGCAAAAGGATTTATTGCAATCAGGATACGTCCGGTGTATGTCTGCTCAGCCCAGTAAAAGCATTGGAA
93	ZMC21020	7	54.999	ATGCAGTATACTGTCCTATTTTGGGGGCAATATTTCATAGCTGGGACTTTGTTGCATAGCCAGGTCCAGCTTATTGTAAGTAAAATGGTT
94	ZMC18816	7	55.044	TCAACAGCCTTGAGGGATTTACATGTAACAAGGCTGAAGGAGCCATGTATGTCTTTCCTCAGATTCGTCTTCCAAAGAAGGCAATTGAAG
95	ZMC31201	7	55.075	AGTAGTCCACTGTCTACGTCCATCAAACCGTAAAGTGTGAGAATATTACCGCAACTCTACTTCTCTTCTGGGTCATTATTGTTCAAACGA
96	ZMC134396	7	55.079	CATATGCGTTCAATAGCTATTGGCAGAAGATGAGGCAGATTGGTGGGAGCTGTGATTTTGGTGGCACCGCTGTGCTGATCAATTCAGACC
97	ZMC9084	7	55.179	AGTATTGTTTTCTTGTCAAAGCTATCAAAATGGTTTTGGGCTTTGGGGCACAATGTTGGGCGCCAGGGGCATGTGATGCCTCCCAACAAA
98	ZMC79450	7	55.445	ATAAATTTGTGTACTGTCTCACTGTTATGGAAACAAAGAGGTACACCGGGTTTTGGAGAGGAGGCTTTACAGTCACTGCCAGGAAAAGTT
99	ZMC143237	7	56.079	GAAAAAAAATAACTGTTAGCAAGTGATGTTGATCGATGCTGCTATCATAACTGTTGATAGATTTCTCCCGTTTTGCAAGAGATCTATTGT
100	ZMC114316	7	56.097	ATGGACCACTGGATAAAAATTGGACGCCTCAGATCAACTGCTACAGGACCAATAAACACAGGCCATGACAGTAATCCACCATTTATTATG
101	ZMC141661	7	56.117	CTGAAGTCTACCCTAATTGTTGCTGATATCTTGAGTAAATAATTGAAATCTGCCTTCAGCAGCTTGTGTCCCTGCGCTGATGACTACTTT
102	ZMC68457	7	56.142	TTTTTTTGAAGTTAGGTCTCTTCAAATTGTGCTTGTAGCCTTACCCTTTCGTGCAGGTAGAGAACCACCAGCCGCATGATGTTATGGAAT
103	ZMC134152	7	56.184	TGAAATCCTCGATGCTGCATGCTTGAGCTGCACGGGTAAAATCCTCAATCATTGCCTCCCTTATTTGTTGTGACCATGGTCCCTTCCTCA
104	ZMC33547	7	56.427	TGCACAATCCACTACTTTCTCTTTTCAAAGTGTAAATATCCCTATCATATCCACCCATAGTTCAAGTTTATGACATCTAGCAATGATCCA
105	ZMC118353	7	56.701	ATTTGGGGCTAAAAGTCCTACTGACGCATATTTCCTCTGCTTTGGTGTGTTGAACCCACGAGTTCCTACAGCAGCGGATTCTGTCATGCC
106	ZMC86408	7	56.836	AGTGATCGAACATGTGAAAGAACCATGGATGAATGTGACATAATATTTTCATTCCCACGGTAGTCAACTGAGAGCCTACGAACTTTTTCA
107	ZMC52837	7	57.035	ACCTTGTGATAAAAATCATCGAGCTCATCTTCAGTGGGCAGGAGTGTTCTCGGAGAAGATCACTTGAGAGTGGGTATAACTTTGGAACTT
108	ZMC92214	7	57.302	AGGCTATGCTTGTGGCATATTTCGACGAAGCAACCAAACAAGCTTGCTGGTTCACCTATGAGGGAAAAGAGAGACTTTTATAAGCGTGTC
109	ZMC53372	7	57.431	GATTGCTGATTTGTTTTTGAAAAGGGTTTATATTGTTTCTCTTCTTGAATGACAATGCTTTTTGCTGGAATAACTAAACACTGATTGTGA
110	ZMC1554	7	57.606	TGTTGATCAAAACTTACTCCATGCCCTGATTATTCGTAGGGGACGGCGAGGTGCTGTTCCTCGACAACGGGAACGTGGTGGTGACCGGCA
111	ZMC81117	7	58.095	CTTTTGTATCCTATGGTTCTTTTCACAAAGAAAAAAAGTCATGTCGTTCAAAGTTTGAATCATGCTTAGAACTTTTTGCATGAAGTATCT
112	ZMC150082	7	58.162	TTCCGATGTCAGGTCCACCAAGATTAGTAAAAGGCAAATTTTGTGGTGGCACTGGAATATGGCTTTGGCAGTACTAGATAACATGTTTGT
113	ZMC35170	7	58.244	GCAGCTAACTAAATATACCTTGCCGACCATAAGTTTATAATGATGGTTATCACTTAGGATGCCAAACTCGGTAGCTTTCACTGACCTTCT
114	ZMC128618	7	59.083	AATTATACCATACCGCTTTTACAGAAAATGCAGATGAAAGCGTATCTTTGATTGTGGATATCAATTTCCGTTCTATCTCTTCCTTGACCA
115	ZMC147790	7	59.794	TCTTTTATTGTCTAGTATAATGGCAAAAGTGTTCACTCCATTCAAGGACAGTCTACACTCCCCAAAAAGACCACGTGGCGCTAGAGAAGC
116	ZMC37346	7	59.856	GTGCCCTGCGCTCTTGATAAATCTTATCGGTGGCTTTATCCGAATCAACTTGAATGAGCTCGCTGTCCTGATGGAGATCTTCGCCGGCCG
117	ZMC141805	7	60.28	ACAGATAATTTAGAGGCAGAGCCAACAGCAGATGCTAAGGCATTTTATGATATGCTATCTGCATCAAAAGAGCCACTCCATAATTTCACT
118	ZMC134259	7	60.319	CAAGCACACTTCTGCATCTAGTGCACTAGCCCGATGCAAACATTATTGTAGTTCTTTTAGGTAGACAGTATAATCCTTGTGGCTTCCAGA
119	ZMC109179	7	60.531	TGCCGCTCGATTTGATAGGACGAACATCATCAGCAGACGATTCCAGCGCATGCGGAGCGGGGGAACACGCGGACGACGAGCAGCGAGCTG
120	ZMC108734	7	60.844	GCGTCATCAAAAAGAGATTATGCGGACACAATAACAAAATAACCCAGTTTCACAGACGGTTCAGCAGGGTCAATTACCTGGTCTGTATCC
121	ZMC93233	7	61.537	TCATATACTCCCTACGCTAAACTGGTATTAGGTTAGAGCAATCTAGTACTTAGCGGTACCCACTTTGCAACTAATCGACTTTCAGCCGTC
122	ZMC76071	7	61.717	GATTTTGGAGGCAGCACAAGAAAACATAATGGAATGGAATCTAGAGCACAATCTCATGTAAAGCCAAGCATACAAGCAAGAACATTTTTT
123	ZMC128996	7	62.192	ATTGTCTATACAGAGGGTGGTAATTTCTTACAAAAACTGCCTATAGATCAACACAAGCAGAATTTCAAGAAAAACTTATCAATGCAACTG
124	ZMC131025	7	62.415	ATTGTACATGCAGACATAAGTGACACCAGAAAATCGCAGGTACCTTCCAACTCTACCAGCAATGCGACCATGAGACTTGGGAGAGAAACG
125	ZMC140508	7	62.715	CATTTAGCACCGAAGGGACAGAGAGGAGCGTGGGTACGGTGCCGGAAACGTACCTCGGTCGTCGGCGAGTGGGGAAATGGTAGAAGTTGT
126	ZMC119164	7	63.135	CATTATCAGGACTTCAACATAGTACCATCAATCATGACATCAATACTGAAACATGTAAATGCCTCTAAGGGTTCCTGCAGCAGATCTTTT
127	ZMC59731	7	69.932	ACAATAAGATCAAAAACAAAAGATCCAGAAACCATTACCCTTGAAGCGTCAGACAAGTAGGTGTCTATCATCAGCTTGAAACTGTCCCAC
128	ZMC35026	7	70.881	ATGTTGAAATTACAGAATATTGTCATTTTCAAGTTGATGTTCTTACCCCTACCCCACATACAGTTCTTGTTGGTTTTCCATGTTCTCCAT
129	ZMC32120	7	71.74	GTGGTAAATAATTTTATTTACAGATGGCCACAGACAAACATGTTATTCGACATTTATAAGACTATACTAGTGCCCTACAGATATGAAGCA
130	ZMC8558	7	74.573	GTCACCATGAACTGGCTTTTAGAATGAAGCCACTATGACCTAATTTTCTCTCCGGCCGTGCATGATGCCACACCAGTCAGACGTGGCTAC
131	ZMC83754	7	74.859	GACAAGCCAAGCGCCGCTAATAATTGATTCTCTAGCTATTTCTATTATTTTTCCACTTGTGTGAATGCGAAAACTTTACTTTCTCAAGAT
132	ZMC62532	7	75.332	AACGTTTGAAAACTGATTCTTTTTTCTCAACTCCCACCATGACAACCTGAGCAGCACGTCAAAATGTCTTCCCTTTTCATTTCTCCATCA
133	ZMC11198	7	75.362	ACCATGTACATCCTTTATCGGGGCAAACTGTATCATATCCCTTGATGCAACTCTCCCAGTTGAGCTTTCTAGCCTCTCTCCTTTATTTGG
134	ZMC33769	7	75.395	GAGCTTCAGTCAGACTACAGACTTTATTATTGCGTTGCTAACTTGGAATTTGTGTCTTTGCTCTCTCTGTAAAATTAGCAGGCGTTCCAA
135	ZMC138587	7	75.407	AAGACATTTATTGTTGATTTCAAATTTCAATCACATTTCCTTCACGAAATATACATGTCTTCACATTGTGCTTGCTTTTTCAAAGTCGTA
136	ZMC115009	7	75.416	GATCGCACCATTATGTGCAGACTTTGGTCCATTCGGTCTAAAATATGAATGTGAAAATTTTTTGTGTCGAATTTGCTGTAGCAATACTGT
137	ZMC45567	7	75.872	CTATTGTTTGAATGTGGAATTGTTTTCTTGTCGGTTGTGTATAGTTTATTGCCTTTTGAAGTACAGTCGATAACAGAAATGGAATATTGG
138	ZMC77281	7	78.845	GATACCTCAATATAATTTGGTATCTCATGTACATTAGTTTTCTTTTAGCATGATTTATAAACTCCGAACAACTGGAAGGTACTCCTACAA
139	ZMC22009	7	78.857	TTGAGATTGCATTTTTCTTTTGGTTGCTGGTAAGTAAGGACAATACTCACATATACCATGTGCAGCATAACTAGATCTATCGTTTCCAAC
140	ZMC2555	7	78.876	ATTGATATTGAACTTTTGTGTTGTTTCTGTAAATACTTTGTCATTTGCTTTCTAGATCATAACAAAAGTATCATTGGCAAGCAAGCAGGG
141	ZMC101441	7	78.919	CTCGAAAATCACTGCATGTGAGCAACAGGCACGTGCAACCGGTGCACAGGCACAGGGCCCCCAATTTCCAAGGGCCTCAAAATTTTTCCT
142	ZMC34786	7	78.925	AACTAAAATTCACCCCATTTCAACAAGCTAACAGAGCAAATGTTGACCAAGCTGACCATAAAAAATGATTGCTATATATAATCTATGGTG
143	ZMC23948	7	79.431	AATCTCGCATTATCTAGGCAGTATCTAGGAACATGACACAGGTGAGCTCGGCTCAGTTAGAAATAGTAATAAGCTTGACCTACTCCAAAT
144	ZMC1565	7	79.478	TGGTCGATGTAGAGGCTGGAGTATGGAATATATTCCCGCTTCTAAAAAATGACCGGGAAATATCATACTGCATGGCTCACATATATCTGT
145	ZMC92484	7	79.672	CTTAGCTAGACACGACCTACTGGAAAATCAAGTGCTACCAATTCTACGGGGATGACATGTTTGGCCATGAACTACCTGTAATTGATCATG
146	ZMC61031	7	79.758	TTTTTGTCAGAAAGATGATTGTGTTGCTGCCAGGTTGTGCTTATAAGTCAAAATGTTCTAAGTTTTGTCTTGACTGCTTACTCTTCAATT
147	ZMC76033	7	80.085	ACAACAAAAACAGTTGCTTGAAATGGTACAAAACAGAAAATCAATAGGTTACCTTGACAACGACACAGGAGCAGCCCACAACCTTCCGTG
148	ZMC108792	7	80.576	CGTTATTACTCTATATCTATATATGGTTGTTCAGTTCCATCGATCTCTGATTGTAAATATGCACCTGAGTAACAGGTGAGGTACACACTG
149	ZMC107892	7	80.889	GAAACATCTTTACTGCCCATCTCCAGATTCACCCTTGGGAGCCTCCTTGATTTCTTCGGCGGTGTCCTCCTATAGACAAGAAAAATAGAA
150	ZMC50629	7	81.08	GCGCCAGAGCAATCGGATACAGCAGTCGTACTCAGCGGTGGGGCGTACGTATAACTGGCATTGTTCACTTGCAACGCCAGACTTTTTGTT
151	ZMC127576	7	83.902	TTGCGGCAGGAATTGGTCCCAAAACTCCAAAGACAAACACTCCGCAGCCACGCCGTGCTAATAACAGTCCTTGTGAAACTGAGCATAATG
152	ZMC128413	7	86.861	GTCCACGTCCAAAGAGGCTTCTGAGTGTTTGGGGCGGGGATCTTTTGCGTACGATTTTAGTATTTTCTTTGTTACGAGTCCTGAGAGCCC
153	ZMC64561	7	87.66	GCGTGGTCTCTTCATCTGCGTTCTCGCCGATGTTGCGTGAGTTCGTGGCCAAGAGATCGATGGATGCGATGGCATGGCTGCGCGCAGTGC
154	ZMC32240	7	88.267	TTCCATAGTATTGCTGAGGAGTCAACCCCACATTCATCTCCTTTGCGAACAGTACTAGAACGTTCAAAGCGCCATTGCTATGGAGATAAT
155	ZMC69190	7	90.079	CTATAGTATTCGATGATAACACATTGTGAAGCAGCATTCTTACAAGACGAAGTTAGAAACAGAAATCAAACTCATAACATGAAAGGAACT
156	ZMC53275	7	90.158	TTCACAATGCACTCTAGTAACCTGCCAGCCGCGACACAGAAACAAAACTCTCAGAGAAGCAGCTTCCCCGCAACTAAATTGCTTCTAGTG
157	ZMC3104	7	91.047	ATGCTTCAAGACAAAGCCACACATGAGCCTCGTGCGCGCGCGATGACTGAAAGCAAGCAGATAAACTGTACTATATGCCACACTGCATGC
158	ZMC135096	7	91.06	GCCGCAGTAACCACAGTTATTGCCTAAATGTAACTAATAGGCAAATATTTATGGGGTACCATTGCAAGTGTATCCACGGTTTTCAAGGAA
159	ZMC80312	7	91.362	ATTAGAGTAAATAAAGTAACTGTAAGGACGAGTGACATTATCCTTTTCCCATTTCAGCTGCATCGCCATGATCTAGCGTACAAAGTGAGA
160	ZMC69580	7	91.862	TCTGATATGATTCAAACAGATTGCATTGTACGAGCATGTTGATCAAGATGATGTTGATCGAAGTAACATCACACACATTGAAATAGAACC
161	ZMC120714	7	92.027	TGGAAGGGATGTGCAGCAAGCCCCCGCCTCCGTCTCCGGTGCCACTTGAAGCAGCAAATGCCGGTGATGCTGACGCGGCTGCCAGGCACC
162	ZMC133796	7	92.899	GCTTATAGAGGAAGTAAAATACAGAAAAACAGAAAGAAAAACCCTTGACGCGCAGTATTCAGAGGCAGTTTCAAATAGAGGTCTCTGACG
163	ZMC26460	7	93.155	TGCTAAACTGCCGGAGAAGTTCGTCACAAGGATGAATTCGTTCAAGTCGGCAGTTGTCTGGTGAGCCGATGGCTTCGCGATAATGAGTCC
164	ZMC2462	7	93.286	ATCAAATCTGGCCCCAAGCTTTCTAAAACTCATCATGGGGTATCCAGATCACCAACGAAAGCTAATAAATGATGACAATTTACAATAACA
165	ZMC107568	7	93.297	TCATCCATGAGGTTGAGAAAGTAGGCCATTCAAAACTGCATACAGTAACTTACCATCCATGCGCTGTAATCAGGATCTTCGTCAGGTGCA
166	ZMC90275	7	93.33	GATTTGTCAAGTGTCTTCGAGACATCATTGCGACCAAATGCAACTCTCCATCTTCTAGTGCAACAACTGCAGTCTGTAAAAAGGAGAAAA
167	ZMC150649	7	93.378	TTTAGAGCACCTATCTTGTTACACTTTGGCTAGAGAATTAGTCTTTATCTAGGTGCGCAAGGGTTTTGAAATGAATAAGTTGGTAAGATA
168	ZMC94125	7	93.38	TGTAGAGGTTGTTTCATTTGCAGTTTCAAAACATTTATAGTAACATGGCACTCTTGGAAATAACAAAATGAAACTCTCCATTGGGACTAG
169	ZMC77383	7	94.694	TTCAACTGTTTTCATGTTTGCAGGTGTATTGAACAGATCAACAAGGCCAACAGAGGTGAATTCAGTCAGGACGAATTGCAAGAAAGACAG
170	ZMC32638	7	95.181	CTGATTTTACATTATAAATTATTGATGAAAGTTACAAATATGTGTATTTGGGATTCTTATCATCGATAATTGTAGATGGAAAAATGTGGA
171	ZMC63464	7	95.249	TGTTGCTATTGGTAAACAGCAATTCAAATCATTCAGGAACTATCAGCGGGTGTTCCAAAATGGTGGCTGCCGTAACCAGTGTTCTTGGTA
172	ZMC65007	7	95.823	CTGTTCATGTGGAGGATCAGCAGAAGGACTGTTCTATGAATGCTGGATCTTCAAATGAACAAGGACTGGCGCTGTCAAATGCAGATGTTG
173	ZMC116475	7	96.645	GAAAATCGATGCTGTAACGATCCAATACAATAACCCGGTCACTATTCATCGATTTTTTATGTTTCGTTTGCATTGAACTCGTGTGCGCAT
174	ZMC94529	7	96.708	TTGGTGCTGGGCTACCACCGGCTCTTGGGGCCATCCAAACAGCGCCACCGATCTTCTCGGGGGGTCACCACTCACCCGTCCGTCGTGGCC
175	ZMC85517	7	96.719	GTATCTTACGTTGCCCTTCTCTTAGTACTAGCTGGGACCTGAGAGCTCTTGAGCCGCGCAATCGCGTGATGCCGGTTGCGGTTGGGCGGG
176	ZMC122992	7	96.774	GCGCACGCCGGCCTTCTCGATTGCTTTCCTGCGCAGCCAACAGTACCATGGGTAACCTTTTTGCCGCGACCGTCGACGTACGTCACGTAC
177	ZMC137218	7	97.959	ATAGCCTGGCCTGTTCATTGGTACTTTGAGTTTCTACCGAACACAATTTTTCTGTTACAAGATCGTGTGTATCATATCGTGTCTCTAGAT
178	ZMC68322	7	98.365	GTAACTTGCAAAAGGATAGTAATGTATGGTGATGCGAACAAAAGGAAGAAAAAGGTAAAGTCTCCCATGAATTTGATATGTAGTTGCATA
179	ZMC60789	7	98.458	GTACGGTACCAGCTGCATGCCACTGACAGACAGTTCTTTCTTGAACAAAGCACACATGCACAGTCGATCGTAGAGAAAAATCCATAAAGA
180	ZMC138397	7	99.538	TTGTTTTACATGTCATGCTGCCCACTTTATACAAACCTAAAATCTGGACAAAGGCAACTCATATTCTTTGTTCTCAAATAGTCATGTCAT
181	ZMC24550	7	100.222	TAGTTCGCCGTGACTCTGATAACCACAAAACCTCATGGGCCACGGCGCCTTTTTTGTTTCCGTCCTTTGATTCCCGAAAGCAACGCGCAG
182	ZMC154097	7	100.664	GAGAGCTCGGGCTTTCGATCTGTTCAGATCAACGCGTATGATGGTCGATGCTGCTGCACTGTGTTCACATGATAGTTGCATCAATTTACT
183	ZMC19768	7	101.184	ATGCCGCTGTAAATTGGTCATGGCGAACAGCTCTAGAAGGACCTCAAGCTCAGCAAGATTCAGAGAAATGTGAAGGTAATTTCCCATGCC
184	ZMC19478	7	101.862	GCTAATAGTAGCTAATTCTGTTTATTGAAGGACTTTGAATTTCATGAGCTGGAGGAAGTCCTGAAATACTATCCATATGGTTATCATGGA
185	ZMC123906	7	102.666	CACTGGCCCAAATAAATAAAAGGAAGAACCAATAAAAATGTGCCAGCTGTCGGGAGCACCATCGGGAGCAGGAGATGGGAGCAGGGAAGC
186	ZMC3641	7	105.669	TAGAAGCGAGATCTACCCTGATCTATCATCCTTTTGGCATGATGATGCGATGTTCCGCTTGTACCGGATGCTAGGATGTGAAACAATTAG
187	ZMC78383	7	112.653	AGTCATCTCAATGCTATAAAAGTCTCTCTGAACATTAGAACTACAAGAATACTAGCAAGTCATCTCTTAGTCCATTTCCATAAAAGCCAA
188	ZMC23149	7	113.592	GGATGCAGTAGCTTGGTAGCTACTGGTATGGTCTTGTGTTGTTGCAATCCAGAACAAACTTTTTCACTAGATATGCGCCTTTATACTCAT
189	ZMC38493	7	122.826	AATGGCGTAAATTCATTCAATTTGACCGTATGTAACCTTCCTTGCAGCTATTTTCCAATGTTGACGTGATTTTCCAAATCCCATACCACA
190	ZMC61023	7	125.344	GGAATTTTTCTTTGATCTCTACATACTCAGACGTTGGAGCTATCAGCTATGGTCAATAATCATCTGTCAGTACTGCGGCAATCATCTATG
191	ZMC156594	7	126.94	TGCTCACAAACAAACCAAGCAATTTTCTGAATGTTGAATGAATTTGAGGTGCGCCTAGAAGGCGAAATCAATCGCTCAATCAATGCACCC
192	ZMC37956	7	126.994	CCCTATGGCTGTCGTGTTATTCAGGTGCTACTATATTGACCATTTTCTGGTATTCAGTCTGTCTTTCATATTTTACTAAGTATATTATCT
193	ZMC94144	7	127.759	CCAGTGCATTTAGCACTCCAACCTCTTTGAAATCCAATCCAGTAAGTTTGCATTTGCAATTATTGCACTGTACCAGAATCTTTTTGCACT
194	ZMC67871	7	127.78	ACATTTGCAGCAGATTACAGAGTTAGTGATATGGTGCAACAATACAACAGATGATATAAACATACCAGCAAAGATGATAAAGTGGACTTG
195	ZMC32795	7	130.619	GTACATGATTAGCTTTGCATGAGTTTTTGTGCTCCCTGGCCTTTCCAGCTGATCCCCTAACCTAATTATAATCGCAATTTTCCTATTTTT
1	ZMC66561	8	0	TTTGGTGAAGCCATACCAAACGATATAAGAGAGTCATTTTTTCTTTTTCTTTTTAGGTTGAAGCCGTATGGAAAAAGGATAAGAAGTAGA
2	ZMC144076	8	1.912	ACATAAAAGGGATAATACTCACTTTGGTCCCTAAACTATGCTCGAAAGCTCAGTTTCATCGTCCAACTTTCAGAAGGTCCAATTTAGTCC
3	ZMC40500	8	4.04	CAAGGTACCAAAACAAAACCTTACAAGTCTGAAACGAGAAATTTCGGATCTTATCGAAAACAGTATAATGTGCTAGCTAAATAGTCCACG
4	ZMC157153	8	10.017	CAATGTCATGCAACTGAGGAGTTGCCCACCGAACTAGCGACTGCTCTGACCGGGGCCTAGAACTACAATGATGTTATGAAATATAGTCAA
5	ZMC51235	8	10.872	CTACCCACCTGGAGAAGAGGATGCCGCAGTCACAGCGGTACTCCTTCGTGCCGCAGCCCTTGACGTGCGCCTTCCAGTCAGAGTGCACCG
6	ZMC120697	8	11.914	GAAGCATGTCATGGATAACAATGGTCCAAATATTATGATGCTCATCAATGATGTCATGAAGCACGATGATATTTTCCACAAAAATGATAT
7	ZMC80705	8	12.104	CAAATTATTGAATCTGACAGGGCATTGTGGTGACGGGAGTAGCCTACTACCTGCAAGCTTGGTGCGTATCCATAAAGGGCCCCGTCTTCC
8	ZMC39116	8	12.433	ATTCATTGTACAGTCCAGAAGGTAGTATAATCTACCTCTGTATGGTGGGGCAACAAAAGTTTATGCTTTTCTCGTTGTTAGTAGGTAAAA
9	ZMC32273	8	12.818	ATTTATGTGTCTATGCCACGGCATCGGTTCAATGTGCTTCCTAGTATACCCTAACGTTGTGCTTCCTAGTATACCCTAGTTCTTTTCTAT
10	ZMC30084	8	13.425	ACATTGATTGGGAGCTGAATGTAGATAAAAAATTTGATGAACATGACCTGTTTGAGAAAGAAAAGATTTACATTGTCTTTAGTGTTTTGA
11	ZMC100919	8	13.79	ATGTATGGGTATCAATAGTAATGTGTACGTGATTTATTAGACTAAGTTGTAGTGCCGGCATATAGACATGCACAGAAGCACGCTTATGAG
12	ZMC8715	8	14.894	CACAACTCAAGAAATGCTTGAAGCTACCTCAAGACATTGTGATTCCTGAAATTCATCAATTGCAAGATCTCACTTATCCTGAGTATCCGA
13	ZMC99271	8	15.282	TTTGTAATAAATTATAAGTGAGAGGTGTGGCCCCGTAGACATCACAAAAGGATTCCTAACCATACTAGTAGCAAGTGAAGACCAGTATTA
14	ZMC92397	8	15.989	GCGTCGCCATGAGGTTGTCATGGAGCGCGCGGCTGCATACATAAACTGATAAATAGGCATAGTGCTACATGAAGCTCTGGAGGCTGCAGT
15	ZMC73335	8	16.702	TTGTAAGTTGGTTGTTCATGAATTGTATATAGGCAACCATAAAGGAGAGTATCACACTTGGAGAAAGTGCTCACATTCGCAATATAGAAT
16	ZMC19803	8	17.459	CATTTATTGTCAAAGTTGCCAATAATGGGAAGTTAGCCAAAGCTTGAAAAAATGCTTCTCCCAGTCGTCCCTTGCCCATTGTTAGCGTCC
17	ZMC108510	8	18.29	TTAGTCAGACGACTTGGCTCCAACAGTCCATGAATAACACCTTGAGAAAGTGAGAAATGACTCGTACGTTTACGCGGGCATCAAGCACCC
18	ZMC106344	8	19.297	ACAGAATCTGTTTTGTGATGTACGGAAGCAGCAGCAGCAATCCCTCTGATGATAGTCTAAATGTGCATGGTGAGCCATCCTTTGATGATT
19	ZMC142359	8	19.526	AGAGCCATCCTTGAAAAATTTCTTTGTCGCAAATATTACACTTTCTTTCGTGACATCCCAGTTCCTTTGGTAAAAAAGGTGCCAGAAATC
20	ZMC143897	8	19.537	CAACAAATGGGCAAGCAAAGTCATATGTTGGATAGACCTTGTACTTTGAACCAACACGGTGGTGAGGATCAGTGTTACAGCGGTAATAAA
21	ZMC2157	8	19.878	CTGTCATGCCTACCCTTATCACCGCTAGCTGTCTCTGCGATTGCTAACCCGAAGGCACCGTGGACAGAGTGGCTCACCGAGGGACCACGG
22	ZMC9739	8	20.449	CTCTTGCATACTTAGCCTTTTCTTGCTCAATGGAGATCTTACCTTGTTGAGCTTGATCATTGAGAGTCTTGGTTTGCTCATTGAGATCAA
23	ZMC87139	8	20.934	AATAAGGTACAGCTTAGATTTTCTGCATCTATGAAGAACAAGTACCTACTAACTAAACATCAAATGAATTAGGCCGCCAGCTATAATAGC
24	ZMC144144	8	21.76	CACTGGAACATTTCGAGATAGGAACTGCAAATGACAGACATCAACCAGCTTCTTCAACGCAGCCTCCTGGCCTCTCTCTCGGACTCGAGC
25	ZMC9838	8	21.88	TGAGGATGGAAAAATTGTCCCTCAGCATGGCATGGCCAGTACACTGGGCATGTTCATGAGCCAACAATAATTTTTGAAGCTGTTGCTTCA
26	ZMC85454	8	22.373	TTCAGGAGACGTGAACAAAGATTCGAGAAGAGGAAACAAACTAAGAAAGCCACAGAGGGCATTCATCTCAACAAGAGCAGATAGATTCAT
27	ZMC6830	8	22.557	TCTATTGATTTAGCTCGGGTATTTATACATGTACAAGTCATTGATAGTTGCCTAACAGACTAACGAATCAGGCGCTAGTCCAAGGGATCT
28	ZMC76849	8	22.909	AATTGATTTGTGGCAGAAGAATGGGGAAGGTGATCCTACTCAAACACTGGAAGAACTGTATTGGTTATTATTGATGACCAGTCACGTTCT
29	ZMC149351	8	23.133	ACATCATCATCAAAACCATTTCCATCCTCGGAAACACGACGAGCCGTGTTCCGTTTCCAACCGTTTGGTCATTTGTCCAAAAGCAGCACC
30	ZMC140041	8	23.319	GTTGCATGCAAAAGGATAAGGATTTGTGGGAGGGCACCTTGGGCTAGCTGCAGTGGTCTTTTGGTTCCGGTTATAGTAGAGTGAAAAAAG
31	ZMC42347	8	23.387	ATATCAACAAAGCAGCGACACACATATATCAGTTTTCCTAGCAACAACTAGCGTGAACATGGCTTTCCGTCATTTCCCAGCCATGGTAAG
32	ZMC121741	8	23.716	TTAGAAGGTTCTAAAAAAATCGTGCTATTGCGTTTGGACAGGCAACTTACATCCTGTTCCTTGTTGCAGAAAGAGCAGATAATCTGTGAT
33	ZMC134660	8	23.949	TGAATCTATTTTTTATCACATGAATGTTGCAGCGTAAACATTCATTTGAAACCAATACTGTGCAAGATTTGTTACTTTTACCTTTTCCTG
34	ZMC115696	8	23.971	AAAGAGAGAGTAATGCAGAATAACCAACCTGCCCATCAGGAAGAGTGTGCCTTTCTGGCTGGCCTGAGCTTTCTATAGCTTCAAAAGTCA
35	ZMC42704	8	23.976	ATTATATCCATTTAGAAGTCGAAAGAAATATAAATCACCTGGTAAGCCTTTGAGTGCATTGAAGCATAAGCAGGTGTCCTCAACAAGCAC
36	ZMC156743	8	24.082	TGCAATAGGACTCCTGAAAGCTGAGTCTATTTGACTATGTTCAACACAAATGTGGCCCTATAGGACTCTTGAAAATTGACTCTATTTGAT
37	ZMC81008	8	25.153	GGAGAAGAATTTTGTAGATTTGAAGAAACATAGAGTAGTTAGCTTGGAACGGTGGTAAGAGGATTCCGTTTCCATCCTCTGGGCGAGACT
38	ZMC64078	8	25.163	CAGCATCACTTCCGTTCAATGAATATATGGAAGGATAGGACAAAGAATATACATACCAGCTTGTATTACCACTGAAGCCTTCCGAACCGT
39	ZMC123053	8	25.295	CTGATCTGTGCTACTTATCAAAGCAAAATGATATTGAGGAACTGGAAGCGAAACTGAAGTACAGATTCTCGGTCAAGGGCCTTCTGCTTG
40	ZMC2951	8	25.505	TTTGACTGTACACATAGCGTAAATGAGGATGGAAGAGACAACACTATCAACAAAGGTTAGTCTACCTGCCATAGAGAGCCAAAAGGTTGC
41	ZMC13822	8	25.965	GTGCGGTGAGCTCTTGACAGATCACCACGACATTGGCATCCAAGATCTACCAGAGGTTCTTCTGTCTTTTGCTGACAAACTCTGCAGAAG
42	ZMC16383	8	25.967	TTTGGCCTCACGCTCAGAATAGAAACGAAAAGACTCTGAATGCCAACACTCCATTTTGGGAGGATTCTTGCTAACTGAATTTATACATCA
43	ZMC141006	8	26.977	AGGATTTATTATTATCTTCTTTTTTGCGATTGAGATTGCCTTAGCATGAACATGACTTCATGTGAATCACACCTTCAAAATAGGAGGATA
44	ZMC39290	8	28.08	ACGCTCGATGCCCATGTTCATATTCATGTTCATGGATCAAGTTGTTGTACATTCACTCTACTCACTCCATTCCAAAACTGTTGTAGTTTT
45	ZMC4035	8	28.296	GGATCCAGTTGTGAAATGATATGTTTCTCAACCTCACCCTACAGGTCAACAAAGAAAGCTCCCAAGGTAACTAAAGAAAAAAAGAACGAA
46	ZMC32606	8	28.478	GGTCAAATCTTGCTAGTGCATATACACGGAAAGGGAGATTGAACGAGGCAGCTCAATGCTGCAGACAAGCGCTTGCTATAAACCCGAGAT
47	ZMC35047	8	29.441	AATCGCATCAGATGGCCAACAACTATTACCGCGCCTTGCTGGACATTTTGTTACTGCTACATAGTAACATTTTACTCATCTTTGCTTGCA
48	ZMC139352	8	29.899	GACTGGTCATATTTCCTGCAAAGCAAAAAAGTCTGATATTTTTGTTTCAGGATGTAACTCTTACCTACCAGAATCATGGAAGCTTGGTTC
49	ZMC27980	8	30.117	GGCAGTGAAAGGGACAGAGAAGTTTCTGCATAGGCACTGCATTCTCATGGCAAGGGCTGCTGTAGCAATAGAAACACCTTCATCAGCTCG
50	ZMC26637	8	30.216	AAGAAACATGCCTGAGATTTCTCCAGAGGACGGAACACAACCATCTCATCAATTCTGTTTAGCAACTCTGGTCGGAAAAATGACTTCAGC
51	ZMC121676	8	30.616	GCATAGGAGGAAGAAATGGGAAATCCCCTTACCCAGGTATCGCTAAAAATAAGCTAAAATCATGACTTCTTTGCTTGCAGCAGCTCCACT
52	ZMC78954	8	31.007	AGGAGGAAGAAATGGGAAATCCCCTTACCCAGGTATCGCTAAAAATAAGCTAAAATCATGACTTCTTTGCTTGCAGCAGCTCCACTCTTT
53	ZMC48507	8	31.882	AGGTGCCGATAGGTTACACGGATCATTACTCGTACCTGGGAGATCCCTGCTCATTTGTTAGTATTTGTAAATGTACACACACTAGATGTC
54	ZMC129478	8	32.863	AGAACATAGCTAGAGACCAAAAGCGGCTTTCGTTAGCGTATATAATGGCATCTGTTTGTACTAAAATGATAGTGGGGAAAGGGGGAGAAT
55	ZMC127724	8	32.894	TTGTCAAAGTGCCCTAGTATGCCTTCTGTGTGAATGACAATAATGGAGACTCCACTATCATCCTATACCTAATTTTATTCCTTGGAAAGG
56	ZMC72767	8	33.512	CCACTCTCTTTTTAGCTAAAACATGTGCTAGCATTGATCTCAGAAAGTTAGACTTCAAGGTTCATTGACCCTCATAAGTCACAACTAAGA
57	ZMC128130	8	33.679	GATCTAATTTCATACTAGAATGTTTTTGTGCCTCCTTTGTCTGGGAATATAGTGGATATCCACTGCTATACAAAAGCAATATGAGTAGTG
58	ZMC73369	8	35.316	GTAGCCAGCGATGACTAGTCCGGTCCTCGAAATTGTTGGGTACCTAGCAGAGGAAAGTGAGTTGACGCATAATGTAGTCTTCGCTGGAAA
59	ZMC71537	8	36.771	TTGCTTTACTGGAAATGAACAGGTCGGCATAAGATGACATACAGAAAGGAAACTAAATGGCAAATTTAGGCCTCATGAAAAGCACACTCT
60	ZMC136635	8	37.924	AGCTCGCATCACAGACTCAAGCAGCTCGAGCTCTCATCTTCCAGAGTACTCCCAGAGCACTGATACTCGAAGAGGTCGAGCTTTCAAGCA
61	ZMC12632	8	38.654	ATGGAAATTGACAAGATAGACTACCTCTCGGTTATCATATATTGTAGGAGTACTCACCGTTTTTACTGAATCCTCTCTGCCACACTTGCT
62	ZMC154064	8	39.813	TAGAGGTTTTAGAAGCTTGCCGGCGCAGGCAGTTGTAAACAGGCACGTTCCATGATCATCCAGTCACTGGACGAGGAGAGAAGCAAAAAT
63	ZMC67051	8	40.563	TGAATTTCTCAATAGCTTTTGCATTCAAGCTCCTAGGATATGATATCATATCTGTTGTACTTATGCTCCTTTTTCTTTGCTGCAAATTAG
64	ZMC76575	8	41.407	TTAGGCATGGAGGCACATACAAAGTGCTGAGGAATCTTTTGAAGAACAAGTTAGTGCATCATGATGCAACTAAATGTGAGTCATTGATAA
65	ZMC133211	8	41.735	GATGATTATGATATATGGGGATACCAATTCATTGGAACATAATTTTCCAGCACTGACTTGGTCAGCCAAAAATGCTGCAATTCTGGTTGT
66	ZMC136978	8	42.427	TGTCGACTGTAAGTTTGCAGCCAAGGTTTATGGGATGCCTCTGAAGCATGGTGCCCTAGTAAGTGAAAGGCATACCCACTACCCACTGTT
67	ZMC82539	8	42.94	GCTTCGTTCACTTTCTCAGTGTTAGAAGATCGTTCAACGAAATGCCGTGCTAGCTTCCTATCACGATGAGTCGGCAGAAATTCTTCGTCG
68	ZMC107960	8	43.433	TATCGAGCCCAGAGGGCGACGGAGAGGTACTGTTCTGTGGGTTTTGGCGACTTTTGGGTACCGCAACTTGTTTCTCGTCGTTAGCTGCTT
69	ZMC98616	8	45.204	TTCGATTTCTCTTTCTAATTGATATATGCAGCAATTTTCCCATGAAAGATGGCAGTACAGCTATCATCCTATCACCTTGTTCACAGGACA
70	ZMC117668	8	46.381	TTTCCATTGCCCTGAGAGATTTGGTGAGCAGGATATGGTGGATGAGCACAGAAGTCGGTGTAAATTTAGGGTGGTGAACTGCAAAAATGA
71	ZMC1917	8	46.876	GTTTATTTCATTACTAAGATGCAAGTAACTGTGTGGGCAGGAGTTCCTTTCATTCTCAAGGCTGGTAAAGCACTAAGCTCTAGGAAAGCA
72	ZMC89907	8	48.026	AGAAATATATTGACAAAAAGAACAGATAATACCTGCTCTGTTCTGAAACAATACATGAAACGGAAATATAAATCGCTAGCAAACTACACA
73	ZMC30439	8	48.673	TGGAAATCTGACATTTTTCTTGGATGTGTCGCGTCAGCCCAGGGTTCCATTGAGTAATAAATAACTGGATTCACAAATATGAATTTGGAC
74	ZMC142523	8	49.819	GTATTTCTGTTTGGTCTGATACAATTGATACTTATCCTGATTCCTGTTTGTGTTTTTTGGGGTTTGTCTACAGGCATCCAATGAAAGTTC
75	ZMC136502	8	50.563	GGACTTGCTAGTGTCAAAGACCCATATAGATCAGCTAGCACAAAAGTAGCATAATCAGGTGATTAGGCCTCTTCTGTAACTGAATGCTAA
76	ZMC79256	8	52.902	CAGATGTCCTACGGGACATAAATGAGCTAGTGCTTCCTGCTTCAATAGATTCGGCCCTTGATGTATGAGACGAGTAGCTAGAATCTCGGA
77	ZMC75911	8	55.868	GTCACAGGAATGATGGAATGCAGGCAATTACAATTTTTTGGTAAAGGAAAAAAATTAGAGTATTATTTGAAGTAGTAGAGGACTAGCACG
78	ZMC133873	8	56.344	GTCGATCTGCTTTTGTAGGAACCGTCGAGCACATTGTTGAAGGAAAAAGAACAAGGATAGGCCGAGCATGCCTATGTAGGAGACTAGGAG
79	ZMC92820	8	57.269	TGGGAGGACTGAGGCTTGGTCAGTGCTCAGTGGCAAAAACTTATCCCTTAGCTTCTGCATATGAGTATATCAAGTGTATGTCTGTTTGCT
80	ZMC29852	8	57.611	GGTACTCGTGACGGGAGTATTATATCTTGAGCAATAACGACACAGCAGATCCGTGAAACATCTAATATCCATTTTGTCGCATGTGCAATC
81	ZMC64673	8	58.812	CAAAGGAATTAGTGAATTACTAAACATATGTGTTCAGTATTATGGCTTCTTGGTAACAAAATTCTGAACCTTTTTAGGTTGTATTGCTCA
82	ZMC108231	8	59.03	GGTGACCTGCAGCTGTAGCTGGCGGCAAGCCCATCGCTCCTAGTACTAGTAGCTAACATCCACTGACATCGCCGCAAGACAGCTGGGAAC
83	ZMC121797	8	59.749	TGATATCAGTGTCTTCTGCTCCTGCAATCAGAAGATCATCAACATAGACCCCAATTACTAAAGGTTTAGCTGCTGTCCTCCTGGTATATA
84	ZMC16901	8	62.111	GCTGATTTAGGTCTGAAGTCTTGCTTGACTCAAGAATTGAGATAGTACGGCAGAACTAGGGGGGTGCAATTCACTTGTAGGCATCCGTAT
85	ZMC60642	8	62.712	ATAATGGTCGTGCAAATATTGAGATGGATCGTAGTGCATTTATAACTTTGCAAACATTTTCATTATTTACAGGCATGCCCTCAGTCATCT
86	ZMC22620	8	63.156	TGCATTCTGATCAACGCATGAGCCCTTCGTTGCTTTTGATGCAGATGCAGCCTTAGTTTTCTTCTGCTTCGGTTGACATTTCAGTTCAGG
87	ZMC3538	8	64.009	GTAAGCAAGAGCCTGAAAAATCTGAAAGCACCAGTTACGTACTTCTGACTCCGAGAAAGGTTTGACTCTATCTTTCATAAGCTGATAGAG
88	ZMC10183	8	64.668	ATTGAAGCTTTAGGCCATAGCCATATATGGTGGAACATTTGTGTCCAATCAAAATTTATCACAAACTAGAAGTTTTCTTTACTTACTCTG
89	ZMC110141	8	64.917	CAACAAGTGATGTCGCCGGTTTATGAGAGTCTTCAGGGTCTTCGTCGTTGTCGTCATTGTCCTCACCATTTTGGTCTAGTCCTTCCTTTG
90	ZMC89567	8	65.261	GATCTCCAAATCTGACTTATATTTTTTCTGTTTATTGCTTGTGTCTGCAGAGCCATTCAAACTCGTGGGAAGGGGTTTGTGCTCCTGCAG
91	ZMC155977	8	65.515	ACTCAGCTGGCGTGCACATGTCGCAGAATGTCAAAGGGAGGACAACCCACAAGACCGAGAACCTGATCAGATACTACCACTATCACAACT
92	ZMC88259	8	66.429	GCAGATGATGCAGCAGATTTACAAACGCTGTAGATGGAAGCACAAGAACCTGAAGCCTGGAGTTTGTGGCGTAGCTGGTCTCGCCGTCGC
93	ZMC80143	8	66.71	GGGCTGTTGCCTGCACGAGAGGCCAAAGCTAATAAGGCCCGGCCACGCAGAATGATAGTACTGTGCCGTCACACGGGTCACATGAACGGA
94	ZMC9577	8	67.615	CTCCTACAGCAGCGTCTTCAATCTGACGATTTATCTATAGTTCCATACAGCACGCTGGCAAGTGATAATGCACCAACTGGTAAAGACAGC
95	ZMC62600	8	68.351	CCCGGCGCAATCGCTCGCTCTCCAAGCTCCGTGGCGTCGCCGTTGCCAACTCAAAACTCCAATCCGCCGACGAATTATGGAATCGCGACG
96	ZMC102835	8	68.409	CTCAAGTAAACTAATTTCAGGATCTGCGCGCTATGTTTCTTCTAGGTCATCTTTCTCTATAAACGGCTGCATTTTAGTTTGTACACAGTG
97	ZMC18044	8	68.937	AAGATTGGAGTCACCAAGTTTGTAGCACGGTTGTTGGATAACCATAATGCGCAAATTCGATGTGATACCCTTGAGCTTCTGTGTTTATTA
98	ZMC82493	8	69.229	AACCTGTTGTGGCCATATGGTTTCATACATTCAATAGGTTGTTGCTGAAATGGCTGCAATTGGATTTGGATTGCAAAAGGACGCATTTAC
99	ZMC44868	8	69.595	AATTTTTGAGGGACTTATTTTCAAACTGTGTTAGTTCCTGTGATACTTTGAACTATGCCCTGTTACTGCTGTAATTGGCTACATGCCTGT
100	ZMC117264	8	69.988	GCCACTTTGCTCGTTTTCTGTTTGTTTCTCGGCCAAGGATGTACCGGCTGGCTTCACCAAAATTCATCCACGCAAAAGATGTGGGCAGCG
101	ZMC41974	8	70.704	GTATTGGAGGCAGCATTAGACATAGCGAGGAATCCAAATACATGCAGGCAGCATGGATAGTTTCATTGAAGGAGGCAAAATGAATATTAT
102	ZMC36098	8	70.874	AATCATATGCTTTTATCAACCTGATGGAGGAGAGGGGCATACTGCAAATTTTTTATGTCTTCCCCAGGAAAGAAGATTGGTACAGTAAAT
103	ZMC71865	8	71.366	TTATTTCCTTTCTGGGGAATTGTTGGCACTTCTAGTGACATACGATGAACCATGGTTCACAAATACAAGAAATTTCTGGGTTGGGCCAGG
104	ZMC94861	8	72.242	TGGATACCTTCAAAAGTGAAGCAAAAAATATGGTGGTTGCACTTGTTGATATGGAGCGTGCTTTTGTTCCACCACAGCACTTCATCCGAC
105	ZMC8416	8	72.764	CTGTTTGGTTATTGTTGCCAAATCTAACAAAATTCTCCCACTGTCAGATATCTTGGTGGTGCATTTGATGTGGAGTCACTTGTGGAGAAT
106	ZMC56099	8	73.563	GCGACCTGCCCACTTTGCAAGTTCAACATTCTCAAAGGCAGTTGACATAATTGACATACCCGAAGCATGGGTGCGTGAACATCCAACTTG
107	ZMC35021	8	74.166	ATCTTCTAACTGTTGGAGGAGCGTACAGAAATGCACCTCCAAAGACCCAATTTCACTGCCGAACTGACCGTTCTGGATTGATTAGCGGCG
108	ZMC136223	8	74.897	CTTATTTCTTTCAATTGGGCTAGCTAGATTTTATGCTGTAATTTCAAACATGATATACATAACAGGTCAAAAGACAACTTCGGAAACTAC
109	ZMC54245	8	76.345	TCAGCGGATCACATCGTTCTGCGCCGTGAGGCCATGACAAGGAACACGGTGGTGGAGCATTATGTGACATATATGCTCAGGCAGTGATTG
110	ZMC8532	8	77.588	TGTATAGAAGGGGAAGGCTTGAGGCTGTTCGCATCAAAGCCAGAGTAATAAATTGGACTTTGATGAAGTGCCAGCATCTATTGAGCAGAT
111	ZMC3571	8	81.729	AGAACTGCCATTCCTGGCAATGAGGTGTTACTCTTTGATACAAAAATCCACTGTAATGATTATTACAACAGGCACATTCCTGCTGGCGCT
112	ZMC117689	8	81.8	AATCAGATGTAACCACAAGGTACTACTAGATATATTCTCTACAAGCAGCAACCATTACAGTGCACAAGACACTTCCATTTGCAAAATTCA
113	ZMC57855	8	82.841	AGTTTATTTCCTTGCTAAGCTTGTTATAATGAGATGCTTATAAAAGGTTAGGATATATACTTTGTTTTGTGCATAACTTGCTCTATATTT
114	ZMC53167	8	83.326	ACTCCAACAATTTCGCAGGAGTAAGTTAGTACTACTACAGTAACAGTACTATATGCACATGTGACAGTGACATGTTTACCATCGTTTCCT
115	ZMC77572	8	83.854	CCATCTCGAACGCCATTGCATCCTATTCAGACTCCGATGCGGGATCCAGGAGGTGTGTTTTATATGCTTTATGGTTTATTTATGATCAGA
116	ZMC119420	8	84.27	CTCCCATTGATTGAACCGTGTGCGTGCCTGCCTGCGCTTGTGTGTTTCAGGGCATTGTGTGTTCCGGCGTCGCCTACTACGTGCAGGGCC
117	ZMC35960	8	85.034	GCAGCCATAGATTATATTTTCTCTATTGTGGCTGAACAAAAGAAGCTTTCACAGTGGCACCATCGCTAGCTCTACATTGTAAAAATAGTT
118	ZMC58687	8	85.61	AAATATTAGTATGATAAACCAAGGACTTAGGTGGTAAATCTAGAGTACGAAAAATAACAGAAGTCAAACCCACCAGCTGCGAGAATGTGA
119	ZMC100359	8	85.76	TTATCGCATTTATTTTTATTTGCTAGTAACATTATTCGTGGTATGTTTCTGATATACAGGTACAGGCTAAGCTTAGCGTGCAATGACAAA
120	ZMC78043	8	86.867	ATAACATGTGGTTAGCATGAGACCAGGGTCAAGGTCAAACGAACAGCACTCTCTTCTTTCACATGGTTTCCTTAGATATCTTATAGCAGC
121	ZMC97269	8	87.363	AGTATAGTAATAAAGTTTACCACACAGTACAAACACAAATGTCTCAACCTGCCCTCTATAGAATGATTTGTAATCATCTCGAGATCTGAT
122	ZMC13300	8	87.55	GTGTTTATTGTCTAAGTCATGCAAACCAATGTTTATGAGCACATCAGTAGTGATTTATCATGTCCAATTTGAGGTAATAATAACCTTCCC
123	ZMC117600	8	87.59	TGCTGGCAAATTGATCTTTTCCTTCTGGTTTTCATAGAGGCTTTACTGTTAGCTTTTTGCAGCGTCTTGTCAATTCATGCGTTTCTTTGC
124	ZMC35640	8	87.795	ATTCAGATAACTATAGCTATACTGCGCCAAACATATGTAAAAGAAATTACTGCCATGTACTAACAGTTCATTTGCCGCACATAGCTGAGC
125	ZMC29338	8	88.441	GTAATATTGCTCCGATGGACCAAGTTTCTCATGTACCACGTTCTCTCAACGAAACAGATTCAGGGTTGCGTTTGATCATTTGAAACATAC
126	ZMC45446	8	88.727	ACCTCGTCATCACAATTGCCTTGCTCGTACTTTTGCAGCTGCGAATAAAAGCATAGCTAATATGTTTCTGTGCAAATGAATATTCAGTGC
127	ZMC47702	8	89.245	TTATCCCACAACTTAGCTAGTTTCTCTTGTTTGTTCTCTCCATATTGTTCTTATTATGCTTTGATAGCCTGTATGGAATCTTCCCTTCTC
128	ZMC48162	8	90.017	GCCAACACCACGGGGATTCCCTACAGATGGACCGCCTGCAGGTTTTTCAGCGGCTCTTTCCTGGCAACAACGGCTCTGTTCTTGTACGGT
129	ZMC147530	8	90.452	GAATCAAGAGTACAATAAGCCATGTTCCAGTTGTACAGCCCTCTGATTTGATCCCTTCTCTTGTGTGTCTGCTCAACTTCTTGAATCTTG
130	ZMC24481	8	91.246	GATGCTGCTCACCATACTCATTTAGCGCTCAACTAACACTACCCCTACTTTCTAATCACCCCCACAGATATTGTCTCTGCAGCCTTCTCT
131	ZMC7519	8	91.624	GTGTTGATCAGAGCTCGTGCCCGGGCAGGTAGCCGTCGATCATGTGCGTTAGGTTGGCTTCAGTTCCTGACGAACCCTCGTATAAACAGA
132	ZMC81297	8	92.252	TAGCAGTAAGTTATGCTGACCCAAAGAAAGCCAGCTTTCACTGGAGTTCAAGATGCAGTGGATCATTTCCATGGTAAGGAGTGGACACCC
133	ZMC9618	8	92.782	GAACCCGCGGGATTCGTTCTACCCGCCGGAATTTATTTGACCATGTATAAGCCTATCTATCCTTGATTCCATGAACACGGGCGACAATAT
134	ZMC52679	8	93.266	AAAAGACTGTCATCCTGTAATGAACAATAAATACATTACGGAAATGAAATGACCGCATCGCAAACCACTGCACCGTGAGTTACAATCTGC
135	ZMC51725	8	93.685	GGCATCTAAAGCCAGAGGACAGCAATCTGTTTCCCTATGTATCTGCAATATTTTTGTGTCTTTTGAACAAAATCTATGTGTCATTTCCAG
136	ZMC94080	8	95.342	GCGCCATTGCAGATCAATGTCTAGCAGATCGATCAGCTTCTCACGTCTGACAGCATCAACCCCGTCAACTGCTCATATTTCAGGGTAGAG
137	ZMC15228	8	95.446	GACCCAGCTGGTCTTGATGCCGTTGGGCGCGCGGCCGCGGTAGAAGACGAGGGTCTTGCGCATCCCGACGACGGCGCGGCCGGCCGCCTT
138	ZMC19577	8	95.702	TTTTTTTCTCCCTCTCCCCGTCATCTGTTCGTCACAGTCATATGTTTGTCACATCTCTGCTATTGTTCATTCAATGTAAAACCAACAACA
139	ZMC83046	8	96.053	TTATTGAATAGTTCCTCTGATTTTGAGTAGGCTGTTCCAGCTATGTTTGCACTGAACCAATGACAGCAACACCCATCGGTTCCCCCTGCG
140	ZMC7771	8	96.699	TATAACACACAGCTTTATTTCTCTTTTGTTTCATCAAACAATCTTACTCCCTCCGTCCCAAGTTATAAGTCATTCTGGACTCTTCAAGTT
141	ZMC109436	8	96.839	GGTCACCTTACACTCTTTCCTGCGGGCCCAAAAAAGGCAGAATTCCTAGTACCATCGAAATAACAAACTTAGTGCCATCGATCAAACCAA
142	ZMC26892	8	97.511	GCAGGTAACTAGCTAGAGACCAAGACAGGACAGCTTGGTTTGGCTGGTTCGAGCACCACCGAGTGCAAGTCCATGTGCCTTGCTGCCGCC
143	ZMC114270	8	98.203	TCCAGAAAGCACAAGATTGCCTTCTGCCAATGGGAATTACTTCTGAAAATGTTGCTCATAAGTACGGTGTAACAAGGCAGGAGCAAGATC
144	ZMC53727	8	99.736	GTACTATACAACATTGTAGATATCAAGCGAATGTGTCACAAAGAAAGAGAAACTGATGAAGTCAGTTTGAATTTATTCAGTGGACTAGAT
145	ZMC45649	8	99.82	ACCCCGCATATTGTTGATGATTATAATGGCAGAAGCACCAGCAGCTTCAGCAACCTTAGCTTTTGTAGTGAACGTACAGTTTCCCCTCTC
146	ZMC63284	8	100.42	TCATAGCAAAAACAACATCTTCCCCGGCAGTACTAGCCAGCTCCTACAATCATTCAACAACACAACAACAGCAAAGCTGAGGTTGCAAGT
147	ZMC113669	8	100.566	GGGCTGGGCACTGAAGGTCAGTAGGTACTCCTAGCTTTTGTGGTTAGCAAACAGGGACTCGATAGCTGAATTCTTGGCGCGCTCATCATT
148	ZMC3177	8	100.904	CGTAGACTCGTAGTCATGGTTAGCTCTACAGGTGTCTGTCAAGGGTGCATTTGGAACCGAATCATTTTGGTTTCTAACTCGAATCCGTTG
149	ZMC106075	8	101.518	CGGATGTTCCTAATCCATGGCCGGCCGCCGCTAGTGGGGCAGGGTGCATCAAACCGCCCCCTGCAGCAGAGGCCTGGACCGCGGAGGACG
150	ZMC80634	8	103.322	AAGCATAGTTGGACAAGGAGCCTAATATCAGCAAGCAACACATTAGATTACCTGTACACAAACATGTATAGTAATTCTGCTCTACTCTCT
151	ZMC66591	8	106.804	GCATCGTTGTTTGTCTGACGATCTTGCCGTCCATGTCTGGGATGCTGTCGCCCGTCTGTAATCCAGCTTGTGATGGCTTCCAGCATTGAC
152	ZMC20895	8	106.922	AAGTTCACAATAGATTCTAGAAGTCAATACGTACCATATACATGGGAATTTGCAAACAGTACAGGGAAAGAGACTGCATAAATTTTATCT
153	ZMC104776	8	107.848	CGTTGTTTGTCTGACGATCTTGCCGTCCATGTCTGGGATGCTGTCGCCCGTCTGTAATCCAGCTTGTGATGGCTTCCAGCATTGACTTGG
154	ZMC70085	8	109.199	ACATTGTTGAACACTACTGTCATACAGTGGCGTGATGTGTTTTGTTACTATAAGCTGATAGATTCTGTACATAGATAGTAGAAACAAGCT
155	ZMC66151	8	109.252	CCAAAAGCCCTAAACACGAGGAATGAGAAAAGGATAGCACGGTCTTCGACTATAAACAGGAAGTGGATCAATACATATGGTTCTGTTTTG
156	ZMC133730	8	110.773	ACCAGGTAAAATCCACTCAAAGTCTACCTCCAATAGTTTCCTTACGCTGTCCAGTTGCAGGCTGACTGCAAGTTATACAGTAGATAGATT
157	ZMC47023	8	111.042	TCTGCTAAAACAAAGTTCAATCACTCCAAATGTACCTCTCCAGTGCCAATAGTGACGTCAGTTAGTCCAATTGAATCCTTCACTTGTATT
1	ZMC124024	9	0	TTTGTGCATCTACATATCCTCTTGTAATTACACTAGAGGATCACCTCACACCAGATCTCCAAGCCAAAGTAGCTCAGGTGAACTCCACAT
2	ZMC37664	9	0.632	AGAAAAAAGAACAAGAAACCCACCTGAAATTTTGCCACAGTTTCAGGTGTTCTCAGGAGGCCCTGAGGAGACTCTGCAGCCAGCTCAGCT
3	ZMC46653	9	0.918	GCTCGAGACTCCACTAACAACTGATACTGATTGGTTCATTCCATGCACGCTCAAGACCACAAACGTCCTGCAGAGATGAAGCCCAAAGTC
4	ZMC126048	9	1.136	GTGGGTGGGCACGGCACCAACCATAGCGACATGGTCACTTGCTGGCATGTGACATGGTCACGTTGAACCACATGCGCATTATTCAACACG
5	ZMC128966	9	2.349	TTTGAGCAACCCACGGCTCCATTTCAGTTTTCAGCCCAGGTCAATTTCCGAGACTTCTTCCACTGGCAGCTCAAAGGCATCAACAGCTGC
6	ZMC149956	9	2.873	GCTGGCTGGGAGTTGGTTTTCTACGCAAGTCAAGTCATACATGTGCTTCTTTGGGAGACCTCAAACTACAAGTTGCACATAACGTAGCAA
7	ZMC150641	9	9.03	GAACCAGTTTGTGCTTTATTTCTGTTGGCAAGGATAGATCACTATTTGGACTAGCAGAACGAAGGTGTATGCCAGTAGCAGTATCTTAGT
8	ZMC31547	9	12.114	TTTGATCACCTTGAAGACCTCTACGCATTAGTGGTCTCAAATTTACTTTTCGATAAAATTGTCCAGACCGGTCTGACTGGTTTATGAAGT
9	ZMC145728	9	12.707	GGCCTGCTCTGGTCGTCGTCTGGTCTTCTCTGCCGCTCCCGTTTCGGTTCACATGAGCGAGTCAACGGCCGGATCCGATCTGCCCTCTCG
10	ZMC127091	9	19.096	TGTATCACATATAGTCTACAATTTCTGTGATGTACCAATGGTCTACAAAAATGTTGCAGCTAATTTCCAGATACCTGATGAAATAAGCAA
11	ZMC3950	9	19.811	GTCCCTGCCATCTTGCGTGCACTACTCCATTCCTTGTATGCGTCGCAGAGTCCAGCCATGCCCGTGACCGACATCTTCATCGATCGTCAA
12	ZMC112914	9	20.043	AGCATGGTTCAAGGAGCTAGCAAGGTTCAACGCTTGACGAGAAAATAAACAGGGTTTTGTATGATTTTCTGCTGAAAAACAATAAGTAGG
13	ZMC83404	9	20.855	CATTCTATTGTGTCACTGATTGAACAAATGTGCTTCTATAAATCCTTCACACATGATCCTATTTGATTGAATGCTGTATCCAATGATCAT
14	ZMC54060	9	21.624	ACACCTATCAGGCAAAACATTGCAAGCTGTAATCTCAGATTGGATATCCAAGTTCGACAACAGGGAACTTGGTAGCTATCAACATTCACA
15	ZMC44577	9	22.068	CAACCAAGCAATTTGACACGGTGCCAAACAATTATGTAGCACACTTTATATTCACCAGTCCATAAAGTGCGCCATAAAGATTCTGGAATA
16	ZMC54593	9	24.385	AGCAACAAGGGATTTGGTTACTCAAAGTATCAGCAACTTCACTGCATAATGTAGCGGCATCAAATTCTAATAGTTGCATTACTTATAAGG
17	ZMC30846	9	26.327	AATATGCAGCGCGTCAAGGATTGTTGTGCCTAATGTAGCGCAATCAGGGTGTGCAGTCATCACCTTGATAAAAACAGAAACTAAGACCCT
18	ZMC80665	9	26.429	TTTTGGCAGTCAGCTGACTCTGCCAAACTAGCATCTCCGGTGTACTTTGTATATGCCCGAAGGAGAATAATCCACCAAAAACCAGAGTCC
19	ZMC139893	9	26.853	TATCTTGAAAACCTGTGCTGTATTAGACCTTTTGTTATTTCAGACATTCGATGTGATCATTCTGTGAAATCCATGGCGCTACAGGTTTTC
20	ZMC127349	9	29.789	GAAAGGCTAGCTGGATCAATCGATGGTCAACAAGCAAAGAGCAGGATTCCAGAGCAAAAACTCAAAGATCTTCCAATTATCAATGCGTGG
21	ZMC144545	9	32.437	TGCATATAGGAAATCGCAAAGGAGACTTTTACCGCATGTGCTTCCTTGTTTTATTTCTCTTGAGGGTGAATGAGATTTTTCAAGTGACAT
22	ZMC136817	9	33.823	ACCAATTGCAATTCATGTGTGACTATTATGCAAAAGCACCTTCAAGGTCATTTGTCTCATAAGACAATTGGTGGTAGCATTATGTTGCGA
23	ZMC63787	9	35.253	AATTGTCTGCTTCTGCACAAGCTCAACTCTCTTCACAAACCTTGGCACGTTACTGTTCCTATTTGACTCCTTCATCCTCCCCTGTAGTAA
24	ZMC121921	9	35.433	GCCCAGCCCATTCCACTGGAGATAACAGTTTCAAGTTATAGGAAACGGGAATGTTGGAGGAGAAAGAGACTGTCCCATTCTTCTTTTTGG
25	ZMC4022	9	36.159	TCTGTGCTTTGCTCATATGACATCTTTGCTCTAGTCTTGTTTGGTGTACCCGTTGTGATCTTTCATCCTTTTTTGCTTATATTCTGATGA
26	ZMC36338	9	36.642	TCATGGTTTGTAGCAAGGATGGCTATCAGTGGTTTTCTTTGCGAAAGCAAATTTTGTGCCTGGCTTACTACAGAAGGATGCAAAGGGGAG
27	ZMC77537	9	36.982	AGCAGAATAGATAGGCACTATAGAAACATTAGCAAAATATAGGTATGATCAAGGGGTTAGAGCCTGCCTGCAAACTTCTAATCTTTGGAG
28	ZMC883	9	37.024	CATATGTAAAAAGATAAAAGAAAAGAACAAGAAAATTAGACAACGCCTAATCATATTGAGATATCCATAAGCATGGGGGAAGAACTTGAG
29	ZMC46469	9	37.259	TACTCATGCCCATGCTAGAGTTAGGGCTTGCTGAGTACCTTATATGCTCACCCTTGCTGCTACCATTCAGTTGAAGAAGAAGAAGAAGTT
30	ZMC141045	9	37.606	GAATGCTCTGAGGTTAGCTGTTGGTAGGGCCTCAAAATCCTCTAGTTCATGATATACAGTTCACGTGACGTGTAGCCGGTTTCTGTGCAG
31	ZMC76190	9	38.065	TCTTTTGAGGGGGATACAACAGATCCAATCAAAACAGTAAGGCCGCCTGCATCCACCACAGCTTTCTTTGCAATACTAGACTTGAAAGTT
32	ZMC108205	9	40.506	TCTGAGGCTGTTTGCAAACAGCCTGGCCAAACCTGCCTGGCACAGATAGCACGCCCAGGCGTTCGATTTCAGACACCTGGGCTGTCATTG
33	ZMC129463	9	42.649	ATTTCTGCTTCAACTATATTCAGTTTAGATTCTGTGCTCTAAAACACGGTAATGTGTGTGTTGGCTGAGATAATATTCATATTTTGTTTA
34	ZMC8561	9	43.173	GCTTACTTTAGATAATGGAATAAAACAATATCCAGCCTTGGCCTCAAAGGAGGCTATGGTCAATGATCACTTATTACTACAAACTTGCAG
35	ZMC21858	9	43.363	GAATAACCATGGACCTGATCTTTATTCTTTTGGATATGCACCTGACGGTCACTGTCTGCTAGCGTCCATTGGTGATGCTTGACCAGTCGG
36	ZMC59402	9	43.77	GGGTATACCTTCCTTGGGTACATTGTTCAATGAACTCACCTAACAAAGAGATGGTTAGCAACATTTTATCGATTTCGATCTATTTCATTT
37	ZMC9922	9	43.918	GCACTCAGTAGCTTATAGCTGTCAGATCCGCCAAATCCTTGACCTCGATTATATTACCAGTGAGATGAATATAGTATGTCGCTTGTATCA
38	ZMC65022	9	44.213	CAGAAAATGCAGTTTGTTCCAGAGCTCCACATGTAGAACTGACACATGGTTTCCATTCGCATTAGCATGAATGCAAGGTCAGTAAATCGT
39	ZMC58834	9	44.254	GGAGTAAATATTGTCTGTGTGATCCTCACCTGTAAGGTTTACTCACTGTGGTTGCCCTATAGGTGGGGCACATTTCACTGATGAATGAGG
40	ZMC21342	9	44.514	GCTGTGAACCTGTGATGACTTGGCTTAGCTTCTTGATGCAGCTTATATATCTTGACACGGAAATAAAGGAAAGCAAGAAATTAGCGCCTG
41	ZMC101643	9	44.571	GGAAGTATGAATGCCTGTAGGCACTAGTCACAGAGATAGATGTTTTCATATTTCCTGGTTGAGTCAATTATTCGTACTAATAGTAATTTC
42	ZMC102950	9	46.407	ATCCAAAACATGAAGAACAACCTGGTGCAGTGTGAGGAAAAAGAAAGGGACTGCTCAATCTCGGACGGCTGGAAATGGCCATTGGCATGA
43	ZMC104946	9	47.577	ACACCAAGAGGTTGAAACAGCTGGGCCGCGTTTCTGTGTATCGTCGCTCATATATATAGTGGAATTCTACTGCATCTTGAATAAATGCGA
44	ZMC18880	9	47.901	GAATACGTGTGCCCGCCCTACGTGAGGGCTAGGTGGTACGTGGACTTTGAACACGGGGTGTTACAGTGGTGGTATCAGATAATTACCTCT
45	ZMC628	9	48.358	GTACAAATGTGAACTTCAATGTATCGAATTAGTGAAGAAAGCAAAAGGCAGACTTGCCATCTTCTATCCCCTTCAGAATTTAGGCCCACT
46	ZMC12241	9	48.847	ATCTGCATGCAATAAGGATTTGAAAAGAAAGACTAAAGGACTTGGATTCTACATGCACTTGGCATATTTGTAGAACCAAGTGACCAAATT
47	ZMC26509	9	49.057	TAGGTTGATTTTGGGACATAGGCCAAGTTCTTGAGCAAAATTTTATTGGCTTCCATTCACTCCACTCTGGTAGCCATCTTCGATCCTTCA
48	ZMC53208	9	49.314	AGATGGCCAACAAGAAAAGGCTAAGGTTTTCTCTTTAGCGAAAGCAACACTTTATGCAGGCACTTTATGGAAATGTTTTCAAAACAAGGA
49	ZMC120692	9	49.379	ACATTCCATATGGATATGTGAACGTGGTCTTCTTTGGCCATCAGGGTGAATTGGGATTTGATGATATCCCAAATTCCCATCAAGGAAATA
50	ZMC100897	9	49.587	TGCTATTATTTGAATTGTGGCATTAGTTCGTCGATATCACCGTTGAGTTTATTTGCTTTATTTGATCGGTGATATGTCCTAGTTCCACCG
51	ZMC75593	9	49.67	ATACATTTCAAGGCCTGATGGAAGTTGTTTGCTTGGTTGGCAAACGCTGACTACCGGTTCACCCTGATTCCAGTGCGATCTTTTATCAAA
52	ZMC110040	9	49.707	GAGTACTTGCTGGAAAGCTTATCGAGTTTAGATTCCAGTGCCAGAAATGGCATGTCATTTGGACTTCCTAATCAGAAGTTATGACCAATT
53	ZMC146992	9	49.841	CTCAAGATCAGTTATTTTTCATCTTTCAATCTAGCTACATTATCCTTTACAGGTACATTGTTGTGGTATATGTTTTCTACTATTGGAACC
54	ZMC50187	9	50.012	GGAAAGAAAGGAATACAATTATCCTCCAGGCAAGAGGAAAGACCACTGTACGCTACAATGCTTGAGAAGGAGGAAATCAACAGCCACTAC
55	ZMC100168	9	50.248	ACACTACAAGAATCAACCAATTCACCTGGAAAAATCTATCATTCCCTAGGGTTTTTAGTAAATCGTATGGAAATTCAAATTTTTCCTTAG
56	ZMC103591	9	50.306	GGTCCTTAGGAAAAATGTACAGCCTCTGTAGAGCTTGAAACCCTTCCAGATCATCCTTACCATGGTTTGACACACCTTTTGCTTTGGTGC
57	ZMC100880	9	50.556	CAAAGTTGACAGTTTCAAGGATTATTTGAATTTTGAAGGTATCAAGACATCACCTAAAAATTCAGTAAAAATTATGTAACTTCAAGGAAT
58	ZMC9701	9	51.026	AATCTCTGAAAAGGGCCACTGGGATCCTGTTTTCATGTGTTACACCGGTTGAGAAGTGTTTTGGATTATTGGCAATGGAGCAAGCCAGTA
59	ZMC147948	9	51.235	TTTGCTTATGAGTCTTTATAGAAGTATTAGCAGATGATTTAGCAATCTTTGCCGAGATAAATTATCAGGGGTGAAATATACCTCTGAAGT
60	ZMC136791	9	51.521	GTCCTATAAACAGAGGTTGATACTATTCTAAGGTGATCCAAATGGAACCAACACTCATGGACGTCAACAAATTGCAAGGACAATGAACAC
61	ZMC126243	9	51.646	GAGTTTATTCATCCATTAGGTCAATATCATAAATTTTTAGATGATGTGGCAGCACATGAAGAACTTGCTAATTGGTGCAGGAGAAGGAAT
62	ZMC95203	9	51.652	GATTTTGACACCATTATATCTCGCTTATAGTTTCTTGCTGGCTGCTGCATACATTTTTCTCCCCCAATATTATGACAGATTCAATTTGAA
63	ZMC23710	9	52.026	TTGACACTTGCTGGCCTTTGAACTAATTCAGCGTGTGCCCAAGACATTTCCAGGCCCAACATTAGAACTATAAAATCCCATTATATCTCT
64	ZMC38302	9	52.296	TTTAGATGAGCTTCACCTCTTATGCTTTCTTGCATTTAGCTTGTGTGTGACTGTTAGTAGTAAACTCTCTACTTAGTCTCTTCTAGATAG
65	ZMC32731	9	52.716	GTTGGTTTTTATGAGAAAAAAGGGCCCAAACTGTAGGCCCTGGCACCTGAATTCTATTTGTGCCTCATTAGCATCAGTGGGCATGTGCTA
66	ZMC5570	9	53.209	TAGGCACGGCTGTCATGAGAATGCAGAGCGGCCAAATGAAAAATGTACTCTGCTTTCTTTTAGCCGCTCATGAGAATGTAGGATTACTTT
67	ZMC22034	9	53.77	TTTGGGAATAGAATGGGGAAGAGCAAAAAAGTTTGGATTAGGTTAGGAATTTGTGGGATTGATCTATAGTAAGTGTTCTACAATATAAAT
68	ZMC133713	9	55.013	TTTAGATATCTAAAAGTTAGCCACATGTGTTCCCAAAAATATATTCGTGTTGTGTTAGCGGTAGGAGATGTTGTCGAACGTCGGCTTTGC
69	ZMC21209	9	55.42	CTTGATTTGGCGTATTGCGGTAGCATAGCAAACGCAAAGAATCCAATTATGCGGAAAATAAAAGAGAGGAGATTCGATCTGCTCGTGTTT
70	ZMC76353	9	55.836	GCAGGTGCGAGCGACGCGACGCGCGCGTAGATCAGGAAGACAGGTCCAGACACGTACGTACGCGTAGGGGAATAAAGTCGATGGCGACGA
71	ZMC72543	9	56.461	AAACCCGTTGGATTGCTTTTGCCATTCCGAAGAGTTGAACGACTTCGCCGCCATGGCCAAAGATCTGTGGCCCTTCTTCGCCACCTCCTC
72	ZMC131443	9	57.617	AAATAACATAAACATGCAACGAAAAACTGAAACATTAGTGACAACTACTCTTCTCTCTATATTGCTTGGTGCTCTGAATAGGGGCCCTAT
73	ZMC27010	9	57.617	TTCTCATATTTCATTTCATCATTCAACAGCTATCGACGATGTGTTGCAGTTTCTTAGAGATTCTCTTCCGGATGTGCCAATTGCTGTTGC
74	ZMC49382	9	58.758	TTACCGCGACGCATGTGACCTATGCTGCCATCTGTTCAACATCAATATTATGCCTCCTCCATCCTCGAACCGCGAGATTTTCTGATGCAC
75	ZMC117993	9	59.66	ATGCAGTCTAAACAGAAGCAGGGCACCAGAAAATTGTACCGAAGGTTCACATTGGTACCATAAAATTATACAAACAGAAATCATATGCAA
76	ZMC97158	9	59.696	GCGTGTGCAAGTCCGGCAACTGACGACGCGGTAGGAACCTCTTCATGCCACTGTCTACACGTAGTGCATGCGTAATAAGGACGTGGACGA
77	ZMC114954	9	61.011	AATCAAATTGCTTGTCATCAGAAGTTCAACCTGAGCAGCTTTGTATGCGTTCATGGTGCTCTCCGCGGCTTCCTTCCTCTCAGCGCCAGA
78	ZMC21401	9	61.411	CTAGCGAAGGGATACGTGATCTTGTGCAGCTTTCGCGCACATGGCTCCTTGTCTGTAAGATTTCCAATTTGCTTACGGATGTTGGGTATT
79	ZMC126672	9	61.748	CTTGAATGCCACCCTCTACAAAGGCGGCAGGTGAAGTCAAACTCTCCATCTTAGCTTTCTCCTCAGTTTCCATCTTAGCTTTCTCCTCAG
80	ZMC57156	9	62.049	AATAACCGAAGACTTTCGTGCCCAATAAAGTACTAGCTTTGGCGAACGGGCGAACCAAGTCTGCGAGAAAAACTTCCACGCCATGGGAGA
81	ZMC107075	9	62.536	TTAGAGCAAATCTGGTACTCAAAAAGCCATGGGAACGATTTGAGGTGTTTTTGTAATACTAAAGAAAACAAAGGTACATGCTAACCTGCT
82	ZMC145073	9	63.6	TTACCTCAGATTCAAACTAATAATGCACGTGCAATCGCTAATCCATACTCAAAATGAAAGAAATGTAGCCAACGTTGGAGTGAATAGTGA
83	ZMC126497	9	64.496	TCTTTATTCGGAAAACAAATACTGTGCACAAAAATGGTTTGCAACAGATTTGTGGGACATTTAGCCAATTTGAATGTTTTAGGAACGAGA
84	ZMC55643	9	65.113	AAAAACAATACTACAAGCTCTGCATCTTCAAAGATGATTGTATTTCGTCAAACTGCATTTCTTTTGTGCAAAACTAAGCAGCTTGTCCTT
85	ZMC52908	9	65.859	TGCACAAATGAAGGTGGAAGGTGACGGATCTGGTCGTCGCTTCTTTCGGTGCCCTAAGGGAGAGGTTTGTATGCGGTTACCTATTTTGTT
86	ZMC77521	9	66.604	GCCCTAGATATCAATATGACAAATAATTATTTCTTTATAGCACAATCATTATGCAGAACACCTCAAAGGTGTTAGGGCAAAGAAGATGGT
87	ZMC156269	9	67.73	CAGTTTTGAAAAGTAACATAATTTTAGCTTGTAATGGATGGCTCAAATCTATTTCTTGTGTTACCTTTTAGAAGATGAAACAATAAGAGT
88	ZMC32075	9	71.284	ATCAGCTGATTCAGAGTTCTCAATCTGAACATGCAAAAAGTCCTATATTGTGGGGAGCAATGCTGAGTGGTTCCCGTTCATGGGGGAACT
89	ZMC143934	9	74.594	GGCAAAAGAGACGAGCACTATTTGATTCAATTTCAATATGTACAGGGCGTGTAGACAGGAGATTTGTTGGACTAGAGTCGCTAGACCATA
90	ZMC58202	9	76.756	TTTGTCAAAGTAACAGCTGGGATGCAATATTCAAAACAGGAATACTGTGAGTCATTTAGACCGTCATGATACCTGTTAGGGTCACAAAAT
91	ZMC68246	9	77.349	TCACACAAGTAAAAATGATCAAAATAAAAACTTCCTCTCGAACTTGTTTTTGTTGAAAGTAGTGTCTGGCGCCGTCCTATTCCAACGATG
92	ZMC120267	9	77.377	TGCTTTAGTTCTCTCTCCATGTTCTTCACTTTTGTATATAGATCATTCACGTTTTCAGTTACACTGATTGGTGCAAGGGACAATTCTAAG
93	ZMC50616	9	77.806	CGATGAATGGTTGACTCAGATCGTCAAGTCTCCTCGACGACGCTCGCTATCACTGCACGTCTAACGTGAGATACGTGATTTCAAAGGCCT
94	ZMC72135	9	78.77	GCCTTTCTGATGATGTGCAAGGAGAAATGCCTTGTGTTGTTAGTACACTAGTAACAATTTGTTGCTCATCACAAATGCCGCATGAGTCTC
95	ZMC39659	9	80.442	CTTCGCCTTTTCGGAACTGTGTCTGCCTCAGATGTTTTACACAGCAGCTTATCAATGCAGTATGCTCTCTCTTCCTGGTGTCTTGATTTT
96	ZMC132094	9	81.204	GTGACTTGTTCTGTAAGCTCACTGATATTCTACTGTGTGCAGGTAACCGCGATCCGAAGAACTATGACCCCTCCAAGCGTGGTTGTTCTC
97	ZMC60037	9	81.997	TTTATTCTGTGGCAGTTATCCTGCGATCATCATATCCGTGGATCGATGTGTTTGTGCATGACTCGCTAATGTTAGCAGTACTTTGTGATC
98	ZMC155056	9	82.265	GCAATGGTGACTGTTGGTCTTTGTTTCTCCGCGACAAGCACCATGCAAGACGCACGGCATGACGTACAGCCCCTGCTTGAAAGTCTGGGT
99	ZMC118614	9	83.579	TTTATTTTTATGCTTTGCAGATCATTATCCCAACAGTTGATACAGCGACCAACTACCCACCAAACTATGTGTGATCCATAAGGTTTGAGT
100	ZMC81087	9	84.318	ATTACACTCACATCGTCATCATCGTGATTCATTTCTATCCTCGCAAAAGCAAAATCATGGTTTAGGCTTGGGAGGCATGGTGAATTGTCG
101	ZMC131699	9	85.009	GTTGAGAATATGGGCGCTCCAACGTTTATGTTTGCAGCAACTTCACAGCACTGGCAATTGAACTAACAACCTACAAGGAAATAGTACTAC
102	ZMC44727	9	91.202	GTGTGATGGAATCTGAAACAGCTGAGGACAAGAAAAGAATGAACACAGCAGAAGGAATCGATTCCTTCGCTTTGCAACGATTAGACTGCG
1	ZMC38827	10	0	GTATGCTCAAACTGTGCTTGGTCTGACATGCTTATTTTTCATTGAAAATAGTGCAAAGGCTACTGACGCCTATGAGAGTGCAAGAATAAA
2	ZMC40859	10	1.408	GCATCTGTCGTGTACTGCTGTGTGCCTTGAGAGTTTTTATTCTCTGTTTTTGGCCTTCTGGCTATCCCTTTGGTGTGTAAATTCGAGCTG
3	ZMC36078	10	2.822	GGGGTCTAAGTGCTACTCGAACACATTCTTTGCGTGGGGTTGCATCACAATGCTAGGTTTTGTGTCAAGCATAGCTCTTTTCTTGCGAAC
4	ZMC39026	10	2.981	GGTTTGGTGAGGCAGCCAGGAAGGCCTATTGGGGCGTGGCCATGCTGCTTCCCTTTTGCTTGTCCTTGACTCTTTGTAGCCTCCTCGATC
5	ZMC124798	10	3.051	AACACTGATGCTCTAGGTCTCAGCAATGTTGCCTTCATATACTATCATGGAGTTCATTTGTCTCCATAAGAAAATATTGTTTGATATAGC
6	ZMC97168	10	3.364	ACTAAGCAAACGGCTTCAGGGGAAGTTCTTGTCGATCCTTAGGCCCTGCAGTGCCAAACGTGCAACGATAGATATGAGCAAGAATTTGCA
7	ZMC138535	10	3.654	ATGGAGAATGAGATTCAAAGAGACATACACACTGATATTGGTGTTCCCTGATGCCTGCTGGGAAGGAGGCCCTGTTGGACGGGAAACTGA
8	ZMC149672	10	4.365	GCATGTATGCTCAAACTGTGCTTGGTCTGACATGCTTATTTTTCATTGAAAATAGTGCAAAGGCTACTGACGCCTATGAGAGTGCAAGAA
9	ZMC60095	10	4.371	CTGTCGTGTACTGCTGTGTGCCTTGAGAGTTTTTATTCTCTGTTTTTGGCCTTCTGGCTATCCCTTTGGTGTGTAAATTCGAGCTGCATG
10	ZMC99650	10	6.894	CAAGACATCAAAGTAGCAAAACCCATTTGTGTGAGCATTTTGAACCTGATAAAGTATCAGCAGTGATACACAGACATGTAGCGATAGTTA
11	ZMC45118	10	10.43	GGTCAAAATTTCTTTTTCGGAAAATAAATTTCCTCCAGCTAACAGAAATCACTGACTTGAGCCTATAAAACAGCTACTTGATAATATACC
12	ZMC113676	10	13.602	TACATATTTTTCTGTCTTCGCTGTATCATGGACATTTGCAGTATCAGATGCAGATAGCTGTCAATTGCTGCTACTAGTTTCCAATTTGTT
13	ZMC12571	10	15.248	AGGTTGCTGCTGAGATGAATGATCAGTTCAAAGCTGGTATTCAGGTGAGTAAAACTGAACATTGTGAAAAATGCACTGTTTGGTGGTTGT
14	ZMC41524	10	18.506	ATATTTCTCATTTCAAATCTGATTATTGAAATGTTAGTTTCAAATATGCCAATTTAGAAAGGCAGAAGATCAAGATTTCCTTTCGATAGG
15	ZMC77943	10	18.546	AATGATGCAGATAAATCAATACTTTACCATTTTGTGCTTCTTGATAATTCTCCTGGAGCCTCTTCCTTGCGGAATCCAACCTGTCGAGGT
16	ZMC3614	10	19.146	TGGAATACCTCCACCGTAACAACACAGGAACTATTGTTCATTGTGATATAAAGCCTAGCAACATTCTTTTGGATGAAAGTATGAGTGCAC
17	ZMC68045	10	19.822	TCATCAAATGTACAGGAAGACAAGCTTTATATGGATACCATCGTTGTGTTCATGAATTGCTTTTCTCTTTGATGTTTTGTAACTTACATA
18	ZMC98859	10	20.568	GTGTTGGGCCCGTGATTTCGGATTTCGTAGTGGAATTTTGGAGGGACTATTCTGGCTTTCCTGCCAACCTGAAAGATTGGATCTTTCATC
19	ZMC134270	10	21.247	CAAACTTATTTAGAACATCTGTACCACCTGTTGTCTCTTTCAACCTGGGGTCTCTTGGATTTTTGACTTCACATAAAGTATGTTCTCTCC
20	ZMC108526	10	21.802	TTTATTTTGAATGATCAACTGCTTCATTATGAATGTTTTCAGATGAACGGAAGGAATTGCAAAAAACAGTATTGCTGAATGGTGGCCAGT
21	ZMC40704	10	21.859	GCATCCCTAGGTCTGGTATAGTGATACATGTCGGCAATCTCATATGTGGTCTCATGCAATGACACAGAGCAGTTTTTAGGACAAGGAAGA
22	ZMC36238	10	21.863	CCCTAGGTCTGGTATAGTGATACATGTCGGCAATCTCATATGTGGTCTCATGCAATGACACAGAGCAGTTTTTAGGACAAGGAAGACAGA
23	ZMC113247	10	21.895	ACAAACAGGTTTATTTATACCTGGTATCTTGAGAGTAGAATGTTTGCACAAATCCATAACCAGGAATCCTAGCAAACATATCATGAACAT
24	ZMC48283	10	21.898	AGTGGGCTAGCTTATTATGCTTTTTGTTATCCCTGAGCCACAAATGTAACCATGGCCTTATAAGGCGCCTCTTGGCCCACCTTTATGTTG
25	ZMC93916	10	24.337	TAGTGCTGTGAAGTACTTAGATTATGCAGGATTTAGACTAATCGTAGAAAATCTCCACTGATCGTTTCAAAATCAGGGTGTGTGCCTTGG
26	ZMC9939	10	24.939	CATATTACATTATTTAGCAAGATTTGTCACAAGACGATCGATGCTTGTGAATCAAAATTCATCTAAGATCTCTTGTCAAATGTCGACACA
27	ZMC23649	10	25.626	GCGACAGCTGTTGGGTTATCAATGTTTTCAGTTTCCTCATCATCCTTGTAAACTAATCAAGTCCACGATATGTGGTTTGCTCATCTTAGT
28	ZMC81989	10	26.041	TTATTTACTCCATCGTCTCTCTTGCTGAAAACTGTATACTATAACAGGTTAGTGTGACTTTACAAGATGGCCGTGAATTTGAAGGTGTTG
29	ZMC111795	10	26.771	ATTGCTCGATGATGATTATGAGCCTAAGATTTCTGACTTTGGGTTGGCAAGGCTTATGAATCCCATTGACACCCACCTAAGTACATTTGT
30	ZMC25419	10	29.338	TGTTCTTGGATCAACGTGTTGTTCTCGTATTTCTTAGGTAAACTGAGTAAGAAAGGCAGGTTGTCATAGGCGCTACAACCCAGATACAGG
31	ZMC83091	10	30.527	CGAAATTGGACTAAAGTGTGTAGAAATTGATCCAAATAAAAGGCCTTCTGCAGTCATGATACTTGATAAACTCAGAGGTAAGAGCTTGCC
32	ZMC147853	10	30.877	GACCTCATGCGAGACCTGGCACTTCCTATTGCAAAAGAGGAGAAATTTGGTTCTGCAAATGATTTTTCAAGCATGGTCGAACTGGATAAG
33	ZMC99714	10	30.973	GGCCCATTTATGTTCTAGTATCCTTATGCTTGCTCATCATATTGATTTTACAAAAATATGTCACTCCGCCATAGGTAAAAGAGAACAAAA
34	ZMC55812	10	31.632	CGGAACATACCGTGCGCTGCTGTTGCCGGGAGAATGTGAGAATCTGACTGTACCGTGCTTGTAAATTATCAAGAGGGGAAGAAACCTTTT
35	ZMC152411	10	31.704	ATAGAAACTAATTTTAGCTATAGATTTATACCTGAACTTGTTGATGCGCCGTATGTTGGTGCTGTTTATGGACATCTCATGGGTGGCTGA
36	ZMC134525	10	32.308	GCAGCACAATTTGCACGTTGCGCGCGGGGATTTGACTAACGCGGGAGCATCGTTGAAGGGATGACTCATTTCCCTTTCAGTCCCCCTTTT
37	ZMC124439	10	32.702	TTGGATTCCTATGTCTGTGAAATGTGTATTTGGCAGCATGAAGAAACTTTGGAGCATCTCTTCCTATGTTGCAATTTTGCTAAGCAGTGC
38	ZMC126457	10	32.779	GGGTGTTTCCTATCGCAGTCGCACGGTTCGACTTCTCATGGATGGACGCGTCGTATCATCAGGAGACCCTCGACAATCTGAGGAAAGCCG
39	ZMC89603	10	32.789	ACTAAACACTCAATTAGTAATGGGCGCAACCAAAATTGCTGATGGGAAAAGCGACCAGAAGGCGGGCGGGAGGAAAGCTCCTAACCACCG
40	ZMC129149	10	32.845	TTATATTTATTCACTTTGAGACAATTCTGATGCAGAATATGAAATACTTGATGAACATGTCGCAAGTGATCAGCTAGAGTAGCACTGTAA
41	ZMC73629	10	32.951	GATATGAAGCATATCATTTCATTCATGTAGGAACCCACATGGAAGGCGCCGCTGCTGAGATTATTGCGGTGGAAGACTCTTCTAATCCTA
42	ZMC58852	10	33.185	GTCGGCTGTGTTGCAAAGATCAACCCTGAGGCTCCTCTTGATAAAGTGTGCGTCCTCAGCTGTGGTATTTCTACTGGTAAGTTGATTTAG
43	ZMC126995	10	33.699	TCACTACAGAGGAGCATTGGCGCCAAGGTAAAGCTGTTGCCTCGTGACCATGAGCTCATGGGTTCAAGTTCTAGAAATAGCTCCTGCAGA
44	ZMC32192	10	33.719	CTTTTAGTTCAATCATCTCGATGTTATATGCTATTCTAGGGACTATAACTGTGTTGATACCTGACGACTCCATAATGGCAAAGTGACTGA
45	ZMC99384	10	33.745	ATGCTGACATGATTGAACTGTGTTTCTATCAAGATAGTGAGCTTAGTTTTGTGTTGCATGGTTGAACTGTTTATCTATCATAATTCTCTA
46	ZMC62977	10	33.766	GGAGTTCTGCTATAACCCGGACAGCATTTTTCAGGCAAAAATATTTGTTTGACTACTGCGACGACCCACGATCGTTGGTTACGTCCGTCT
47	ZMC117248	10	33.787	AATAAATCGAACCTCGCCAGTTCATTGCAGAATCAAGTGAACTATACAATCTACTGATCGGATTGAAATTCAGACAGATCATGATTATCT
48	ZMC148158	10	33.791	TTTCACTCCATTCCAACTAGAGTATGAGACCATGATAGTGGAGACGCCTCGGATGATAGAACTGTAGTAAGGAGGCATGTGGATGCTTAG
49	ZMC108171	10	33.95	ATTGCACTGGAAAACAGATATCAAAATTAGAAATTATCTGGATTAGACTAAGAATGGGATTCAATCTATCTAATTCCAACCAATCCCAGA
50	ZMC55188	10	34.055	GGTTTACACTATCTGTGAGAATACAATCTGTTAGTAAAGTGTTGTTTGTTACTCTGCTTTATACCCTCGTTACTCCCTTCATTTCACTTT
51	ZMC157392	10	34.086	TATATTGAGAAGAGTTAGAACCTGAACATATAAGGCATCAGAGTAAATCAACTGTCTCTTGCTCCATAGTGAACCCCTAGAGTCTTTATT
52	ZMC45681	10	34.156	GAGGGGTACTTCAAAAGGCCAGAAATAATGTTTTACCTCCTGCCAGCATGTAACTTAGTACATGGTTTTATATGATTTTGCATGGTTATG
53	ZMC73618	10	34.547	TTGACCTCCATGTCAAGCATTCCTAAACCTTCATGACCACCAGGCCATGAATGTAATTCTCCATCTATTTCACACACAATCAATACATGC
54	ZMC87391	10	34.557	GGATAATGACGACGTGTTGGGCTTTTGTTGTGCTTTCAAATCTGCTTGTGGTGTTCGCCTGTTGTGTCGCCTATCTACTTCGCCTCAAGT
55	ZMC149802	10	34.999	GAATCATTAGTACATAGAAAATTGGACATAATATCTGTTTGGAATTGTAGTTGGACATAATGTCTTTTTGGAATTGTTCTATTAGTTTTT
56	ZMC1057	10	36.834	AGATTGTGGATCCTTTAGATTATTATGTAACAAAAGGATGATGATGAGGTGTGGTGGACTATATGCCTTCACCCCCATGAGATGCTATAA
57	ZMC85920	10	37.297	TCTATGAATTTGATACTAATCCTGATTGATTTAGTTGCTACTTGAGTGCTCAAGTTCAAGAAATAAATCGTATCTTACCATACCAGCCCT
58	ZMC102271	10	39.155	CATGATATAAAAAAATGCAGGCAGGAAGATCATCTCAAGCCGACAAAGGGTTTCTTTGATAGAATGGCTCAATCAATCTAATTCATCAGC
59	ZMC80527	10	39.758	ATATTGTTGATAGTTAGTGCACGGTTTGCCGAGTATTCGCGTACTCATGGCTTTTCACACCCATCTTTTTCAGAGATCAGTTAGAAGATC
60	ZMC44311	10	40.18	AATAAAATCGGATAAGTCCCCTGACTAAATCTTATTTCTTTTTGTGTTTTGGTTGGCGGCGCGCGGCCGAAATGCCGACCCCCGCTGCCC
61	ZMC53480	10	40.767	ATTGAGAGAATATTACTAAGAGGGATATTGAGGGAATATTCCTTACACATATATTAGACAGTATGTTGCTAAGAGGGATATAGCTGTCGC
62	ZMC157712	10	41.398	GTTAGTGCTCCATTCCCATGTTTAGTGTATATTGGTACAGGTAACTCAACGTAGAGCTAGGCTAAGTTCCCTTTTTGCCGGTAGAAGTCG
63	ZMC122528	10	42.119	GTTGACCAAGCCATGAGATCAACTCCAGCGTTCTCCCCCTTGATCGAAAGGATCAATCATAAATTCTACTTCTCTATAATGTTGTTACAT
64	ZMC71056	10	42.646	TTGACATGAGAAGCATGAGGAGCATTCTTTTTTTTAGTTTGTAGCAACAAACTGTAAATGAGACTAACTATAGATGAAAAGCAGCCACAG
65	ZMC123653	10	42.701	AGAGGCTGATCAAGGAATAATGGCTTTCTTTTTTTCTTTGCAAAAAGCTAATTTTGTGTAGGTTTAGTAAAGAAGCTTTGCAATCAGAAG
66	ZMC128011	10	44.177	GTGTTGTAGCATTTTCTGTGTGGCTTTGCCGGGAAACAATCTTTGAAGCTTTACAGTGGTGGAATGGTAGAGCTCCTTTAGATGGTCTGT
67	ZMC12475	10	44.678	TACTTGCAGAATCTATAGTAATTTGATCGTTACCTCTTGCCAGGTTGCTCATTACTTTGATTCTACTCTTGAGCATGGTGCTGATGCAAA
68	ZMC36430	10	44.722	ATAGTTTCGTATTTTCGTGTCCACGCATTGATAAAATAGGGATGAATGGGATGAAGTTGGTTGGATACCCAAGGAAGTTTCTGAAGGTGC
69	ZMC140619	10	45.101	TGGAGCTATGCCAAATAGATCTTATTGTAGCATACCTTTGCCTTCCATTCTGGTCTGGGCTTGCTATTTGTAATACTCCAAAGGCTAGCT
70	ZMC117288	10	45.518	TACAATCGGATCATAAAGATCTGGGAATGTGTGCGTAAGAACTTGTATGGTGTGATCCAGAATGGACGATCTCTCCGCATGATTTCTGCA
71	ZMC85321	10	45.62	GCTGTGGCTTGATATTACTGAAGATGGAACATTAGCTTGCTGCCTCATTGCACGTCTAACTCCTACAAGCAGTTCACCGTTATCACCCCT
72	ZMC107349	10	46.453	AAAACCTGAGTGAGATTGTCACAATTCATAGCAATATTGAAGAACTCTCGAATTCTTTCGCTACTGAAGAAATTGACAGGGAAATTAGTC
73	ZMC84849	10	47.536	GGAGAAGCCAATTGCTCTCAGGAGCGCTAGCATCAACAGCATCGCGAGCAGACGAGAACGTCTACGTCGAGCTCGCAGCCAATTCTCGGG
74	ZMC42908	10	48.139	GTGATGACGCTTGTAGCATTTGCCTCGAGGCTTTCTGTGAGAGCGATCCTTCTGCGGTATGATGCCATTTCGTTAGTGGTGCTACTTACC
75	ZMC129915	10	48.254	CAGAAGAGGAAATAACAAGAGCAATTGCTCCCCTTGTTGAAAAGTACTTCCCGAAAGAATGCTCTTCGGGACATAAGGTAAAGTTACTAA
76	ZMC75579	10	49.133	CATCGTTACTCCAATCAATCACCACCAAGTCCACTCCTAGCACAAACATAAATACAAATCAATGATCGAACCATAAATGAAGCACTGCAA
77	ZMC86922	10	49.798	GCCGCTTCGCCCGTTCACCTAAGTCCATGACTCTTCCATTGACCATTTCACACATCACACGTGTAATTAGTGCGGCAATTATGTGAAATC
78	ZMC123103	10	50.802	GGTTTCGTACGCCGCGAGGCTCGGCTCTAGACTACTGGCACCTGGTCGAGACATGTCGTGAAGATGATGTTGGTACGCGCACTGGCCAGA
79	ZMC136907	10	52.191	GGTCGCACCACCCCGGAACTGTTACAGTACTAGTTTAGTTGGCTGAATTACAAACTGGATGGGATGTCTCTAAGAACTTTTATGGGACTC
80	ZMC43501	10	54.149	TGAAGTTTACTGATCAAACTCTGTGTTTTAGCTCTTGATCTTTGAGGACTTAGATGTCCCTAGCCACAAAACGAAGAACATTGTGCAGTA
81	ZMC108447	10	54.45	GATCACAGTACGAATTGGTATGTCTAGATTTTAGTTTGCCATGAACGGCAGAGAACACACCCCTTACCACTATAACCCTATGAACCCAAA
82	ZMC140360	10	56.565	GTATTATTTTGCTATATAAATAGAAATGCCTTGTGCTCTTCCAGCTTTGGTACTCTTACAGCAGGAGCACCCATTGTACAACGCAGTCAA
83	ZMC26880	10	57.967	GCTGTGGCATAAATAGCCCATGACTAGCTTTACGGTGAAGACTGCTTTTGCGACAATGAATCTAGGAATCAGGTAAAGAATGGAGCTTTG
84	ZMC21169	10	59.509	AAGGGGGCATATCTACAAGAGCTTCATAGCATGTACAGGTTTTACAGAGTTCCTACATGACTACATGAGATACAATAGCCACTCCAGAAA
85	ZMC10163	10	62.373	ACTAGACTACAATAGTGCCGGTGCCACCAGTCGGCCTTACTAGTTCAACCATAGGGATAAAATATGGTAGTTAGTTGCTAAACAATAGGA
86	ZMC102187	10	66.344	CCACAACAAGCAAGGAAAGGGGCTTTTGAAGAAGCATCGATCATTGTAGAGTAGTAGCTGCCATGGCTGGCCGGCCTAAAAGCAGAGAAA
87	ZMC135171	10	67.772	CCTACCATTTATATACATTTTTACAGTATCAGGCTCAGAACAAAGGACCACGAGGCAATCAAATTGAATCCTCAGCAAAAATCTGGGAAA
88	ZMC138661	10	67.84	TGGTCTTCTGGCCGGTGTTTTGGCCTGGCCTTGCTAGAATCCGGCACAAGTCTATTCTCACAAGACCGGTAATATAAATCCACTAGTCGT
89	ZMC17740	10	68.633	CAATCCGTGAAATTTCCATTGAAACTCCAGATTGAAACCGACTGAGTTCACCTGCCACAACAAATCATTCACTATCATTACATAAAATAC
90	ZMC91731	10	70.482	TATGCTTGTCACTGATTCATTATCTCGACATGTTGTTCAGATCACACTGCTTCAATCAGCATTGCAAATAATTATGAAGTTTCAAACACC
91	ZMC110771	10	71.583	CTCACCAAAATAACAGTTATTATATTAGACTACCACCAAACACAACTGGTATTTGATACCAAGTACTGGCAATAGTCAATACTATCTGAA
92	ZMC95733	10	76.101	CCTCCACTAAAATTATATCCTCGACATGGGTGACATCTTGTAGAGACATCCGCTCCTTGGATGGATTCAGCTCTAAATGAATCTCCGTAT
1	ZMC60934	11	0	ACCACAAATGCCTTCGTGAACTTCCCCCATAGCTACTTTAGCCTCATCATCACCCAAAGATCTCAAGATCAAATTATCACCTGTTTGGCG
2	ZMC51445	11	0.637	ATATAGCTGGGATGAATGGGTCGCAAGTGATCGCTTATTGAAGATAACAGAAGAAAATTTACGGAAACAACAAGAGCTTGACAAGAACCA
3	ZMC143821	11	1.956	TAGTGACACGTGTTTTCCCAACCTCACCCACTTGCAACTGATTGTGATTGCTATGGATCAGAAGGATTTGGAATTCCTGGGTAGGTTGCC
4	ZMC116119	11	3.032	GTATGTAATTCTTTATAGGGAATTATTATGAAGACAAGAATAAAAGGGAGGGAGCGAAACCTAAAGGTCGCTAATGGAAAGGATGCTGAA
5	ZMC155913	11	3.104	GTTTATTGCGACATCGATGCACTAGAACCTTTCCTGCTGGCTTATCATTGGTTGATCTAACATGGCCCATACTATCAGGTGTGTTCAACA
6	ZMC128021	11	3.736	ATAGATACTTCATTATTATTGACGATATAAGGGAGGTATCGTCATGGAATTGGATAAGAAATGCTCTCGATGGCAAGAACTTGGGAAGCA
7	ZMC154106	11	4.761	GCAGTGCATTGGTTTGCTTTACCTTCCATGGCTGCGTTGCGTACTTCTTCAGCTGAAACACTCAGTGCTTTCAGTGATATTGCTAGATTC
8	ZMC47463	11	6.142	AGGAGGGTGCCATGGCGGTGGCATCCCAAATCCGTGAGGTGGAACTGGGACATGAGCACTCATCTTTTTCCTTACATCCTCTCTAGGTGA
9	ZMC90462	11	7.001	GAATGAAGACAATAATCATATTGGGAGCCATCTTGTATTGTCAATGGTGATATACCTATTGAATATCAACACCACATTTTCTACTGCTGT
10	ZMC79886	11	7.486	ATCCATGTATCATTTGATTTGTCCCTGTTCCCAAAAAGCATGCTTTCTTGGCATTTCCATCTAGGGAGGATCAATCATAGTAGCTAGATG
11	ZMC62334	11	7.984	TCATTCTATCCTAGTCTATTTGCCTTCGTGAGCATGCACAAAGGCACGATCACAGCTGCTTTGGCTACTTCTTTCATTCCACAGCCCACT
12	ZMC77907	11	8.304	TGGACAAGCTCTGTTATTGCCAACATTAGCAGATTTGGATGAGGATAGTCGGGCATGTCTGTTGTTGCTGTTATGGAGGACATGGTTCAC
13	ZMC35192	11	8.312	TTTTTCAGTTTCTGGTAGCAGCCAATTTTTCCTCACTTCTTCTCTTAGCAGATTAGCATGAGAGCAGCTAAAAACTGCATGAAAGCAAGT
14	ZMC98907	11	9.208	GGACTAAACATTGACTCTGGAGAGCACCATCGGGACTATTTCTCCGCACAAGCCACTGGAAATATCTCCGGAGTCTACAGACCATGCGCC
15	ZMC56337	11	9.848	GGACAGCTGAGTACGAAATCAGATTTGCAGCACAAATTAGTGAAACAGAAGCATCAACTGGCCTTTTGAAATACGAGCGGCGCCGTTGCT
16	ZMC43075	11	10.54	GAAACGCGGAAGAAAGTGAAAAATCACCAAAAAAACATCAATGTGCATAGTGAAATCGGTAACTCCAAGAATTTGAAATTCAATAACACA
17	ZMC41013	11	10.967	GTGTCCTTGGCCAAACAACAATTACAACAAATACTGAAAAGACTGGTAAAACGAAATAAGCAGTGGTGGGATGCCGTGCTGAATGATAGA
18	ZMC137626	11	11.529	TTTCATACTAGCGTTCATTTCTCATTTAGTGAATAACGTTCCGAAGAGTGATGTGGGTGATGGGAAAAAGGGAGCTGATGTGTTTCATTG
19	ZMC79611	11	11.821	GCTCCCGACATCGATGATGACACCACTTACAGGCACAGTTATTGCTGGAAAACCAAGAAGGTTCCCGGCTACGACGGATCGCGTCAGGTA
20	ZMC1722	11	11.914	CAGGTAGCAAAAAAAAGGAAAAAGAGGAAACGAGAGGATGAATTCATAGAATCACAAAAGGGGGCCATGGACAAATTTCTTACGAGTAAT
21	ZMC157651	11	12.156	GGGAAGATTGTATACAAAAGACCCAAATTGGTCTTCCCTAAACCCTGCGCAAGCAGGAGTTATATGTATCAAGCTGTCCTTTTTTAGATC
22	ZMC128125	11	12.204	CTTTCTCGAATAAAAGCACTCTGATTTGCCGCTATTAGAGTGTCCAAGAGAGGGGCCAGACGGTTTGCGAGGATTCTGGTTATCAACTTT
23	ZMC144535	11	12.767	CTGCATCTAACATATCTCCACAAACCTACCATCATAAACACCCAACTAAGTCTCACTGCATATTCCAAATGTAACCTTGTGCATGCGTAG
24	ZMC17821	11	12.77	GTCTTTTTTGATTATCCCCCGGTGGATTGTTGCAGGCCCCGCTGCCAGCTCCCAACCGTCGCCAGCGGCTCTGCTCTCATCTTGATGCCA
25	ZMC120778	11	13.001	TTTGAATTCTCAAACCGGTTAGAACATGATTGCACCAATAATCAAGCTGAATACGAAGCATTCTTGTTCGGCTTAGAGATGTTAGAGTTC
26	ZMC138152	11	13.169	GTAGGTGAGGTTACCACTGTTCTACTCGCAACTGGATTTAGAGGCCCTGCAGGGGGGACGCACCTGAAGGTCCTTCAGATCTACGGCTGA
27	ZMC1021	11	13.24	AGAAGAGCAGTTATTCAATGACCATGCAGTCAGTTTTGTAATCATATTACCTGGGTATTCAATGACTTGATCAAGGTAGTCATTCTCAGT
28	ZMC110946	11	13.372	GATCTCATAAAACGGTTTCTACCTGGCTCAGCGTGCAGGGCCACTATGTCTGTTTGATAAACAGAATCACCAGGAAAAAAACTAACTACT
29	ZMC69076	11	13.444	CCTAATCTCGGTCCAGTGGATATGCTGCTAAAATCAAACAGTGGAGGCTAAAAGAAAAACAGGATCGAGAAGCTGGGATACCAAACCCTT
30	ZMC81622	11	13.605	GATAATAATATAGCAGCACATAACACATCCTACAAAGCAACATTATCATCAAGATAATTTCCAACACCATCGGCCTGTAAAATTTCACAG
31	ZMC87162	11	13.702	GAGTTTATTCATTCAATGGGTAAATATTATGACCCAGAAGGTGATGTGACAAAACATCAAAAACTTTCTAATTGGTGCGTGAAATATAAC
32	ZMC56487	11	13.964	GTATGTCATACTAACCACTGTAAATGGCCTTCTGTAGCAATCAGCTCCAGGCAATGGGATGTAGCAGCAGTGAGTTCCTTTACATCTATC
33	ZMC102753	11	14.146	GCGTGAAGTTTGAGATTAGGATTAGAAAATCCAAAGATATTCTTTTGAGTTCATCAAGCAATAAGATAAGTCAAGGGCGAAAGCCTAACA
34	ZMC146783	11	14.412	TGTGTTGATTACATTTATTGGTTTATTAGGTGTTTTGAATCTTGCTTGTTGCCATTGGCAACCAAAGATTTCAATATGTTACACAATTTT
35	ZMC82068	11	14.619	ACACGATAATTTTATTTTGGTCCAGCAAACTGTAAAGGGTCTCCACCGAAATAAAGTGCCTAGCATATTCCTCAAGCTAGATATATCCAA
36	ZMC121107	11	14.703	GTCAACAAACACATAAGTCTAAGTCGCTAACAGTCTAACAGATAAGAAACACATAACTACAAGACTCTCTTTTGCGACACCCTCCATACC
37	ZMC95097	11	14.74	GTCACCTGAAAATTCATATGGTCTACAACTAATAAAACATTGCATCATCCATAGCTAACAAGTTTGCTATAGCTAATTTGACAATGTAAA
38	ZMC41969	11	14.789	GAGTGAGATTTGTTTTGACTGCTTCTTCATCCCATTTACGTTGTGCATGATCAATCAACTGATATACATGAGTAGCTGTTGCTGTATCCG
39	ZMC7537	11	14.796	TACTCTATGGATTGAACAAAACTTTTGTGCTCCTTCAAATGGGAATACCCAACTTTGTGATCCTAGATCTGTCCCTGTGTGCAAGGATGC
40	ZMC29514	11	14.925	GTGTGGAGATGATTGCAGAATTTGATTTGGTAATGCAGGACCACATTCGGCGCATTCAACATAAAGAGGTTCAGTATCACTATCGTAGTC
41	ZMC57	11	15.081	AAAAGATTTTCAAGTGATAACCAATATAGTGGTAGGAGTCTATTACTAATTATTTCCATGAGTGCTGGTGAATAGATGTGAGTTGGTGGT
42	ZMC38072	11	15.304	TTCTGGATTACATGGTTACCATTCTGATCAGCAATACATTTCAGAACGTAATCCTTGAGCTCATGAACAACATCAATCTTTCGGTCCATA
43	ZMC130938	11	15.664	GATTCTGCGTAGAAAACAGGCATACGTGGCTCCACCTTGTAGAGGCATCTGTAAGTACCATGAAATATCTGAATGGTCCAGACAAAGAAT
44	ZMC105528	11	15.865	ATATAGGTTGGTGCCTACTGTGTATGTATAGATAGAACAATGTCGATTCCACATTTGCTTCTATAATTTTTGGCGATAGTGACATTAGAA
45	ZMC70746	11	15.979	AGTGGCTACACAAGGACAGTTCATGTCCAGAATTCAAATACTGGAGAGGACAGAGAGGTGCCATCTCCTGCCGTGATATGCTATAATAGG
46	ZMC106146	11	16.204	GCAGGAAGGCTGTACACGCTTTGGTTAGTGACATCTGCGAGCAGCCAGGGATCGATTGCTACAATCTGATGTCAGCGTTCACAGGTAATG
47	ZMC3082	11	16.22	TTCTTCTCTGCAATTCTAGTCATACTGGTCTGCTATTCAGGAATGATAGTACTATGTCAGCCAATTGATTCCAGCAACTCGACATCCCTC
48	ZMC101741	11	16.261	ATAACCTGTAGATCTTCTATTTCCAGGAAAATTGTTCAACTTGCAAAGGTGAAGATTATTGAAAGACCAGGTGGCCAATGGGAAGAGTTT
49	ZMC145113	11	16.267	TTTTATTGCAACCCTGTGTTTTCTATTTGTTGGAACCTGTTACTTTGAAGTTTCTGTATAATTTTCTACGAAATTCAGAGTTTTATTAGA
50	ZMC48816	11	16.278	AACTAAGTCCATTTGTGTTCAATGATTAGTTAGGGCATGAAAAACTTAGTCACTGTTTGCCTCACATGTGTTGGTCAATTTGCTCACCAA
51	ZMC135448	11	16.49	GCCATCATCATGTAAACGTTCATAAAGTGACTGCTTTGGCCACACAGGACGCTCATCAAACAATTTGCACACAGCCATCTGCCAATCCCA
52	ZMC60454	11	16.668	CACTGCAATCATTCTGTTTGTTGGTAAACATTTTCTTGCTTCTCGCTGCTGTTCTCGTCTGTGCTGTAATGTCTTTGGGTTGAAGGACCT
53	ZMC143720	11	16.934	GTAACTCTATAGTATTTTATGTGAATGTTTGTGATGTGCCTGCAAGGGGTAGGTCCTTGGGTATCCCATGTATGTTCTGCCGCGCCTATC
54	ZMC85816	11	17.432	TGACATATAGATAACAAAACAAATATAGTACTAAATAGTTACAGAAATGGAAAGTCCCAGTTGTACAGCGTAAGGGGCACATCAAGCAGA
55	ZMC145039	11	17.435	TATTCAGGCACGAGATCAGTCCTGGTATAGTTTGCATTCCATTATGTTAGCACTCCTACAAAGCATGTTCTTTGCCTGACGAAATTTTTT
56	ZMC39887	11	17.453	AAAAATTCACCAGGTCATGTGCACTTATTTATATGGCACACCACAAGTAGTACACTCATACTCTGAATTTCAACACACACAAACCCGAAA
57	ZMC45489	11	17.523	TGTGTTATATCTGGTATGCGTGATCCTGAACTTCCTGTCCGAGTTGATTCAGTCCTTGCCCTTCGTTCTTTCATTGAAGCATGCACTGGT
58	ZMC4368	11	17.744	TATTGTATTGAAAACCAGTTCTGGGAGATATGTAAGGGTTGTACCACTGTCAATGATAGTACCCTTTTTTTCGCCTGTTTCAAAAACATG
59	ZMC107826	11	18.187	TGCTACAGAAGACGAAGAGGACGACAAGTTTGGTGCCGTAGGTTCGTGACGCGTGCTGCCTGCTATACGCGTACATGCACTACTCGATTG
60	ZMC39847	11	19.068	CAGAGCTGAATTTGGAGGAAGAAAGAGAAAGTACTACAGGGTTGTGAGTCGTGGAGAGATAAAAATCAGCATGTCTGGTCTTTCCCTGGA
61	ZMC84928	11	19.932	GCGTTAGCAGCAATAGTGACTGCTTTGACTCGCCCAGTGGAAAAGGCTATATCTGCAACTGCTCCAAGGGGTTCGAAGGTAATCCGTACC
62	ZMC45374	11	21.019	TTTGCTCAAGTTTATCATGATCAATTTGCCACGCAACAAGGATGTAGACCCACCTGAACAACACCACTCAGAAATAAATACAGTCGAAGA
63	ZMC18801	11	21.817	CATATGCTTGACCATTATTTTATATAGCTCAGGGTACTTATTTTGTTTGTCAACTCAATGGATATGATACAATTGTACTGCTCCAGTCAT
64	ZMC40293	11	22.571	GGACTATCTGGGTGAGCTTCGGTTTGTATTGTGTTCTATGAAAGGCTAGATTATCTAGCTGGTACCAACAAGTCTGTTCTAGCTGGAACT
65	ZMC114743	11	23.359	GTATCAAAGATAAATATGTAAGAACATTTGGACTAATGAGAATAAAGAAATCAATATGATTATACAGCGTACAACTAAGAATGTGATCTG
66	ZMC18883	11	24.012	ATGCTTAGGATCTTGGAAACAATAAACATGGTTGTTGACACCAAAAGACTATTTCAATGTATGTTGCCTTGTTCTATCAATCAGTTGTTG
67	ZMC4726	11	24.079	TTTGGAACCGGCTTCTCCTCCAGATGTTGGCCAAGCCGCTTATTCAACGTGCCTTTGGTAGGGCTCATGCCATGAGCCGCACGAAAAGTC
68	ZMC143534	11	24.324	CTTTTTTCTTGAGTATGTCATGGCTATGCCATGCCAACATAACTGTAACCTTGAAAGGTATTCCTTCAGTGCTATATTACTGTGTTGTAA
69	ZMC145922	11	24.349	TGTGATAGCATTACTAGGAAGATCACCAAAAGGTGTTCTGCACTGTGCAATGTTCTTGTCATTTTCTAGAATTTTCCCTCCACTTATCAG
70	ZMC8358	11	24.573	ATGGCCCAGTATAAGTGACAGAGACCTAAAAGAACACGCCATAAACAGTCCAACGTAACACTCGTGTGATTGATTAGTCAATCTCAGAAG
71	ZMC3608	11	24.841	TCTTCTGCATGCTTTTCGTGAACACAAACTTCTGCCGTCAACCTCAGACTAAAATTTCCCCCTTATGATCTATCGCTGATTTGTGCAGAG
72	ZMC84170	11	24.962	TGCTGCGATGTTCTTACATAGAATCTGGAGTCTTGCGTGATGATGGGGAGCAAACTACATGTGTCCAACTGACAATTCCTGCTTTGCAGC
73	ZMC25930	11	25.219	GCAATGCGCTCTATTCGCATCATGCGTGGTGCATGCTCCATTCTCATCATCATGCAAGCTTCCCAAAATGGCTCCTCTCTCGTCAATCAC
74	ZMC31430	11	25.389	GACGAGGTATGTGTGTTGTTGTGTTTGAAAGATTTGCTTTCAGATATTCATTTTTCATTTGTGGTGATTGTTTGCTCCCATGTGAATGTT
75	ZMC86094	11	25.523	GCCGCTTTTGCGTGCCGAGCTCCCGGCCGGCACAGCCTCCGTCGTGGCGGCCCCAGCGAAAGCTCCACGCCCATACATGGCTGTAGCATC
76	ZMC156491	11	25.966	GGAAAAGTCAATTTTAGAAAAACCTCCATTCTGTTCCTGTGCCGAATCCGTGGTCTGCGAATCTATTTTTCTTTTCAGCAACAGGGTGTT
77	ZMC145377	11	26.067	GGCAAGTTGCAAAGGTGCTGCCTCTGAAAATGGAGGACCGAGATGAGAGATCCAAGGATAATGGTGAAGGAACAACTTATTTATTGATGC
78	ZMC30910	11	26.072	TCTTCTCTTGCCATTTGGCAACGCAGGCAGGTCGATCGACCCTGTCACCCGCCCAACATGGGTTCTCTGCCAGTGCCACCCCAACTATCA
79	ZMC114247	11	26.228	CAGGAGAAAACTGTTATAATTCTATAACTTGCTATGTGGCAATCAGTTATCTTAGTACAATAAAAGCACCAACCCATTTATTGTGAAATC
80	ZMC63806	11	26.302	ATTGTACATGTATATTCATATTATGCTAAGGGTACATAGACGGGAAACTGTTATGCTACAAGGCAGGACTACATCTGGTTTTTGGTATCC
81	ZMC14442	11	26.851	GCACAATCATGTCCTCCCCTTTTCTCGGTGCGGTCGTAGCCGCGCTCTTTTTGTTCGTTTCTGCTTCCGCGCGATCAATCTGCTGTCTGG
82	ZMC63880	11	26.968	CTGGAATTCATAGCCACTTGCTAGCCTGCTACACTCTGCCGCCATTATGCTAACTGCTAGGCCATCCTGTCACCTGATTTTTATAACTGG
83	ZMC73375	11	27.214	TACATACGGGCCCGATCCCACATATCAGTGATAGACTGACAGTACATTACTATAGAGGATGTCATCCTCATGCTCTACATAGATGTTGGA
84	ZMC35528	11	27.287	GCCAAACAAAGAAAGGTTTTGTTGGTGCATGATGTTTCTTCCAGGGGAAGAAGAGGAGTCCAAGCGCAACTCGAGCGCGCACTGTTACTA
85	ZMC8210	11	27.33	ATGTACATTTTCATGCTTGGATGGTGGATATCATCCGGCTAGCCACCAGTTGCCTTATATAGATGTCCCACATACAACGCATCCTCATTT
86	ZMC141758	11	27.634	GTGACGCATACCTGTAATATACCCATCAATCGTATTCGCTGAAGATCAACGCCAAAAGTCAGACTACGAACACCATGAAAGAATCCACCT
87	ZMC64457	11	27.864	ACCCCGTCTTTGAGGGGCTATTCCCCATTGCAGAGGAGAACCATCTAGCGAGTTCTCTCCTGTAAAGAAAGAGATGCTCGATGGCTTAGT
88	ZMC120348	11	27.93	GTAGGTTTAGCTCTGATCCAGAAACAACTATGGGACTCGTACAACATGAAGGAGGCCCGTGTGGTGTCTTAGCTACTGTGCAGGTACAAT
89	ZMC117593	11	28.373	AGCGTATTACCCCTTTGGTGTTTCATGTTTGCATTCATGTTATTGCTGTGCTGTATAACAGGAAGACGTACCTATTTATACCGATGAAGG
90	ZMC6068	11	28.891	TCTTTTTATTCTGTTACTACCTGTGGCCCAATGTAGATGCCCATTGCCCTCCTAGAACTTGGCCAACAGATTCATCTTCAAAATACTTCT
91	ZMC125459	11	29.203	GCACCCTTCCTAACACATGATTGATTCAGTGAGCTCCATAGAAATGAGTAACACCAGTGATTTTCTATTCCACTAGAGCAATCTCAGCTC
92	ZMC142164	11	29.489	AAATAAACTCTTCTACTCCAGGGTGGAACATGTTCATGCACAAAAAGGGAATTTGATGGATGCTTTTAGAATGTAAGTGGATGGTAACGC
93	ZMC58949	11	29.607	TGGCAGGAGGTCCGTAGCGATCAGCAAAAGCCTTCTGCAGATACTCCACTCCAGCAGAGCCCTTTATGATTGGCTGCATCAATTGAATGC
94	ZMC44153	11	29.755	ATCTGGTAAGGTTTCATGCAATGGGAAAGGTGGACCTGGTAGCTGGTTTTGTGGAAGAACATGTCAGCAGGTATATTTCAAACCTCTTTC
95	ZMC78456	11	29.796	TTGCAGTTAGTCTTTGCTTCTATATTCTTTTGAGCTAACAACCCTTCGCCTTCTTTCACCTAAAAGGAATACGCCAATGATTATTGACGC
96	ZMC104875	11	30.105	GGTAAAGAACATAACAAAAACTGACCAGTGAGGAAGCAAACTTGCAAGATCTTACCAAAACTTCAGAACACATTCTCAGACGTTCGTCCA
97	ZMC18242	11	30.794	GCATGCTTCAGGAGCAGCAAGCTTCTTCCCACGGGTGTTTCAGAGCATGTCTGGCGTCTGGGTGCAAAACAAGCTTCAGGAGCATCTGGG
98	ZMC10244	11	30.87	GTATGGTCAATCAAACATGTGCAAGTTACCTAATTTGTCTATGTAGAAGCTGTGCCTATGATTTTGCATTGATTTGAGAGCATTGCAGGC
99	ZMC81275	11	30.873	CACCAGCAACCAATCTTTTTGAGCTAACAAATACACTCCAGCCAGTAGTAAGCAGATGTCTCCTAGGTTGTCCTGAAAGAAGCATAAAAA
100	ZMC66357	11	30.873	GCTTCAGGAGCAGCAAGCTTCTTCCCACGGGTGTTTCAGAGCATGTCTGGCGTCTGGGTGCAAAACAAGCTTCAGGAGCATCTGGGGGCA
101	ZMC98833	11	30.891	TTCATGCGGCTGCAATGTCGAGTCGAATGAGCGAATATAGTACGTACTCCACTACTGAACCTGTGGATCACGAGCTCATCAGAGGAGTGG
[truncated: 1,565 more rows]
