# Supplementary material for: Construction of high-resolution genetic maps of Zoysia matrella (L.) Merrill and applications to comparative genomic analysis and QTL mapping of resistance to fall armyworm
Source: BMC Genomics. 2016 Aug 8;17:562. doi: 10.1186/s12864-016-2969-7 (PMC4977732; doi:10.1186/s12864-016-2969-7)
Supplement: Additional file 7: Table S4. — Syntenic relationship of Diamond linkage groups and rice chromosomes. (XLS 119 kb) [file 12864_2016_2969_MOESM7_ESM.xls]

## Sheet: Table S4 'Diamond' and rice
Table S4 Syntenic relationship of Diamond linkage groups and rice genome.
Marker number	Marker name	Linkage group	Position (cM)	Rice chromosome	Rice chromosome position (bp)	Rice gene model	Rice gene model on chromosome	Rice gene model position (bp)	Horizontal axis value (cM)	Vertical axis value (bp)
1	ZMD148927	LG01	4.783	Chr3	1532157				4.783	1532157
2	ZMD120749	LG01	8.8	Chr3	2057209	LOC_Os03g04430.3	Chr3	2056812	8.8	2056812
3	ZMD122924	LG01	21.657	Chr2	908318	LOC_Os02g02530.2	Chr2	906564	21.657	110288927
4	ZMD56358	LG01	21.871			LOC_Os03g06900.1	Chr3	3489869	21.871	3489869
5	ZMD68311	LG01	26.19	Chr5	15612562	LOC_Os05g27520.2	Chr5	16007502	26.19	281825793
6	ZMD157179	LG01	32.655	Chr3	4895869	LOC_Os03g09840.2	Chr3	4894523	32.655	4894523
7	ZMD16819	LG01	38.844	Chr3	6516812	LOC_Os03g12350.2	Chr3	6512744	38.844	6512744
8	ZMD27082	LG01	43.184	Chr3	8585128	LOC_Os03g15580.1	Chr3	8581500	43.184	8581500
9	ZMD5037	LG01	46.924	Chr3	9439456	LOC_Os03g16980.2	Chr3	9436483	46.924	9436483
10	ZMD24035	LG01	48.849	Chr5	26987877	LOC_Os05g46610.1	Chr5	26987334	48.849	292805625
11	ZMD31872	LG01	50.822	Chr3	12676086	LOC_Os03g22120.2	Chr3	12674466	50.822	12674466
12	ZMD51357	LG01	53.959	Chr3	23911343	LOC_Os03g42880.1	Chr3	23907648	53.959	23907648
13	ZMD19536	LG01	54.508	Chr3	16304679	LOC_Os03g28330.2	Chr3	16301277	54.508	16301277
14	ZMD113613	LG01	56.899	Chr3	20979374	LOC_Os03g37830.1	Chr3	20978618	56.899	20978618
15	ZMD130638	LG01	78.835	Chr3	28856507	LOC_Os03g50540.1	Chr3	28855620	78.835	28855620
16	ZMD91174	LG01	79.661	Chr3	28675072	LOC_Os03g50300.1	Chr3	28671296	79.661	28671296
17	ZMD20864	LG01	82.264	Chr3	29482272				82.264	29482272
18	ZMD20157	LG01	96.202	Chr3	35672137	LOC_Os03g63090.1	Chr3	35669657	96.202	35669657
19	ZMD131621	LG01	97.817	Chr3	32251186	LOC_Os03g56620.1	Chr3	32248913	97.817	32248913
20	ZMD23828	LG01	102.937	Chr3	33430290	LOC_Os03g58700.1	Chr3	33424906	102.937	33424906
21	ZMD154249	LG01	103.86	Chr7	5443504	LOC_Os07g10130.1	Chr7	5440352	103.86	41854171
22	ZMD124081	LG01	111.298	Chr7	8329318	LOC_Os03g62070.1	Chr3	35164707	111.298	35164707
23	ZMD87528	LG01	115.425	Chr3	35448357				115.425	35448357
1	ZMD58612	LG02	2.076	Chr3	5914306	LOC_Os03g11460.1	Chr3	5907703	122.551	5907703
2	ZMD18299	LG02	5.991	Chr3	6245413	LOC_Os03g11910.2	Chr3	6243990	126.466	6243990
3	ZMD22471	LG02	22.914	Chr3	2593479				143.389	2593479
4	ZMD154272	LG02	23.123			LOC_Os07g47360.2	Chr7	28324762	143.598	64738581
5	ZMD24156	LG02	23.89	Chr3	123419	LOC_Os03g01190.1	Chr3	122870	144.365	122870
6	ZMD90143	LG02	24.197	Chr8	3522850	LOC_Os05g49470.1	Chr5	28357016	144.672	294175307
7	ZMD117610	LG02	24.499	Chr3	11080302	LOC_Os03g19690.1	Chr3	11071894	144.974	11071894
8	ZMD54299	LG02	25.123	Chr3	561362	LOC_Os03g01910.1	Chr3	560210	145.598	560210
9	ZMD31046	LG02	25.621	Chr3	1778983	LOC_Os03g03900.1	Chr3	1776271	146.096	1776271
10	ZMD72044	LG02	25.623	Chr3	2733947				146.098	2733947
11	ZMD26649	LG02	25.64	Chr3	2603866	LOC_Os03g05330.1	Chr3	2593129	146.115	2593129
12	ZMD22697	LG02	25.677	Chr3	3410198	LOC_Os03g06710.1	Chr3	3407989	146.152	3407989
13	ZMD39635	LG02	25.789	Chr3	1723262	LOC_Os03g03830.1	Chr3	1720034	146.264	1720034
14	ZMD114115	LG02	27.997	Chr3	10402393	LOC_Os03g18590.1	Chr3	10400748	148.472	10400748
15	ZMD46947	LG02	28.349	Chr12	20514306				148.824	258800741
16	ZMD45196	LG02	28.707	Chr3	11631926	LOC_Os03g20530.1	Chr3	11629370	149.182	11629370
17	ZMD8423	LG02	32.049	Chr3	14852181	LOC_Os03g25940.4	Chr3	14850286	152.524	14850286
18	ZMD31121	LG02	34.276	Chr7	25780336	LOC_Os07g43030.1	Chr7	25776198	154.751	62190017
19	ZMD70959	LG02	36.74	Chr10	10805386				157.215	360843618
20	ZMD46840	LG02	39.058	Chr11	6201518	LOC_Os11g11210.1	Chr11	6201169	159.533	151520782
21	ZMD7343	LG02	39.888	Chr12	24034891	LOC_Os12g39070.1	Chr12	24031375	160.363	262317810
22	ZMD42808	LG02	40.279	Chr3	25628976				160.754	25628976
23	ZMD2663	LG02	40.542	Chr3	26067564	LOC_Os03g46090.1	Chr3	26064147	161.017	26064147
24	ZMD117055	LG02	43.627	Chr3	26680265	LOC_Os03g47140.1	Chr3	26679039	164.102	26679039
25	ZMD11629	LG02	47.061	Chr3	28672864	LOC_Os03g50300.1	Chr3	28671296	167.536	28671296
26	ZMD117347	LG02	47.363	Chr3	28655731	LOC_Os03g50280.1	Chr3	28655240	167.838	28655240
27	ZMD93242	LG02	47.991	Chr3	28360189	LOC_Os03g49800.1	Chr3	28358095	168.466	28358095
28	ZMD23099	LG02	49.835	Chr3	29069546				170.31	29069546
29	ZMD84771	LG02	60.735	Chr3	30918049	LOC_Os03g53920.1	Chr3	30910865	181.21	30910865
30	ZMD148671	LG02	70.539	Chr3	32870389	LOC_Os03g57690.1	Chr3	32879566	191.014	32879566
31	ZMD155224	LG02	71.154	Chr3	33069178	LOC_Os03g58080.1	Chr3	33065377	191.629	33065377
32	ZMD53831	LG02	74.204			LOC_Os03g60690.1	Chr3	34493228	194.679	34493228
33	ZMD148325	LG02	75.278	Chr3	34013516				195.753	34013516
34	ZMD41167	LG02	77.563	Chr3	34544419				198.038	34544419
35	ZMD106179	LG02	79.861	Chr3	34684769	LOC_Os03g61050.1	Chr3	34679977	200.336	34679977
1	ZMD134471	LG03	0	Chr7	2226463					38640282
2	ZMD26309	LG03	10.183	Chr10	9060584				210.519	359098816
3	ZMD121803	LG03	10.523	Chr7	15070553	LOC_Os07g26210.2	Chr7	15069432	210.859	51483251
4	ZMD87898	LG03	12.262	Chr7	4920407	LOC_Os07g09340.1	Chr7	4914608	212.598	41328427
5	ZMD72958	LG03	14.132	Chr7	18239420	LOC_Os07g30810.1	Chr7	18236236	214.468	54650055
6	ZMD64027	LG03	15.751	Chr7	18562869				216.087	54976688
7	ZMD148585	LG03	17.555	Chr1	13781890				217.891	79893330
8	ZMD49042	LG03	17.802	Chr7	7632508	LOC_Os07g13280.2	Chr7	7632309	218.138	44046128
9	ZMD151653	LG03	18.966	Chr7	13597908	LOC_Os07g23990.2	Chr7	13589491	219.302	50003310
10	ZMD18887	LG03	19.705	Chr7	15238595	LOC_Os07g26490.2	Chr7	15237166	220.041	51650985
11	ZMD61136	LG03	20.264	Chr5	13069061	LOC_Os05g22940.1	Chr5	13064171	220.6	278882462
12	ZMD105559	LG03	20.473	Chr12	15626908				220.809	253913343
13	ZMD17102	LG03	22.962	Chr7	4658314	LOC_Os07g08950.1	Chr7	4652793	223.298	41066612
14	ZMD96883	LG03	23.573	Chr7	4391415	LOC_Os07g08500.1	Chr7	4389627	223.909	40803446
15	ZMD117407	LG03	23.605	Chr7	4494108				223.941	40907927
16	ZMD62213	LG03	60.096	Chr7	26953575	LOC_Os07g45160.1	Chr7	26952446	260.432	63366265
17	ZMD22692	LG03	66.936	Chr7	28230418	LOC_Os07g47230.1	Chr7	28228570	267.272	64642389
18	ZMD15249	LG03	74.237	Chr7	28895321	LOC_Os07g48350.1	Chr7	28893097	274.573	65306916
1	ZMD24769	LG04	1.922	Chr7	1019197	LOC_Os07g02780.1	Chr7	1015338	276.495	37429157
2	ZMD149643	LG04	3.661	Chr7	437200	LOC_Os07g01730.1	Chr7	432084	278.234	36845903
3	ZMD101543	LG04	19.924	Chr7	4121025	LOC_Os07g08120.2	Chr7	4118354	294.497	40532173
4	ZMD78949	LG04	22.785	Chr7	15222220	LOC_Os07g26460.1	Chr7	15221078	297.358	51634897
5	ZMD56546	LG04	25.183	Chr11	2181274				299.756	147500887
6	ZMD56931	LG04	25.915	Chr3	26293657	LOC_Os03g46480.2	Chr3	26293200	300.488	26293200
7	ZMD14900	LG04	26.18	Chr3	33918795	LOC_Os03g59580.1	Chr3	33916812	300.753	33916812
8	ZMD32970	LG04	28.077	Chr7	8080905	LOC_Os07g14160.2	Chr7	8078909	302.65	44492728
9	ZMD107519	LG04	28.551	Chr7	15779511	LOC_Os07g27180.1	Chr7	15768892	303.124	52182711
10	ZMD25759	LG04	42.168	Chr7	22237165	LOC_Os07g37110.1	Chr7	22236821	316.741	58650640
11	ZMD91268	LG04	51.845	Chr7	23844131	LOC_Os07g39800.1	Chr7	23842489	326.418	60256308
12	ZMD47477	LG04	68.202	Chr7	26356563	LOC_Os07g44090.2	Chr7	26355889	342.775	62769708
13	ZMD156773	LG04	70.601	Chr7	26777751	LOC_Os07g44840.1	Chr7	26775249	345.174	63189068
14	ZMD157332	LG04	74.304	Chr7	28674393	LOC_Os07g48020.1	Chr7	28673754	348.877	65087573
15	ZMD106101	LG04	74.868	Chr7	28428302	LOC_Os07g47530.2	Chr7	28423642	349.441	64837461
16	ZMD110551	LG04	77.559			LOC_Os07g48160.1	Chr7	28764423	352.132	65178242
1	ZMD108215	LG05	3.623	Chr1	7576434	LOC_Os01g13540.1	Chr1	7571236	360.701	73682676
2	ZMD112643	LG05	6.122	Chr1	7551335	LOC_Os01g13520.2	Chr1	7547614	363.2	73659054
3	ZMD112905	LG05	6.72	Chr9	7916564				363.798	303693289
4	ZMD74244	LG05	10.051	Chr1	6117917				367.129	72229357
5	ZMD31481	LG05	12.684	Chr1	6249154	LOC_Os01g11580.2	Chr1	6248097	369.762	72359537
6	ZMD60365	LG05	36.89	Chr1	1848285	LOC_Os01g04190.2	Chr1	1843869	393.968	67955309
7	ZMD106320	LG05	40.745	Chr1	23742110				397.823	89853550
8	ZMD125389	LG05	41.375	Chr3	28482468	LOC_Os03g49960.2	Chr3	28474134	398.453	28474134
9	ZMD27728	LG05	42.927	Chr1	22178514	LOC_Os01g39380.2	Chr1	22163101	400.005	88274541
10	ZMD88261	LG05	43.258	Chr1	4676940	LOC_Os01g09246.1	Chr1	4673400	400.336	70784840
11	ZMD155827	LG05	43.573	Chr1	4388741	LOC_Os01g08750.2	Chr1	4374150	400.651	70485590
12	ZMD28150	LG05	44.683	Chr1	20954858	LOC_Os01g37510.1	Chr1	20953958	401.761	87065398
13	ZMD17190	LG05	46.539	Chr1	22539915	LOC_Os01g39970.1	Chr1	22538988	403.617	88650428
14	ZMD91031	LG05	46.859	Chr1	21720084	LOC_Os01g38670.1	Chr1	21719861	403.937	87831301
15	ZMD51693	LG05	47.48	Chr1	20194838	LOC_Os01g36390.1	Chr1	20192025	404.558	86303465
16	ZMD152919	LG05	47.672			LOC_Os05g35000.1	Chr5	20790345	404.75	286608636
17	ZMD89680	LG05	48.797	Chr1	23946086	LOC_Os01g42260.2	Chr1	23938369	405.875	90049809
18	ZMD126296	LG05	56.26	Chr1	28372609	LOC_Os01g49350.1	Chr1	28370855	413.338	94482295
19	ZMD102782	LG05	57.966	Chr1	27923933	LOC_Os01g48690.2	Chr1	27922318	415.044	94033758
20	ZMD126734	LG05	61.929	Chr1	28832238	LOC_Os01g50160.1	Chr1	28825745	419.007	94937185
21	ZMD115977	LG05	63.831	Chr1	29731396	LOC_Os01g51700.2	Chr1	29730128	420.909	95841568
22	ZMD15630	LG05	71.986	Chr1	33249187	LOC_Os01g57560.1	Chr1	33248875	429.064	99360315
1	ZMD22238	LG06	20.538	Chr1	514807	LOC_Os01g01960.1	Chr1	513890	449.602	66625330
2	ZMD5424	LG06	33.355	Chr1	3556341				462.419	69667781
3	ZMD30028	LG06	34.314			LOC_Os05g07070.2	Chr5	3718278	463.378	269536569
4	ZMD148829	LG06	52.653	Chr1	20194838	LOC_Os01g36390.1	Chr1	20192025	481.717	86303465
5	ZMD6346	LG06	53.368	Chr11	22943281				482.432	168262894
6	ZMD116187	LG06	53.398	Chr1	12729152	LOC_Os01g22630.2	Chr1	12725283	482.462	78836723
7	ZMD61552	LG06	57.175	Chr1	22778073	LOC_Os01g40340.2	Chr1	22776946	486.239	88888386
8	ZMD94507	LG06	60.019	Chr1	26873708	LOC_Os01g47050.1	Chr1	26872217	489.083	92983657
9	ZMD60966	LG06	60.694	Chr1	28449682	LOC_Os01g49470.2	Chr1	28447907	489.758	94559347
10	ZMD98351	LG06	62.65	Chr9	14644456				491.714	310421181
11	ZMD116897	LG06	63.488	Chr1	26516778				492.552	92628218
12	ZMD102027	LG06	66.832	Chr1	27680441	LOC_Os01g48300.3	Chr1	27677194	495.896	93788634
13	ZMD137093	LG06	69.189	Chr5	27062299	LOC_Os05g46740.2	Chr5	27057386	498.253	292875677
14	ZMD27461	LG06	70.848	Chr1	30995160	LOC_Os01g53900.1	Chr1	30992411	499.912	97103851
15	ZMD98662	LG06	74.239	Chr1	33189786	LOC_Os01g57420.2	Chr1	33186217	503.303	99297657
16	ZMD109018	LG06	74.41	Chr1	32583306	LOC_Os01g56510.2	Chr1	32580710	503.474	98692150
17	ZMD100241	LG06	75.165	Chr1	34836644	LOC_Os01g60230.4	Chr1	34834372	504.229	100945812
18	ZMD85536	LG06	75.381	Chr1	40509952	LOC_Os02g20150.1	Chr2	11875276	504.445	121257639
19	ZMD57726	LG06	81.308	Chr1	35174437				510.372	101285877
20	ZMD27194	LG06	89.089	Chr1	35927001	LOC_Os01g62080.2	Chr1	35923800	518.153	102035240
21	ZMD3885	LG06	91.417			LOC_Os02g48650.1	Chr2	29792863	520.481	139175226
22	ZMD97724	LG06	93.439	Chr1	37516581	LOC_Os01g64650.2	Chr1	37514763	522.503	103626203
23	ZMD63835	LG06	94.109	Chr1	37118685	LOC_Os01g63940.1	Chr1	37118464	523.173	103229904
24	ZMD84659	LG06	95.647	Chr1	37039920	LOC_Os01g63840.2	Chr1	37039556	524.711	103150996
25	ZMD62730	LG06	98.794	Chr1	39147247				527.858	105258687
26	ZMD12142	LG06	102.013	Chr3	9249629				531.077	9249629
27	ZMD52821	LG06	108.595	Chr1	40387522	LOC_Os01g69900.1	Chr1	40385312	537.659	106496752
1	ZMD50741	LG07	5.382	Chr2	2231825	LOC_Os02g04840.1	Chr2	2230652	543.041	111613015
2	ZMD102580	LG07	8.711	Chr2	2073696				546.37	111456059
3	ZMD124452	LG07	9.653	Chr2	3374525				547.312	112756888
4	ZMD73644	LG07	15.594	Chr5	2721709	LOC_Os05g05470.1	Chr5	2718697	553.253	268536988
5	ZMD88748	LG07	16.637	Chr2	6120785	LOC_Os02g11830.2	Chr2	6119039	554.296	115501402
6	ZMD88725	LG07	27.334	Chr2	8181797	LOC_Os02g14770.2	Chr2	8177602	564.993	117559965
7	ZMD30260	LG07	31.301	Chr10	19965828	LOC_Os10g37280.1	Chr10	19962742	568.96	370000974
8	ZMD12454	LG07	33.118	Chr10	20199682	LOC_Os10g37740.1	Chr10	20196581	570.777	370234813
9	ZMD92512	LG07	41.321	Chr10	362038				578.98	350400270
10	ZMD51305	LG07	43.088	Chr10	325970				580.747	350364202
11	ZMD72976	LG07	46.822	Chr11	24671129	LOC_Os11g41170.1	Chr11	24670967	584.481	169990580
12	ZMD105490	LG07	57.5	Chr2	16204472	LOC_Os04g26841.1	Chr4	15865222	595.159	190205941
13	ZMD95925	LG07	59.396	Chr2	18364147	LOC_Os02g30800.1	Chr2	18348888	597.055	127731251
14	ZMD69113	LG07	78.246	Chr2	22386576	LOC_Os02g37050.1	Chr2	22381199	615.905	131763562
15	ZMD79417	LG07	79.331	Chr2	22329256	LOC_Os02g36960.2	Chr2	22327984	616.99	131710347
16	ZMD24749	LG07	85.482	Chr2	23815635	LOC_Os02g39410.1	Chr2	23776248	623.141	133158611
17	ZMD57868	LG07	111.519	Chr3	16435070				649.178	16435070
18	ZMD18734	LG07	112.421	Chr2	30828572	LOC_Os02g50480.1	Chr2	30823545	650.08	140205908
19	ZMD149870	LG07	114.647	Chr2	31536701				652.306	140919064
20	ZMD60291	LG07	115.327	Chr2	30761418				652.986	140143781
21	ZMD110686	LG07	115.958	Chr2	33938279	LOC_Os02g55410.2	Chr2	33936188	653.617	143318551
22	ZMD149052	LG07	128.609	Chr2	35795050				666.268	145177413
1	ZMD64296	LG08	3.243	Chr2	1088034	LOC_Os02g02850.1	Chr2	1086158	669.511	110468521
2	ZMD124163	LG08	8.31	Chr2	787135	LOC_Os02g02360.1	Chr2	785941	674.578	110168304
3	ZMD99095	LG08	11.777	Chr2	4041031	LOC_Os02g07750.1	Chr2	4038431	678.045	113420794
4	ZMD18347	LG08	17.831	Chr2	5515324				684.099	114897687
5	ZMD148727	LG08	18.34	Chr2	4990806	LOC_Os02g09720.1	Chr2	4988483	684.608	114370846
6	ZMD11882	LG08	35.344	Chr2	11014833	LOC_Os02g18870.1	Chr2	11009378	701.612	120391741
7	ZMD152404	LG08	49.847	Chr10	21303269	LOC_Os10g39800.1	Chr10	21302009	716.115	371340241
8	ZMD105548	LG08	52.92	Chr10	13502162	LOC_Os10g26070.1	Chr10	13501851	719.188	363540083
9	ZMD56987	LG08	54.105	Chr10	11193455				720.373	361231687
10	ZMD31413	LG08	54.251	Chr10	13871204	LOC_Os10g26610.2	Chr10	13870184	720.519	363908416
11	ZMD16124	LG08	56.913	Chr10	14908600	LOC_Os10g28610.1	Chr10	14904196	723.181	364942428
12	ZMD76341	LG08	57.712	Chr10	2633925	LOC_Os01g36820.1	Chr1	20480000	723.98	86591440
13	ZMD157490	LG08	60.175	Chr10	17043901	LOC_Os10g32540.1	Chr10	17040042	726.443	367078274
14	ZMD47105	LG08	63.668	Chr10	22359696				729.936	372397928
15	ZMD78953	LG08	64.997	Chr10	3516723	LOC_Os10g06760.1	Chr10	3514904	731.265	353553136
16	ZMD62582	LG08	72.918	Chr2	18254446	LOC_Os02g30650.2	Chr2	18252570	739.186	127634933
17	ZMD113702	LG08	75.049	Chr2	20149514	LOC_Os02g33770.1	Chr2	20147866	741.317	129530229
18	ZMD42648	LG08	76.907	Chr5	17211932	LOC_Os05g29760.3	Chr5	17209580	743.175	283027871
19	ZMD50884	LG08	85.807	Chr2	23727686	LOC_Os02g39290.1	Chr2	23726236	752.075	133108599
20	ZMD66318	LG08	91.521	Chr2	28730128	LOC_Os02g47060.1	Chr2	28726783	757.789	138109146
21	ZMD96486	LG08	93.55	Chr2	25897932	LOC_Os02g43020.1	Chr2	25895454	759.818	135277817
22	ZMD19332	LG08	93.848	Chr2	25490724	LOC_Os11g36090.1	Chr11	21210711	760.116	166530324
23	ZMD42412	LG08	96.275	Chr2	26263846				762.543	135646209
24	ZMD59673	LG08	97.736	Chr2	29373510	LOC_Os02g48000.2	Chr2	29373018	764.004	138755381
25	ZMD100453	LG08	99.495	Chr2	28640223				765.763	138022586
26	ZMD76452	LG08	101.083	Chr2	26649407	LOC_Os02g44108.1	Chr2	26648837	767.351	136031200
27	ZMD113252	LG08	101.118	Chr2	29089444	LOC_Os02g47605.1	Chr2	29088533	767.386	138470896
28	ZMD81577	LG08	111.051	Chr2	31478793	LOC_Os02g51400.1	Chr2	31472969	777.319	140855332
29	ZMD101221	LG08	114.299	Chr2	32864408	LOC_Os02g53700.2	Chr2	32859868	780.567	142242231
30	ZMD45197	LG08	117.597	Chr2	33937803	LOC_Os02g55410.2	Chr2	33936188	783.865	143318551
31	ZMD97410	LG08	119.354	Chr2	32470983	LOC_Os02g53070.1	Chr2	32469558	785.622	141851921
32	ZMD58729	LG08	120.974	Chr2	32611890	LOC_Os02g53280.1	Chr2	32611697	787.242	141994060
1	ZMD21466	LG09	2.473	Chr12	1758118	LOC_Os12g04180.2	Chr12	1755621	794.334	240042056
2	ZMD29604	LG09	13.727	Chr11	3258853	LOC_Os11g06690.1	Chr11	3256399	805.588	148576012
3	ZMD119085	LG09	16.423	Chr11	4630533	LOC_Os11g08670.1	Chr11	4625070	808.284	149944683
4	ZMD10168	LG09	16.952	Chr11	6104452				808.813	151424065
5	ZMD113043	LG09	24.979	Chr11	8098900	LOC_Os11g14420.1	Chr11	8095869	816.84	153415482
6	ZMD67959	LG09	32.041	Chr3	18680888	LOC_Os03g32620.1	Chr3	18677824	823.902	18677824
7	ZMD42625	LG09	33.857	Chr4	30580928	LOC_Os04g51610.3	Chr4	30572095	825.718	204912814
8	ZMD64080	LG09	56.363	Chr11	28984712	LOC_Os11g48070.1	Chr11	28982944	848.224	174302557
9	ZMD29076	LG09	61.854	Chr11	26548829	LOC_Os11g43950.1	Chr11	26542837	853.715	171862450
1	ZMD156334	LG10	5.82	Chr11	2514300	LOC_Os11g05552.1	Chr11	2512383	859.535	147831996
2	ZMD27014	LG10	24.743	Chr11	4066609				878.458	149386222
3	ZMD157614	LG10	39.35	Chr11	7604067	LOC_Os11g13810.1	Chr11	7595274	893.065	152914887
4	ZMD20953	LG10	43.079	Chr11	17040114	LOC_Os11g29370.1	Chr11	17036891	896.794	162356504
5	ZMD54657	LG10	43.599	Chr11	16932511	LOC_Os11g29200.1	Chr11	16926681	897.314	162246294
6	ZMD95806	LG10	45.365	Chr11	17381774	LOC_Os11g29900.2	Chr11	17379761	899.08	162699374
7	ZMD56649	LG10	47.954	Chr8	14109607	LOC_Os08g23360.1	Chr8	14106107	901.669	223949520
8	ZMD84450	LG10	55.226	Chr12	17575029	LOC_Os11g32110.2	Chr11	18935126	908.941	164254739
9	ZMD103436	LG10	58.92	Chr11	19974572	LOC_Os11g34120.1	Chr11	19971780	912.635	165291393
10	ZMD89776	LG10	60.96	Chr11	20417848	LOC_Os11g34840.1	Chr11	20416543	914.675	165736156
11	ZMD91789	LG10	61.817	Chr11	13633398	LOC_Os01g36820.1	Chr1	20480000	915.532	86591440
12	ZMD49103	LG10	69.755	Chr11	24657096	LOC_Os11g41160.2	Chr11	24655805	923.47	169975418
1	ZMD13909	LG11	5.14	Chr4	193017	LOC_Os04g01250.2	Chr4	187796	939.846	174528515
2	ZMD85868	LG11	6.172	Chr4	7319589	LOC_Os04g13220.1	Chr4	7317232	940.878	181657951
3	ZMD66036	LG11	6.595	Chr4	7511318	LOC_Os04g13470.1	Chr4	7503997	941.301	181844716
4	ZMD66523	LG11	7.669			LOC_Os11g33440.1	Chr11	19808007	942.375	165127620
5	ZMD25945	LG11	8.829	Chr3	33957107	LOC_Os03g59640.1	Chr3	33955198	943.535	33955198
6	ZMD25047	LG11	9.071	Chr7	28838052				943.777	65251871
7	ZMD116992	LG11	9.275	Chr4	9941051	LOC_Os04g18030.2	Chr4	9939614	943.981	184280333
8	ZMD123742	LG11	9.285	Chr3	35500901				943.991	35500901
9	ZMD152578	LG11	9.577	Chr4	12650689	LOC_Os04g22360.1	Chr4	12645820	944.283	186986539
10	ZMD7259	LG11	15.784	Chr1	40827626				950.49	106939066
11	ZMD54244	LG11	16			LOC_Os09g11020.1	Chr9	6117013	950.706	301893738
12	ZMD105038	LG11	16.871	Chr4	19336681	LOC_Os04g32270.2	Chr4	19336018	951.577	193676737
13	ZMD157527	LG11	19.106	Chr2	21571182	LOC_Os02g35910.1	Chr2	21569211	953.812	130951574
14	ZMD62606	LG11	19.734	Chr4	22366304				954.44	196707023
15	ZMD13908	LG11	23.72	Chr4	23294213	LOC_Os04g39170.1	Chr4	23291284	958.426	197632003
16	ZMD19894	LG11	25.485	Chr12	258858	LOC_Os11g01380.1	Chr11	234172	960.191	145553785
17	ZMD66790	LG11	25.909	Chr4	24023391	LOC_Os04g40420.1	Chr4	24021401	960.615	198362120
18	ZMD101660	LG11	25.939	Chr4	24023384	LOC_Os04g40420.1	Chr4	24021401	960.645	198362120
19	ZMD68465	LG11	44.043	Chr4	30471092	LOC_Os04g51440.2	Chr4	30463864	978.749	204804583
20	ZMD25359	LG11	45.911			LOC_Os07g25420.2	Chr7	14527447	980.617	50941266
21	ZMD106008	LG11	48.819	Chr4	31757209	LOC_Os04g53310.1	Chr4	31750955	983.525	206091674
22	ZMD97209	LG11	49.075	Chr4	32278620	LOC_Os04g54190.2	Chr4	32278194	983.781	206618913
23	ZMD54075	LG11	50.167	Chr4	32745126	LOC_Os04g55060.1	Chr4	32741376	984.873	207082095
24	ZMD55122	LG11	50.656	Chr4	33169106	LOC_Os04g55720.2	Chr4	33167061	985.362	207507780
25	ZMD156149	LG11	57.837	Chr4	34619025	LOC_Os04g58130.1	Chr4	34613664	992.543	208954383
26	ZMD34425	LG11	59.341	Chr4	35178887	LOC_Os04g59130.1	Chr4	35176146	994.047	209516865
27	ZMD27008	LG11	59.429	Chr4	35345641	LOC_Os04g59450.3	Chr4	35344336	994.135	209685055
1	ZMD77387	LG12	6.274	Chr4	326085	LOC_Os04g01480.1	Chr4	321281	1005.32	174662000
2	ZMD23774	LG12	9.39	Chr4	1047994	LOC_Os04g02730.1	Chr4	1046902	1008.44	175387621
3	ZMD150465	LG12	14.781	Chr3	26994641	LOC_Os03g47650.1	Chr3	26988322	1013.83	26988322
4	ZMD79053	LG12	16.053	Chr3	26969723	LOC_Os03g47620.1	Chr3	26962705	1015.1	26962705
5	ZMD97916	LG12	16.619	Chr12	19834744	LOC_Os12g32820.2	Chr12	19833705	1015.67	258120140
6	ZMD21053	LG12	16.645	Chr5	13311528	LOC_Os05g23320.2	Chr5	13308707	1015.69	279126998
7	ZMD18374	LG12	17.275	Chr2	17036646	LOC_Os02g28810.1	Chr2	17035682	1016.32	126418045
8	ZMD103940	LG12	18.493	Chr4	4741457	LOC_Os04g08740.2	Chr4	4738885	1017.54	179079604
9	ZMD11478	LG12	20.047	Chr4	1821012				1019.1	176161731
10	ZMD117940	LG12	28.208	Chr4	21618496				1027.26	195959215
11	ZMD69965	LG12	38.991			LOC_Os04g40630.2	Chr4	24115971	1038.04	198456690
12	ZMD68764	LG12	43.19	Chr4	23965940	LOC_Os04g40310.2	Chr4	23963996	1042.24	198304715
13	ZMD96616	LG12	48.753	Chr4	25168893	LOC_Os04g42520.1	Chr4	25165690	1047.8	199506409
14	ZMD23613	LG12	48.803	Chr4	25168879	LOC_Os04g42520.1	Chr4	25165690	1047.85	199506409
15	ZMD19035	LG12	49.033	Chr4	25708973	LOC_Os04g43440.1	Chr4	25708299	1048.08	200049018
16	ZMD84632	LG12	51.38	Chr4	26392215				1050.43	200732934
17	ZMD35226	LG12	52.548	Chr4	27450727	LOC_Os04g46310.1	Chr4	27444462	1051.6	201785181
18	ZMD98573	LG12	56.064	Chr4	28566318	LOC_Os04g48010.2	Chr4	28563829	1055.11	202904548
19	ZMD23889	LG12	58.013	Chr4	28068130	LOC_Os04g47270.1	Chr4	28067096	1057.06	202407815
20	ZMD103729	LG12	61.789	Chr4	30551832	LOC_Os04g51570.1	Chr4	30550961	1060.84	204891680
21	ZMD59497	LG12	64.785	Chr4	31313172	LOC_Os04g52630.1	Chr4	31308749	1063.83	205649468
22	ZMD55805	LG12	72.119	Chr4	33171782	LOC_Os04g55730.1	Chr4	33170208	1071.17	207510927
23	ZMD107426	LG12	73.457	Chr4	33011034	LOC_Os04g55500.1	Chr4	33006324	1072.51	207347043
24	ZMD96022	LG12	76.332	Chr4	34245524	LOC_Os04g57560.1	Chr4	34244247	1075.38	208584966
25	ZMD104579	LG12	77.379	Chr4	34761910				1076.43	209102629
1	ZMD60782	LG13	0	Chr8	118692	LOC_Os08g01180.1	Chr8	115025		209958438
2	ZMD87517	LG13	10.579	Chr4	16739774				1087.82	191080493
3	ZMD105894	LG13	11.864	Chr8	3232142				1089.1	213075555
4	ZMD20523	LG13	16.723	Chr8	3670621	LOC_Os08g06480.1	Chr8	3667092	1093.96	213510505
5	ZMD51399	LG13	30.129	Chr8	5333470	LOC_Os08g09200.1	Chr8	5327531	1107.37	215170944
6	ZMD13542	LG13	34.49	Chr8	8583272	LOC_Os08g14320.1	Chr8	8582061	1111.73	218425474
7	ZMD140092	LG13	36.332	Chr8	10134421	LOC_Os08g16559.1	Chr8	10131762	1113.57	219975175
8	ZMD92040	LG13	37.138	Chr8	12382450	LOC_Os08g20610.1	Chr8	12381718	1114.37	222225131
9	ZMD22936	LG13	37.592	Chr12	11287603				1114.83	249574038
10	ZMD28907	LG13	37.639	Chr8	18266847	LOC_Os08g29730.1	Chr8	18265647	1114.88	228109060
11	ZMD31555	LG13	37.663	Chr8	15166192				1114.9	225009605
12	ZMD18360	LG13	37.893	Chr2	15563880				1115.13	124946243
13	ZMD69785	LG13	37.93	Chr8	16341926	LOC_Os08g26870.2	Chr8	16340333	1115.17	226183746
14	ZMD29412	LG13	38.807	Chr8	2951593				1116.04	212795006
15	ZMD34693	LG13	39.148	Chr8	9128769	LOC_Os08g15090.1	Chr8	9127977	1116.38	218971390
16	ZMD33783	LG13	39.158	Chr8	9128757	LOC_Os08g15090.1	Chr8	9127977	1116.39	218971390
17	ZMD18239	LG13	44.76	Chr8	21553567				1122	231396980
18	ZMD67511	LG13	59.739	Chr8	25953698	LOC_Os08g41040.1	Chr8	25952897	1136.97	235796310
19	ZMD88459	LG13	61.027	Chr8	25200337				1138.26	235043750
20	ZMD151265	LG13	69.458	Chr8	26065331	LOC_Os08g41270.2	Chr8	26062466	1146.69	235905879
21	ZMD5422	LG13	76.352	Chr1	19338798				1153.59	85450238
22	ZMD12091	LG13	76.946	Chr8	27131724	LOC_Os08g42930.1	Chr8	27130095	1154.18	236973508
23	ZMD121971	LG13	77.606	Chr8	27271565				1154.84	237114978
24	ZMD99466	LG13	78.723	Chr8	4568238				1155.96	214411651
25	ZMD45167	LG13	80.02			LOC_Os08g43120.1	Chr8	27268083	1157.26	237111496
26	ZMD31954	LG13	80.723	Chr8	27956816	LOC_Os08g44430.2	Chr8	27956300	1157.96	237799713
27	ZMD47392	LG13	84.076	Chr8	27849557	LOC_Os08g44240.1	Chr8	27849043	1161.31	237692456
28	ZMD149101	LG13	86.582	Chr8	28178020	LOC_Os08g44860.1	Chr8	28173231	1163.82	238016644
1	ZMD52870	LG14	1.249	Chr8	7559833	LOC_Os08g12760.2	Chr8	7559098	1165.07	217402511
2	ZMD123574	LG14	2.586	Chr4	30876198	LOC_Os04g52000.1	Chr4	30875218	1166.4	205215937
3	ZMD9114	LG14	11.412	Chr12	18338063	LOC_Os12g30540.1	Chr12	18334665	1175.23	256621100
4	ZMD68587	LG14	12.154	Chr8	21415175	LOC_Os08g34160.1	Chr8	21411152	1175.97	231254565
5	ZMD121543	LG14	15.82	Chr8	20190168	LOC_Os08g32600.1	Chr8	20186975	1179.64	230030388
6	ZMD105870	LG14	16.184	Chr10	6235236	LOC_Os02g14500.1	Chr2	7991881	1180	117374244
7	ZMD119914	LG14	16.212	Chr10	10807022	LOC_Os08g15266.1	Chr8	9262484	1180.03	219105897
8	ZMD54634	LG14	16.298	Chr8	15668256				1180.12	225511669
9	ZMD80991	LG14	21.077	Chr8	20554264	LOC_Os08g33076.1	Chr8	20553106	1184.89	230396519
10	ZMD18978	LG14	21.108	Chr4	33331994	LOC_Os04g55960.1	Chr4	33329791	1184.93	207670510
11	ZMD91770	LG14	21.908	Chr3	10964006				1185.73	10964006
12	ZMD139941	LG14	24.575	Chr9	14925094	LOC_Os09g24980.1	Chr9	14921682	1188.39	310698407
13	ZMD101534	LG14	28.362	Chr1	37850731	LOC_Os01g65220.1	Chr1	37844923	1192.18	103956363
14	ZMD126009	LG14	36.776	Chr9	18784542	LOC_Os09g31230.2	Chr9	18782976	1200.59	314559701
15	ZMD121738	LG14	38.858	Chr8	26392527	LOC_Os08g41790.1	Chr8	26389731	1202.68	236233144
16	ZMD23415	LG14	39.135	Chr8	24690356	LOC_Os08g39080.2	Chr8	24685246	1202.95	234528659
17	ZMD106841	LG14	39.852	Chr8	25315288	LOC_Os08g39950.1	Chr8	25313536	1203.67	235156949
18	ZMD11491	LG14	45.92	Chr7	14822648				1209.74	51236467
19	ZMD50358	LG14	56.801	Chr8	28213590	LOC_Os08g44940.1	Chr8	28212587	1220.62	238056000
1	ZMD21543	LG15	2.066	Chr1	43210034	LOC_Os01g74610.1	Chr1	43202474	1222.68	109313914
2	ZMD70875	LG15	5.883	Chr12	3156615	LOC_Os12g06520.1	Chr12	3153015	1226.5	241439450
3	ZMD44634	LG15	10.131	Chr12	3062350				1230.75	241348785
4	ZMD106851	LG15	14.747	Chr12	3756450	LOC_Os12g07540.1	Chr12	3753428	1235.37	242039863
5	ZMD89409	LG15	16.695	Chr12	4708675	LOC_Os12g09000.2	Chr12	4706847	1237.31	242993282
6	ZMD55520	LG15	27.006	Chr11	27405025	LOC_Os12g37570.2	Chr12	23061181	1247.62	261347616
7	ZMD64527	LG15	27.605	Chr12	21445854	LOC_Os12g35290.1	Chr12	21441265	1248.22	259727700
8	ZMD26993	LG15	27.97	Chr12	17572864	LOC_Os12g29520.2	Chr12	17571537	1248.59	255857972
9	ZMD101321	LG15	32.625	Chr1	17505549	LOC_Os01g31980.2	Chr1	17504340	1253.24	83615780
10	ZMD19455	LG15	32.811	Chr7	12750464				1253.43	49164283
11	ZMD111262	LG15	33.114	Chr12	19132024	LOC_Os12g31800.1	Chr12	19129924	1253.73	257416359
12	ZMD89063	LG15	33.796	Chr12	21323553	LOC_Os12g35030.1	Chr12	21322246	1254.41	259608681
13	ZMD72265	LG15	34.138	Chr12	17687573				1254.76	255974008
14	ZMD148851	LG15	49.465	Chr12	25144442	LOC_Os12g40630.1	Chr12	25142777	1270.08	263429212
15	ZMD27034	LG15	54.631	Chr12	25703267	LOC_Os12g41500.1	Chr12	25701322	1275.25	263987757
16	ZMD67898	LG15	56.999	Chr12	26005471	LOC_Os12g41950.1	Chr12	26002359	1277.62	264288794
17	ZMD115573	LG15	58.483	Chr12	25509960	LOC_Os12g41170.1	Chr12	25508617	1279.1	263795052
18	ZMD126706	LG15	61.357	Chr12	25895871	LOC_Os12g41810.1	Chr12	25894317	1281.98	264180752
1	ZMD119712	LG16	0	Chr12	635111					238921546
2	ZMD123409	LG16	12.885	Chr12	2663679	LOC_Os12g05780.2	Chr12	2663015	1298.32	240949450
3	ZMD71224	LG16	16.156	Chr12	2663670	LOC_Os12g05780.2	Chr12	2663015	1301.59	240949450
4	ZMD83283	LG16	37.691	Chr12	21209687	LOC_Os12g34840.1	Chr12	21206935	1323.12	259493370
5	ZMD54549	LG16	40.578	Chr7	23180695	LOC_Os07g38590.1	Chr7	23178216	1326.01	59592035
6	ZMD88886	LG16	41.201	Chr12	7990684	LOC_Os12g14070.1	Chr12	7986161	1326.63	246272596
7	ZMD93135	LG16	44.621	Chr12	23251536	LOC_Os12g37840.2	Chr12	23248824	1330.06	261535259
8	ZMD64808	LG16	45.94	Chr12	7325140	LOC_Os12g13150.1	Chr12	7315864	1331.37	245602299
9	ZMD122709	LG16	46.908	Chr8	26465763	LOC_Os08g41910.1	Chr8	26464491	1332.34	236307904
10	ZMD11074	LG16	49.551	Chr2	25381857	LOC_Os02g42200.1	Chr2	25379779	1334.98	134762142
11	ZMD6618	LG16	51.5	Chr12	23807928	LOC_Os12g38750.2	Chr12	23805152	1336.93	262091587
12	ZMD98683	LG16	54.881			LOC_Os12g41250.1	Chr12	25576455	1340.32	263862890
13	ZMD50483	LG16	55.853	Chr12	24979383	LOC_Os12g40340.1	Chr12	24975798	1341.29	263262233
14	ZMD119023	LG16	66.224	Chr12	26774160				1351.66	265060595
15	ZMD124873	LG16	73.988	Chr12	26460479	LOC_Os12g42600.1	Chr12	26454955	1359.42	264741390
1	ZMD31494	LG17	0	Chr5	428675	LOC_Os01g73530.1	Chr1	42601170		108712610
2	ZMD124245	LG17	19.001	Chr5	949300	LOC_Os05g02680.1	Chr5	947770	1378.98	266766061
3	ZMD19303	LG17	35.155	Chr5	1868253	LOC_Os05g04170.2	Chr5	1866878	1395.13	267685169
4	ZMD88486	LG17	38.314	Chr5	2098810	LOC_Os05g04520.1	Chr5	2096011	1398.29	267914302
5	ZMD116696	LG17	48.552	Chr8	5642232	LOC_Os08g09760.2	Chr8	5638165	1408.53	215481578
6	ZMD104602	LG17	56.609	Chr5	3718617	LOC_Os05g07070.2	Chr5	3718278	1416.59	269536569
7	ZMD65140	LG17	76.682	Chr5	19074210	LOC_Os05g32580.2	Chr5	19071452	1436.66	284889743
8	ZMD16559	LG17	77.849	Chr5	18931929	LOC_Os05g32430.2	Chr5	18928206	1437.83	284746497
9	ZMD75127	LG17	78.195	Chr5	19064451				1438.17	284882742
10	ZMD51478	LG17	78.868	Chr5	19801371	LOC_Os05g33644.1	Chr5	19794800	1438.85	285613091
11	ZMD148122	LG17	80.329	Chr5	19796593	LOC_Os05g33644.1	Chr5	19794800	1440.31	285613091
12	ZMD87129	LG17	100.441	Chr5	25816486	LOC_Os05g44360.1	Chr5	25811184	1460.42	291629475
13	ZMD31743	LG17	119.407	Chr12	24949837	LOC_Os12g40279.1	Chr12	24925191	1479.38	263211626
14	ZMD19599	LG17	119.977	Chr5	29635370	LOC_Os05g51670.3	Chr5	29631973	1479.95	295450264
15	ZMD25459	LG17	124.241	Chr5	29337214				1484.22	295155505
1	ZMD29479	LG18	7.764	Chr5	1001921	LOC_Os05g02780.2	Chr5	1000236	1491.98	266818527
2	ZMD93600	LG18	10.493	Chr1	32019425	LOC_Os01g55580.2	Chr1	32016654	1494.71	98128094
3	ZMD109606	LG18	28.639	Chr5	7931038	LOC_Os05g14170.1	Chr5	7927034	1512.86	273745325
4	ZMD96072	LG18	29.507	Chr5	16931264	LOC_Os05g28870.1	Chr5	16928160	1513.73	282746451
5	ZMD88977	LG18	33.439	Chr5	14589048	LOC_Os05g25180.1	Chr5	14587893	1517.66	280406184
6	ZMD118007	LG18	34.267	Chr5	13578168	LOC_Os05g23670.1	Chr5	13573857	1518.49	279392148
7	ZMD23960	LG18	34.482	Chr5	17856474	LOC_Os05g30790.1	Chr5	17856296	1518.7	283674587
8	ZMD9790	LG18	36.382	Chr5	14415569	LOC_Os05g24150.1	Chr5	13929176	1520.6	279747467
9	ZMD37040	LG18	37.221	Chr5	19528895	LOC_Os05g33310.1	Chr5	19525642	1521.44	285343933
10	ZMD151191	LG18	41.944	Chr5	21905863	LOC_Os05g37434.1	Chr5	21903231	1526.16	287721522
11	ZMD89035	LG18	44.01	Chr10	10640476	LOC_Os10g21000.1	Chr10	10637369	1528.23	360675601
12	ZMD120120	LG18	53.414	Chr5	25219153				1537.63	291037444
13	ZMD63915	LG18	56.69	Chr5	26348911	LOC_Os05g45420.3	Chr5	26346997	1540.91	292165288
14	ZMD154190	LG18	57.786	Chr5	26561903	LOC_Os05g45850.1	Chr5	26560933	1542.01	292379224
15	ZMD59736	LG18	59.661	Chr2	35257205	LOC_Os02g57540.1	Chr2	35256139	1543.88	144638502
16	ZMD32187	LG18	61.262	Chr5	26827668	LOC_Os05g46260.1	Chr5	26824472	1545.48	292642763
17	ZMD42505	LG18	64.122	Chr5	27862057	LOC_Os05g48600.2	Chr5	27860628	1548.34	293678919
18	ZMD94874	LG18	68.257	Chr5	27381459	LOC_Os05g47780.1	Chr5	27377537	1552.48	293195828
1	ZMD23679	LG19	5.188	Chr6	1463321	LOC_Os06g03700.1	Chr6	1459192	1565.52	297240046
2	ZMD122284	LG19	7.262	Chr6	1533522				1567.6	297310247
3	ZMD64875	LG19	8.855	Chr6	2258983				1569.19	298035708
4	ZMD88279	LG19	12.048	Chr6	3155617	LOC_Os06g06730.1	Chr6	3154274	1572.38	298932342
5	ZMD149784	LG19	16.186	Chr6	3151321				1576.52	298928046
6	ZMD102806	LG19	19.992	Chr6	4231958	LOC_Os06g08550.1	Chr6	4229184	1580.33	300008683
7	ZMD28252	LG19	36.679	Chr2	31176644	LOC_Os02g50970.1	Chr2	31171936	1597.01	140554299
8	ZMD122698	LG19	40.497	Chr6	7533792	LOC_Os06g13600.1	Chr6	7530834	1600.83	303310517
9	ZMD62740	LG19	42.301	Chr6	8144372				1602.63	303921097
10	ZMD26160	LG19	51.66	Chr9	7935072	LOC_Os09g13630.1	Chr9	7925560	1611.99	334960584
11	ZMD24869	LG19	52.408	Chr9	21212378	LOC_Os09g36760.1	Chr9	21208855	1612.74	348237890
12	ZMD93306	LG19	54.123			LOC_Os06g30894.2	Chr6	17938099	1614.46	313714824
13	ZMD59661	LG19	54.987	Chr9	7993437				1615.32	335018949
14	ZMD32636	LG19	55.574	Chr6	17967532				1615.91	313744257
15	ZMD87837	LG19	63.999	Chr9	13021831				1624.33	340047343
16	ZMD149607	LG19	65.138	Chr9	13187790	LOC_Os09g21780.2	Chr9	13185672	1625.47	340213302
17	ZMD48476	LG19	67.876	Chr9	12827030	LOC_Os09g21250.1	Chr9	12825719	1628.21	339852542
18	ZMD154836	LG19	76.762	Chr9	18465428	LOC_Os09g30330.1	Chr9	18464949	1637.1	345490940
19	ZMD13605	LG19	82.41	Chr9	18226199	LOC_Os09g29950.2	Chr9	18224585	1642.74	345251711
20	ZMD90098	LG19	84.374	Chr9	18851628	LOC_Os09g31360.1	Chr9	18849755	1644.71	345877140
21	ZMD21783	LG19	96.533	Chr9	19827541	LOC_Os09g33600.1	Chr9	19823709	1656.87	346853053
1	ZMD62968	LG20	13.698	Chr6	2127709				1705.75	297904434
2	ZMD24295	LG20	16.123	Chr6	1653158	LOC_Os06g04040.1	Chr6	1648595	1708.17	297429883
3	ZMD21019	LG20	24.578	Chr6	3837653	LOC_Os06g07896.1	Chr6	3875484	1716.63	299614378
4	ZMD66772	LG20	25.916	Chr6	4020446	LOC_Os06g08300.2	Chr6	4019847	1717.96	299797171
5	ZMD96442	LG20	26.318	Chr5	3710331	LOC_Os05g07050.1	Chr5	3704179	1718.37	269522470
6	ZMD101291	LG20	44.145	Chr9	6969671				1736.19	333995183
7	ZMD93170	LG20	45.003	Chr12	9115974				1737.05	247402409
8	ZMD30341	LG20	50.25	Chr9	6047556	LOC_Os09g10960.1	Chr9	6037880	1742.3	333073068
9	ZMD31606	LG20	51.616			LOC_Os01g32720.1	Chr1	17935889	1743.66	84047329
10	ZMD49098	LG20	51.874	Chr9	6047563	LOC_Os09g10960.1	Chr9	6037880	1743.92	333073075
11	ZMD56918	LG20	61.996	Chr3	16574139	LOC_Os03g29170.2	Chr3	16571965	1754.05	16571965
