# Supplementary material for: Construction of high-resolution genetic maps of Zoysia matrella (L.) Merrill and applications to comparative genomic analysis and QTL mapping of resistance to fall armyworm
Source: BMC Genomics. 2016 Aug 8;17:562. doi: 10.1186/s12864-016-2969-7 (PMC4977732; doi:10.1186/s12864-016-2969-7)
Supplement: Additional file 8: Table S5. — Syntenic relationship of Cavalier linkage groups and rice chromosomes. (XLS 177 kb) [file 12864_2016_2969_MOESM8_ESM.xls]

## Sheet: Table S5 'Cavalier' and rice
Table S5 Syntenic relationship of Cavalier linkage groups and rice genome.
Marker number	Marker name	Linkage group	Position (cM)	Rice chromosome	Rice chromosome position (bp)	Rice gene model	Rice gene model on chromosome	Rice gene model position (bp)	Horizontal axis value (cM)	Vertical axis value (bp)
1	ZMC125594	LG01	2.046	Chr3	1614016	LOC_Os03g03650.1	Chr3	1612325	2.046	1612325
2	ZMC16008	LG01	3.983	Chr3	79912	LOC_Os03g01110.1	Chr3	72028	3.983	72028
3	ZMC65979	LG01	4.049	Chr3	1202036				4.049	1202036
4	ZMC142515	LG01	4.112	Chr10	21607738	LOC_Os03g01550.1	Chr3	348339	4.112	348339
5	ZMC131412	LG01	5.363	Chr3	1202025				5.363	1202025
6	ZMC155410	LG01	5.67	Chr3	1018018	LOC_Os03g02710.1	Chr3	1015290	5.67	1015290
7	ZMC18960	LG01	6.322	Chr3	561297	LOC_Os03g01910.1	Chr3	560210	6.322	560210
8	ZMC112181	LG01	12.975	Chr3	2437449	LOC_Os03g05020.1	Chr3	2432922	12.975	2432922
9	ZMC142727	LG01	13.214	Chr3	2369709	LOC_Os03g04920.1	Chr3	2367849	13.214	2367849
10	ZMC141590	LG01	15.883	Chr3	3425257	LOC_Os03g06730.1	Chr3	3424904	15.883	3424904
11	ZMC113116	LG01	17.25	Chr3	3105303	LOC_Os03g06190.1	Chr3	3103834	17.25	3103834
12	ZMC93256	LG01	19.738	Chr3	3980506	LOC_Os03g07820.1	Chr3	3978668	19.738	3978668
13	ZMC157381	LG01	22.191	Chr3	32081670	LOC_Os03g56270.2	Chr3	32078648	22.191	32078648
14	ZMC36083	LG01	24.575	Chr3	4332023	LOC_Os03g08430.2	Chr3	4327386	24.575	4327386
15	ZMC87252	LG01	30.489	Chr3	5513758	LOC_Os03g10780.1	Chr3	5508792	30.489	5508792
16	ZMC92285	LG01	30.811	Chr3	5299545	LOC_Os03g10400.2	Chr3	5297334	30.811	5297334
17	ZMC81372	LG01	31.254	Chr3	4819543	LOC_Os03g09220.2	Chr3	4815464	31.254	4815464
18	ZMC126826	LG01	32.476	Chr3	5825757	LOC_Os03g11320.2	Chr3	5823515	32.476	5823515
19	ZMC92013	LG01	36.103	Chr3	7510185	LOC_Os03g13850.1	Chr3	7505851	36.103	7505851
20	ZMC92505	LG01	37.529	Chr3	7674798				37.529	7674798
21	ZMC103450	LG01	42.053	Chr3	8197637				42.053	8197637
22	ZMC44361	LG01	44.495	Chr3	8726538	LOC_Os03g15810.1	Chr3	8720361	44.495	8720361
23	ZMC64134	LG01	44.925	Chr3	9439454	LOC_Os03g16980.2	Chr3	9436483	44.925	9436483
24	ZMC115363	LG01	45.943	Chr3	10390647				45.943	10390647
25	ZMC78898	LG01	46.656	Chr3	10219257	LOC_Os03g18220.2	Chr3	10217802	46.656	10217802
26	ZMC99602	LG01	46.676	Chr6	705446				46.676	296482171
27	ZMC122804	LG01	46.714	Chr3	10219245	LOC_Os03g18220.2	Chr3	10217802	46.714	10217802
28	ZMC155892	LG01	47.247	Chr3	9905174	LOC_Os03g17800.1	Chr3	9904420	47.247	9904420
29	ZMC38783	LG01	47.628	Chr3	10851806	LOC_Os03g19300.1	Chr3	10850794	47.628	10850794
30	ZMC38009	LG01	50.084	Chr3	11080314	LOC_Os03g19690.1	Chr3	11071894	50.084	11071894
31	ZMC112080	LG01	51.207	Chr2	4446704	LOC_Os02g08360.1	Chr2	4440184	51.207	113822547
32	ZMC15581	LG01	51.693	Chr3	11107621	LOC_Os03g19760.2	Chr3	11104620	51.693	11104620
33	ZMC111713	LG01	55.948	Chr3	23089629	LOC_Os03g41510.2	Chr3	23086265	55.948	23086265
34	ZMC135947	LG01	57.503	Chr1	18468	LOC_Os01g01040.2	Chr1	16321	57.503	66127761
35	ZMC139835	LG01	57.829	Chr5	25816041				57.829	291634332
36	ZMC30636	LG01	59.02	Chr3	13887446	LOC_Os03g24390.1	Chr3	13883675	59.02	13883675
37	ZMC50525	LG01	59.871	Chr3	12543149	LOC_Os03g21940.1	Chr3	12542185	59.871	12542185
38	ZMC44707	LG01	60.617	Chr3	13229107	LOC_Os03g22890.2	Chr3	13227286	60.617	13227286
39	ZMC80763	LG01	61.347	Chr3	17757753	LOC_Os03g31180.2	Chr3	17754817	61.347	17754817
40	ZMC153542	LG01	63.58			LOC_Os02g16220.1	Chr2	9215267	63.58	118597630
41	ZMC22656	LG01	63.781	Chr8	9545361				63.781	219388774
42	ZMC33532	LG01	64.661	Chr12	25248729	LOC_Os12g40790.1	Chr12	25247706	64.661	263534141
43	ZMC89114	LG01	65.005	Chr3	22990972	LOC_Os03g41350.2	Chr3	22990165	65.005	22990165
44	ZMC75762	LG01	66.242			LOC_Os03g01920.1	Chr3	567974	66.242	567974
45	ZMC9861	LG01	72.394	Chr3	27107706	LOC_Os03g47760.1	Chr3	27100452	72.394	27100452
46	ZMC111494	LG01	72.61			LOC_Os03g46440.2	Chr3	26261328	72.61	26261328
47	ZMC59859	LG01	75.635	Chr3	29729267	LOC_Os03g51830.1	Chr3	29724283	75.635	29724283
48	ZMC2607	LG01	76.342	Chr3	28233554	LOC_Os03g49570.1	Chr3	28229288	76.342	28229288
49	ZMC106386	LG01	77.986	Chr3	30303029	LOC_Os03g52840.2	Chr3	30299551	77.986	30299551
50	ZMC69549	LG01	78.054	Chr3	30263147	LOC_Os03g52794.1	Chr3	30262476	78.054	30262476
51	ZMC41521	LG01	78.058	Chr3	28856512	LOC_Os03g50540.1	Chr3	28855620	78.058	28855620
52	ZMC40	LG01	81.102	Chr3	27311985	LOC_Os03g48040.2	Chr3	27309859	81.102	27309859
53	ZMC72719	LG01	82.218	Chr3	29317676	LOC_Os03g51250.1	Chr3	29315809	82.218	29315809
54	ZMC102330	LG01	83.898	Chr3	30677976				83.898	30677976
55	ZMC6605	LG01	85.188	Chr3	30728483	LOC_Os03g53590.2	Chr3	30726913	85.188	30726913
56	ZMC38203	LG01	85.498	Chr3	30827512	LOC_Os03g53770.1	Chr3	30825413	85.498	30825413
57	ZMC37082	LG01	85.571	Chr3	30750147	LOC_Os03g53630.1	Chr3	30747354	85.571	30747354
58	ZMC33086	LG01	87.677	Chr3	31221589	LOC_Os03g54920.1	Chr3	31220669	87.677	31220669
59	ZMC138460	LG01	88.679	Chr5	18721804	LOC_Os05g32110.2	Chr5	18721262	88.679	284539553
60	ZMC16423	LG01	89.548	Chr3	31356745	LOC_Os03g55110.1	Chr3	31354550	89.548	31354550
61	ZMC99356	LG01	93.854	Chr3	32377218	LOC_Os03g56820.2	Chr3	32375903	93.854	32375903
62	ZMC73086	LG01	94.13	Chr3	32677041	LOC_Os03g57290.1	Chr3	32672049	94.13	32672049
63	ZMC36209	LG01	97.185	Chr3	33012973	LOC_Os03g57950.2	Chr3	33011918	97.185	33011918
64	ZMC67645	LG01	100.243	Chr3	33490609				100.243	33490609
65	ZMC85754	LG01	101.737	Chr3	33581957	LOC_Os03g58970.2	Chr3	33579493	101.737	33579493
66	ZMC129071	LG01	109.974	Chr3	34019508				109.974	34019508
67	ZMC104151	LG01	115.6	Chr3	34769558				115.6	34769558
68	ZMC41611	LG01	119.859	Chr3	35637495				119.859	35637495
69	ZMC62731	LG01	119.939	Chr5	696038	LOC_Os05g02210.1	Chr5	694389	119.939	266512680
70	ZMC146039	LG01	120.378	Chr3	36114811				120.378	36114811
71	ZMC137799	LG01	120.797	Chr3	35193003	LOC_Os03g62110.3	Chr3	35190795	120.797	35190795
72	ZMC92736	LG01	121.757	Chr9	14383957	LOC_Os09g24220.1	Chr9	14378100	121.757	341403612
1	ZMC4450	LG02	1.11	Chr3	554701	LOC_Os03g01890.2	Chr3	549823	124.445	549823
2	ZMC72284	LG02	4.807	Chr3	1017483	LOC_Os03g02710.1	Chr3	1015290	128.142	1015290
3	ZMC107415	LG02	23	Chr3	2580146	LOC_Os03g05310.1	Chr3	2576496	146.335	2576496
4	ZMC42968	LG02	25.087	Chr3	2369709	LOC_Os03g04920.1	Chr3	2367849	148.422	2367849
5	ZMC5801	LG02	32.142	Chr3	4696115				155.477	4696115
6	ZMC70860	LG02	33.595	Chr12	12265678	LOC_Os12g21789.2	Chr12	12264653	156.93	250551088
7	ZMC140504	LG02	34.522	Chr6	15796534	LOC_Os08g41250.2	Chr8	26046681	157.857	235890094
8	ZMC33284	LG02	35.396	Chr3	5958963	LOC_Os03g11500.1	Chr3	5955623	158.731	5955623
9	ZMC126434	LG02	36.395	Chr3	5916369	LOC_Os03g11460.1	Chr3	5907703	159.73	5907703
10	ZMC120253	LG02	36.447	Chr3	5910446	LOC_Os03g11460.1	Chr3	5907703	159.782	5907703
11	ZMC78075	LG02	36.884	Chr3	5786654	LOC_Os03g11240.1	Chr3	5779594	160.219	5779594
12	ZMC55286	LG02	39.585	Chr3	7240999	LOC_Os03g13400.1	Chr3	7237162	162.92	7237162
13	ZMC137834	LG02	43.597	Chr3	9650129	LOC_Os03g17340.1	Chr3	9646750	166.932	9646750
14	ZMC70866	LG02	46.864	Chr3	10094251	LOC_Os03g18080.2	Chr3	10090149	170.199	10090149
15	ZMC36489	LG02	49.435	Chr12	25970265	LOC_Os12g41900.1	Chr12	25967436	172.77	264253871
16	ZMC94705	LG02	50.99	Chr3	12318267	LOC_Os03g21550.2	Chr3	12315704	174.325	12315704
17	ZMC60003	LG02	51.634	Chr5	931498	LOC_Os05g02650.1	Chr5	926452	174.969	266744743
18	ZMC88708	LG02	51.875	Chr5	928305	LOC_Os05g02650.1	Chr5	926452	175.21	266744743
19	ZMC37636	LG02	51.885	Chr5	928313	LOC_Os05g02650.1	Chr5	926452	175.22	266744743
20	ZMC94597	LG02	52.268	Chr3	11120887	LOC_Os03g19760.1	Chr3	11104620	175.603	11104620
21	ZMC64486	LG02	52.432	Chr3	11511590	LOC_Os03g20340.1	Chr3	11507562	175.767	11507562
22	ZMC70878	LG02	52.745	Chr7	28728180	LOC_Os07g48100.1	Chr7	28726787	176.08	65140606
23	ZMC114488	LG02	53.595	Chr3	13979520	LOC_Os03g24520.2	Chr3	13975002	176.93	13975002
24	ZMC73363	LG02	57.097	Chr3	17612893	LOC_Os03g30920.1	Chr3	17611344	180.432	17611344
25	ZMC76904	LG02	57.934	Chr3	17612901	LOC_Os03g30920.1	Chr3	17611344	181.269	17611344
26	ZMC147882	LG02	57.955	Chr5	12602097	LOC_Os05g22260.1	Chr5	12601125	181.29	278419416
27	ZMC41806	LG02	58.079			LOC_Os02g32210.1	Chr2	19026516	181.414	128408879
28	ZMC64393	LG02	58.85	Chr3	18640903				182.185	18640903
29	ZMC130524	LG02	59.501	Chr3	15333538	LOC_Os03g26870.2	Chr3	15329520	182.836	15329520
30	ZMC45623	LG02	61.056	Chr1	23844973	LOC_Os01g42040.1	Chr1	23843274	184.391	89954714
31	ZMC67686	LG02	62.214	Chr3	22627332	LOC_Os03g40690.1	Chr3	22624156	185.549	22624156
32	ZMC80503	LG02	64.188	Chr3	23801557	LOC_Os03g42750.2	Chr3	23797161	187.523	23797161
33	ZMC149158	LG02	64.545	Chr3	25853068	LOC_Os03g45770.2	Chr3	25850658	187.88	25850658
34	ZMC100680	LG02	65.506	Chr3	24196860	LOC_Os03g43390.2	Chr3	24189817	188.841	24189817
35	ZMC127731	LG02	66.078	Chr3	22379406	LOC_Os03g40260.1	Chr3	22372924	189.413	22372924
36	ZMC39513	LG02	67.328	Chr3	25277357	LOC_Os03g44820.1	Chr3	25276427	190.663	25276427
37	ZMC4748	LG02	67.713	Chr3	26265565	LOC_Os03g46440.2	Chr3	26261328	191.048	26261328
38	ZMC43450	LG02	68.832	Chr3	25283695	LOC_Os03g44830.2	Chr3	25279420	192.167	25279420
39	ZMC72580	LG02	70.084	Chr3	26529160	LOC_Os03g46910.1	Chr3	26526580	193.419	26526580
40	ZMC120941	LG02	70.908	Chr12	27272539	LOC_Os12g43950.2	Chr12	27271529	194.243	265557964
41	ZMC44563	LG02	76.168	Chr3	27516518				199.503	27516518
42	ZMC110018	LG02	81.484	Chr3	29270884	LOC_Os03g51140.1	Chr3	29260530	204.819	29260530
43	ZMC143273	LG02	82.003	Chr3	29141469	LOC_Os03g51000.2	Chr3	29137663	205.338	29137663
44	ZMC155269	LG02	82.063	Chr3	29187459	LOC_Os03g51050.1	Chr3	29185006	205.398	29185006
45	ZMC71796	LG02	83.092	Chr3	29588447	LOC_Os03g51670.2	Chr3	29585925	206.427	29585925
46	ZMC3838	LG02	84.991	Chr3	29938912	LOC_Os03g52150.1	Chr3	29937119	208.326	29937119
47	ZMC4845	LG02	86.256	Chr3	30567761	LOC_Os03g53280.1	Chr3	30564184	209.591	30564184
48	ZMC1443	LG02	88.868	Chr3	30255071	LOC_Os03g52770.1	Chr3	30248854	212.203	30248854
49	ZMC130419	LG02	97.13	Chr3	34726241	LOC_Os03g61130.1	Chr3	34724320	220.465	34724320
50	ZMC117114	LG02	100.634	Chr3	32753206	LOC_Os03g57450.1	Chr3	32751649	223.969	32751649
51	ZMC79624	LG02	105.759	Chr3	35347800	LOC_Os03g62400.1	Chr3	35345170	229.094	35345170
52	ZMC41463	LG02	107.015	Chr3	36284025	LOC_Os03g64210.2	Chr3	36281082	230.35	36281082
53	ZMC2172	LG02	108.088	Chr3	35425735	LOC_Os03g62580.2	Chr3	35424469	231.423	35424469
1	ZMC22606	LG03	8.624	Chr7	15232103	LOC_Os07g26480.2	Chr7	15230952	240.047	51644771
2	ZMC139503	LG03	10.106			LOC_Os07g27110.1	Chr7	15718336	241.529	52132155
3	ZMC47650	LG03	36.878	Chr7	25395969	LOC_Os07g42420.1	Chr7	25392943	268.301	61806762
4	ZMC86783	LG03	41.484	Chr7	26679594	LOC_Os07g44700.1	Chr7	26677058	272.907	63090877
5	ZMC134614	LG03	42.211	Chr7	26820359	LOC_Os07g44970.1	Chr7	26819292	273.634	63233111
6	ZMC69836	LG03	43.858	Chr7	27583530				275.281	63997349
7	ZMC63874	LG03	45.807	Chr7	27753376	LOC_Os07g46490.1	Chr7	27752721	277.23	64166540
8	ZMC37453	LG03	47.163			LOC_Os07g46660.2	Chr7	27883552	278.586	64297371
9	ZMC60511	LG03	47.48	Chr7	27734980	LOC_Os07g46460.1	Chr7	27723015	278.903	64136834
10	ZMC140456	LG03	53.544	Chr5	23060690	LOC_Os05g39310.1	Chr5	23058937	284.967	288877228
1	ZMC138501	LG04	11.183	Chr7	3364458				300.262	39778277
2	ZMC103470	LG04	13.916			LOC_Os07g07690.1	Chr7	3859755	302.995	40273574
3	ZMC78809	LG04	16.26	Chr7	4080093	LOC_Os07g08050.1	Chr7	4077504	305.339	40491323
4	ZMC4709	LG04	24.965	Chr7	4886222	LOC_Os07g09320.1	Chr7	4882817	314.044	41296636
5	ZMC52121	LG04	25.19	Chr7	5883100	LOC_Os07g10820.1	Chr7	5880066	314.269	42293885
6	ZMC39	LG04	30.027	Chr7	13595220	LOC_Os07g23990.2	Chr7	13589491	319.106	50003310
7	ZMC10108	LG04	30.148	Chr7	15885451	LOC_Os07g27320.1	Chr7	15884357	319.227	52298176
8	ZMC96613	LG04	30.168	Chr11	2139658	LOC_Os11g04980.2	Chr11	2131895	319.247	147451508
9	ZMC73171	LG04	30.172	Chr7	13492763	LOC_Os07g23944.1	Chr7	13534771	319.251	49948590
10	ZMC136704	LG04	30.25	Chr2	20373429	LOC_Os03g64290.1	Chr3	36319930	319.329	36319930
11	ZMC98626	LG04	30.282	Chr7	15888861	LOC_Os07g27320.1	Chr7	15884357	319.361	52298176
12	ZMC9455	LG04	35.013			LOC_Os07g33860.1	Chr7	20257481	324.092	56671300
13	ZMC155195	LG04	35.016	Chr7	20416239	LOC_Os07g34130.1	Chr7	20410551	324.095	56824370
14	ZMC91237	LG04	38.173	Chr7	9979170	LOC_Os07g16960.1	Chr7	9976519	327.252	46390338
15	ZMC130611	LG04	41.462	Chr7	22233430	LOC_Os07g37100.2	Chr7	22231008	330.541	58644827
16	ZMC75987	LG04	43.136	Chr7	22640261	LOC_Os07g37750.1	Chr7	22634757	332.215	59048576
17	ZMC25422	LG04	43.19	Chr7	22628404	LOC_Os07g37740.1	Chr7	22627696	332.269	59041515
18	ZMC28575	LG04	43.274	Chr7	22640701	LOC_Os07g37750.1	Chr7	22634757	332.353	59048576
19	ZMC52856	LG04	44.181	Chr7	23256620				333.26	59670439
20	ZMC46395	LG04	44.955	Chr7	22834987	LOC_Os07g38080.2	Chr7	22831841	334.034	59245660
21	ZMC93372	LG04	51.154	Chr6	7052774				340.233	302829499
22	ZMC39926	LG04	54.53	Chr7	25687796				343.609	62101615
23	ZMC60753	LG04	55.848	Chr7	25335151	LOC_Os07g42354.1	Chr7	25333309	344.927	61747128
24	ZMC18393	LG04	61.694	Chr7	26903586	LOC_Os07g45074.1	Chr7	26901954	350.773	63315773
25	ZMC79863	LG04	62.043	Chr7	27753376	LOC_Os07g46490.1	Chr7	27752721	351.122	64166540
26	ZMC4836	LG04	62.429	Chr7	27695424	LOC_Os07g46410.1	Chr7	27694622	351.508	64108441
1	ZMC99153	LG05	5.981	Chr1	6140570	LOC_Os01g11430.1	Chr1	6139582	363.989	72251022
2	ZMC78145	LG05	8.47	Chr1	5646879	LOC_Os05g11550.1	Chr5	6529795	366.478	272348086
3	ZMC69134	LG05	10.921	Chr4	13674405	LOC_Os04g23910.1	Chr4	13672710	368.929	188013429
4	ZMC115947	LG05	15.273	Chr1	1512090	LOC_Os01g03660.2	Chr1	1508235	373.281	67619675
5	ZMC32907	LG05	18.823	Chr2	29866307	LOC_Os02g48790.2	Chr2	29859286	376.831	139241649
6	ZMC123842	LG05	19.055	Chr1	505620	LOC_Os01g01920.2	Chr1	498454	377.063	66609894
7	ZMC138463	LG05	20.494	Chr1	1155688	LOC_Os01g03030.2	Chr1	1155213	378.502	67266653
8	ZMC91693	LG05	20.692	Chr1	586792	LOC_Os01g02080.1	Chr1	586414	378.7	66697854
9	ZMC40130	LG05	21.04	Chr1	525112	LOC_Os01g01970.2	Chr1	524579	379.048	66636019
10	ZMC113828	LG05	22.705	Chr1	1188317	LOC_Os01g03100.2	Chr1	1186260	380.713	67297700
11	ZMC140203	LG05	24.085	Chr1	3550978				382.093	69662418
12	ZMC130017	LG05	30.66	Chr1	2568217				388.668	68679657
13	ZMC77535	LG05	37.875	Chr8	4528690	LOC_Os08g08000.1	Chr8	4523651	395.883	214367064
14	ZMC54841	LG05	38.517	Chr1	4515700	LOC_Os01g09000.1	Chr1	4514298	396.525	70625738
15	ZMC80729	LG05	38.924	Chr1	42243207	LOC_Os01g72820.2	Chr1	42240837	396.932	108352277
16	ZMC59450	LG05	39.262	Chr1	4236509	LOC_Os01g08540.1	Chr1	4234514	397.27	70345954
17	ZMC26808	LG05	40.645	Chr1	11000983	LOC_Os01g19450.2	Chr1	10999316	398.653	77110756
18	ZMC131338	LG05	41.214	Chr1	5320493				399.222	71431933
19	ZMC89245	LG05	41.719	Chr1	13255642	LOC_Os01g23590.2	Chr1	13254649	399.727	79366089
20	ZMC148000	LG05	41.932	Chr1	11003768	LOC_Os01g19450.2	Chr1	10999316	399.94	77110756
21	ZMC95353	LG05	45.051	Chr1	43216145	LOC_Os04g16734.1	Chr4	9107118	403.059	183447837
22	ZMC79336	LG05	45.276	Chr1	16382932	LOC_Os01g29230.1	Chr1	16377716	403.284	82489156
23	ZMC155698	LG05	45.735	Chr8	4537143				403.743	214380556
24	ZMC41159	LG05	46.679	Chr1	19392388	LOC_Os01g35040.1	Chr1	19389831	404.687	85501271
25	ZMC124865	LG05	47.287	Chr12	4870634	LOC_Os12g09290.1	Chr12	4863260	405.295	243149695
26	ZMC142414	LG05	47.941	Chr1	22746710	LOC_Os01g40280.1	Chr1	22742519	405.949	88853959
27	ZMC56934	LG05	49.144	Chr1	23946794	LOC_Os01g42260.2	Chr1	23938369	407.152	90049809
28	ZMC77785	LG05	49.533	Chr1	16380654	LOC_Os01g29230.1	Chr1	16377716	407.541	82489156
29	ZMC81675	LG05	51.52	Chr8	27647223	LOC_Os08g43770.1	Chr8	27646938	409.528	237490351
30	ZMC20328	LG05	52.636	Chr1	25360481	LOC_Os01g44220.2	Chr1	25354796	410.644	91466236
31	ZMC57889	LG05	53.582	Chr12	5656540				411.59	243942975
32	ZMC78337	LG05	53.676	Chr1	25360935	LOC_Os01g44220.2	Chr1	25354796	411.684	91466236
33	ZMC106582	LG05	54.829	Chr1	27177454	LOC_Os01g47530.2	Chr1	27172169	412.837	93283609
34	ZMC142658	LG05	55.029	Chr1	26604275				413.037	92715715
35	ZMC50600	LG05	55.424	Chr1	27718282	LOC_Os01g48370.1	Chr1	27716188	413.432	93827628
36	ZMC2511	LG05	56.042	Chr1	27104498	LOC_Os01g47430.2	Chr1	27102119	414.05	93213559
37	ZMC155551	LG05	57.069	Chr1	28372401	LOC_Os01g49350.1	Chr1	28370855	415.077	94482295
38	ZMC59528	LG05	59.12	Chr1	28828315	LOC_Os01g50160.1	Chr1	28825745	417.128	94937185
39	ZMC128780	LG05	60.936	Chr1	17907351	LOC_Os01g32660.2	Chr1	17904775	418.944	84016215
40	ZMC103584	LG05	63.938	Chr1	31577632				421.946	97689072
41	ZMC77922	LG05	64.047	Chr1	31374200	LOC_Os01g54560.2	Chr1	31373407	422.055	97484847
42	ZMC110411	LG05	64.261	Chr1	31606028	LOC_Os01g54950.1	Chr1	31605287	422.269	97716727
43	ZMC51835	LG05	64.953	Chr6	6729054	LOC_Os06g12400.1	Chr6	6725306	422.961	302502031
44	ZMC57609	LG05	71.41	Chr1	31206652	LOC_Os01g54240.2	Chr1	31205561	429.418	97317001
45	ZMC40503	LG05	74.787	Chr1	33741377	LOC_Os01g58400.2	Chr1	33740650	432.795	99852090
46	ZMC72051	LG05	76.533	Chr5	25258555	LOC_Os05g43440.2	Chr5	25257151	434.541	291075442
47	ZMC9887	LG05	84.006	Chr3	16294692	LOC_Os03g28310.1	Chr3	16293645	442.014	16293645
48	ZMC84133	LG05	86.323	Chr1	37674376	LOC_Os01g64900.1	Chr1	37666708	444.331	103778148
49	ZMC129392	LG05	88.205	Chr1	38276427	LOC_Os01g65920.2	Chr1	38275055	446.213	104386495
50	ZMC62821	LG05	90.544	Chr1	38513091				448.552	104624531
51	ZMC68695	LG05	91.378	Chr1	39440845	LOC_Os01g67870.1	Chr1	39437967	449.386	105549407
52	ZMC121943	LG05	95.528	Chr1	40387152	LOC_Os01g69900.1	Chr1	40385312	453.536	106496752
53	ZMC43482	LG05	96.285	Chr1	40189178	LOC_Os01g69130.2	Chr1	40182716	454.293	106294156
54	ZMC15711	LG05	105.658	Chr1	40865900	LOC_Os01g70570.1	Chr1	40864908	463.666	106976348
55	ZMC32312	LG05	108.926	Chr1	41927790	LOC_Os01g72320.1	Chr1	41925595	466.934	108037035
56	ZMC64509	LG05	111.408	Chr1	42298634	LOC_Os01g72930.1	Chr1	42297255	469.416	108408695
57	ZMC7628	LG05	111.828	Chr12	113957	LOC_Os12g01200.2	Chr12	112744	469.836	238399179
58	ZMC130056	LG05	112.024	Chr1	42740274	LOC_Os01g73790.1	Chr1	42738667	470.032	108850107
1	ZMC115819	LG06	5.901	Chr7	12787547	LOC_Os07g22700.2	Chr7	12783971	476.541	49197790
2	ZMC147361	LG06	20.683	Chr1	8425480				491.323	74536920
3	ZMC25119	LG06	20.933	Chr1	8423522	LOC_Os01g15020.2	Chr1	8420923	491.573	74532363
4	ZMC119522	LG06	20.972	Chr1	40131	LOC_Os01g01080.2	Chr1	35581	491.612	66147021
5	ZMC61024	LG06	33.349	Chr1	752408	LOC_Os01g02390.1	Chr1	767170	503.989	66878610
6	ZMC108493	LG06	34.713	Chr1	603290				505.353	66714730
7	ZMC54372	LG06	35.167	Chr2	26870864				505.807	136253227
8	ZMC124855	LG06	37.072	Chr1	1550472	LOC_Os01g03720.1	Chr1	1549229	507.712	67660669
9	ZMC135968	LG06	37.188	Chr1	3138143	LOC_Os01g06660.1	Chr1	3136104	507.828	69247544
10	ZMC126566	LG06	37.639	Chr1	2310059				508.279	68421499
11	ZMC107661	LG06	37.952	Chr1	3349159	LOC_Os01g07110.1	Chr1	3345203	508.592	69456643
12	ZMC41479	LG06	39.238	Chr1	3560017	LOC_Os01g07490.1	Chr1	3559732	509.878	69671172
13	ZMC65210	LG06	39.793	Chr1	3560004	LOC_Os01g07490.1	Chr1	3559732	510.433	69671172
14	ZMC18545	LG06	45.49	Chr1	3992549	LOC_Os01g08200.1	Chr1	3986612	516.13	70098052
15	ZMC28694	LG06	52.212	Chr1	4674206	LOC_Os01g09246.1	Chr1	4673400	522.852	70784840
16	ZMC37916	LG06	55.267	Chr1	11003771	LOC_Os01g19450.2	Chr1	10999316	525.907	77110756
17	ZMC100125	LG06	55.836	Chr1	4908663	LOC_Os01g09570.1	Chr1	4905501	526.476	71016941
18	ZMC142350	LG06	57.138	Chr1	11216845	LOC_Os01g19760.1	Chr1	11211845	527.778	77323285
19	ZMC104161	LG06	60.181	Chr1	13250456	LOC_Os01g23590.1	Chr1	13246387	530.821	79357827
20	ZMC20621	LG06	61.062	Chr1	21122742	LOC_Os01g37760.2	Chr1	21118919	531.702	87230359
21	ZMC30283	LG06	61.904	Chr1	19281467	LOC_Os01g34900.1	Chr1	19281427	532.544	85392867
22	ZMC129218	LG06	61.942	Chr1	12849986	LOC_Os01g22870.1	Chr1	12848912	532.582	78960352
23	ZMC110231	LG06	66.934	Chr1	22772048	LOC_Os01g40330.2	Chr1	22768963	537.574	88880403
24	ZMC37487	LG06	67.527	Chr1	22177965	LOC_Os01g39380.2	Chr1	22163101	538.167	88274541
25	ZMC29805	LG06	74.453	Chr1	24112662	LOC_Os01g42410.1	Chr1	24107080	545.093	90218520
26	ZMC136119	LG06	76.89	Chr1	26517442	LOC_Os01g46570.2	Chr1	26514543	547.53	92625983
27	ZMC28805	LG06	89.982	Chr12	5737612	LOC_Os12g10700.1	Chr12	5732289	560.622	244018724
28	ZMC57325	LG06	91.104	Chr1	31571759				561.744	97683199
29	ZMC8339	LG06	93.687	Chr1	30899424	LOC_Os01g53750.1	Chr1	30897973	564.327	97009413
30	ZMC122306	LG06	100.041	Chr1	34154084	LOC_Os01g59130.2	Chr1	34153330	570.681	100264770
31	ZMC40127	LG06	114.596	Chr1	39971344	LOC_Os01g68810.1	Chr1	39960285	585.236	106071725
1	ZMC87812	LG07	11.998	Chr2	2655051				597.234	112037414
2	ZMC89482	LG07	12.587	Chr2	2655019				597.823	112037382
3	ZMC66977	LG07	13.03	Chr6	28193677	LOC_Os06g46450.2	Chr6	28190957	598.266	323967682
4	ZMC118571	LG07	23.519	Chr2	5316115	LOC_Os02g10140.1	Chr2	5315120	608.755	114697483
5	ZMC58923	LG07	24.112	Chr2	6122769	LOC_Os02g11840.1	Chr2	6131749	609.348	115514112
6	ZMC140423	LG07	25.395	Chr2	5713751	LOC_Os02g10790.1	Chr2	5709842	610.631	115092205
7	ZMC24901	LG07	47.076	Chr10	17188354				632.312	367226586
8	ZMC139060	LG07	49.142	Chr10	17209167	LOC_Os10g32880.1	Chr10	17203876	634.378	367242108
9	ZMC66541	LG07	54.672	Chr3	3618824	LOC_Os03g07080.2	Chr3	3616611	639.908	3616611
10	ZMC46151	LG07	54.871	Chr10	11276994	LOC_Os10g21910.1	Chr10	11273893	640.107	361312125
11	ZMC124633	LG07	54.883	Chr10	5608348	LOC_Os10g10190.1	Chr10	5595018	640.119	355633250
12	ZMC153960	LG07	54.962	Chr10	13011204	LOC_Os10g25200.1	Chr10	13006149	640.198	363044381
13	ZMC56067	LG07	54.978	Chr2	35027874				640.214	144410237
14	ZMC18816	LG07	55.044	Chr10	12972773	LOC_Os10g25130.1	Chr10	12967817	640.28	363006049
15	ZMC134396	LG07	55.079	Chr10	10430022	LOC_Os10g20650.2	Chr10	10427700	640.315	360465932
16	ZMC79450	LG07	55.445	Chr10	14547335	LOC_Os10g28030.2	Chr10	14543516	640.681	364581748
17	ZMC134152	LG07	56.184	Chr10	362481				641.42	350400713
18	ZMC118353	LG07	56.701	Chr10	23085184	LOC_Os10g42800.1	Chr10	23083220	641.937	373121452
19	ZMC131025	LG07	62.415	Chr10	19435293	LOC_Os10g36370.1	Chr10	19430957	647.651	369469189
20	ZMC59731	LG07	69.932	Chr4	33830032	LOC_Os04g56730.3	Chr4	33828929	655.168	208169648
21	ZMC11198	LG07	75.362	Chr2	18994824	LOC_Os02g32160.1	Chr2	18994014	660.598	128376377
22	ZMC76033	LG07	80.085	Chr7	2615961	LOC_Os07g05580.1	Chr7	2614127	665.321	39027946
23	ZMC107892	LG07	80.889	Chr2	22337138	LOC_Os02g36974.2	Chr2	22333281	666.125	131715644
24	ZMC127576	LG07	83.902	Chr2	23064070	LOC_Os02g38130.1	Chr2	23062842	669.138	132445205
25	ZMC32240	LG07	88.267	Chr2	23185278	LOC_Os02g38350.2	Chr2	23183102	673.503	132565465
26	ZMC135096	LG07	91.06	Chr2	25376460	LOC_Os02g42190.1	Chr2	25374692	676.296	134757055
27	ZMC69580	LG07	91.862	Chr3	16431416				677.098	16431416
28	ZMC90275	LG07	93.33	Chr2	25628751	LOC_Os02g42600.1	Chr2	25626748	678.566	135009111
29	ZMC94125	LG07	93.38	Chr12	7278884				678.616	245565319
30	ZMC77383	LG07	94.694	Chr2	25899170	LOC_Os02g43020.1	Chr2	25895454	679.93	135277817
31	ZMC65007	LG07	95.823	Chr2	28299058				681.059	137681421
32	ZMC19478	LG07	101.862	Chr2	29955400	LOC_Os02g48990.1	Chr2	29950661	687.098	139333024
33	ZMC3641	LG07	105.669	Chr2	32044640				690.905	141427003
34	ZMC94144	LG07	127.759	Chr2	35640928				712.995	145023291
1	ZMC157153	LG08	10.017	Chr10	12923706	LOC_Os10g25090.1	Chr10	12922958	725.872	362961190
2	ZMC51235	LG08	10.872	Chr10	14742167	LOC_Os10g28330.1	Chr10	14739569	726.727	364777801
3	ZMC80705	LG08	12.104			LOC_Os12g33300.1	Chr12	20138135	727.959	258424570
4	ZMC19803	LG08	17.459	Chr10	13300176	LOC_Os10g25680.1	Chr10	13294373	733.314	363332605
5	ZMC106344	LG08	19.297	Chr9	18019707	LOC_Os09g29630.1	Chr9	18013221	735.152	345038733
6	ZMC143897	LG08	19.537	Chr10	11583080	LOC_Os10g22380.2	Chr10	11582003	735.392	361620235
7	ZMC144144	LG08	21.76	Chr10	14323859	LOC_Os10g27174.1	Chr10	14323500	737.615	364361732
8	ZMC121741	LG08	23.716	Chr3	2550907	LOC_Os03g05270.2	Chr3	2548617	739.571	2548617
9	ZMC115696	LG08	23.971	Chr3	32447459	LOC_Os03g56970.1	Chr3	32444365	739.826	32444365
10	ZMC42704	LG08	23.976	Chr10	16770582	LOC_Os10g31940.1	Chr10	16768464	739.831	366806696
11	ZMC123053	LG08	25.295	Chr10	18370420				741.15	368408652
12	ZMC13822	LG08	25.965	Chr10	18155379				741.82	368193611
13	ZMC32606	LG08	28.478	Chr2	17054380				744.333	126436743
14	ZMC26637	LG08	30.216	Chr2	20099164	LOC_Os02g32520.2	Chr2	19252904	746.071	128635267
15	ZMC121676	LG08	30.616	Chr2	19728345	LOC_Os02g33180.1	Chr2	19727118	746.471	129109481
16	ZMC78954	LG08	31.007	Chr2	19728345	LOC_Os02g33180.1	Chr2	19727118	746.862	129109481
17	ZMC76575	LG08	41.407	Chr1	38634794	LOC_Os01g66520.1	Chr1	38631343	757.262	104742783
18	ZMC117668	LG08	46.381	Chr2	23727677	LOC_Os02g39290.1	Chr2	23726236	762.236	133108599
19	ZMC1917	LG08	46.876	Chr2	24266162	LOC_Os02g38840.2	Chr2	23480321	762.731	132862684
20	ZMC79256	LG08	52.902	Chr2	25913389	LOC_Os02g43040.1	Chr2	25912812	768.757	135295175
21	ZMC3538	LG08	64.009	Chr2	28823737	LOC_Os02g47220.2	Chr2	28820795	779.864	138203158
22	ZMC110141	LG08	64.917	Chr2	27701028	LOC_Os02g45520.2	Chr2	27698449	780.772	137080812
23	ZMC155977	LG08	65.515	Chr2	29503278	LOC_Os02g48190.1	Chr2	29502650	781.37	138885013
24	ZMC88259	LG08	66.429	Chr2	29850568	LOC_Os02g48770.1	Chr2	29850372	782.284	139232735
25	ZMC18044	LG08	68.937	Chr2	30268907	LOC_Os02g49520.1	Chr2	30266710	784.792	139649073
26	ZMC82493	LG08	69.229	Chr2	29784421	LOC_Os02g48630.1	Chr2	29783348	785.084	139165711
27	ZMC36098	LG08	70.874	Chr2	30594739	LOC_Os02g50100.1	Chr2	30593495	786.729	139975858
28	ZMC71865	LG08	71.366	Chr9	12429364	LOC_Os09g20630.2	Chr9	12428221	787.221	339453733
29	ZMC94861	LG08	72.242	Chr2	30866656	LOC_Os02g50550.1	Chr2	30861491	788.097	140243854
30	ZMC8416	LG08	72.764	Chr2	30825638	LOC_Os02g50480.1	Chr2	30823545	788.619	140205908
31	ZMC56099	LG08	73.563	Chr2	30702399	LOC_Os02g50290.1	Chr2	30701962	789.418	140084325
32	ZMC35021	LG08	74.166	Chr2	31048914	LOC_Os02g50820.1	Chr2	31046036	790.021	140428399
33	ZMC77572	LG08	83.854	Chr2	32589459	LOC_Os02g53230.1	Chr2	32584567	799.709	141966930
34	ZMC48162	LG08	90.017	Chr2	33774900	LOC_Os02g55130.2	Chr2	33769412	805.872	143151775
35	ZMC81297	LG08	92.252	Chr2	33793987	LOC_Os02g55170.1	Chr2	33793134	808.107	143175497
36	ZMC94080	LG08	95.342	Chr2	34639863	LOC_Os02g56550.1	Chr2	34637872	811.197	144020235
37	ZMC15228	LG08	95.446	Chr2	34675087	LOC_Os04g43560.1	Chr4	25773341	811.301	200114060
38	ZMC114270	LG08	98.203	Chr2	35083425	LOC_Os02g57260.1	Chr2	35080879	814.058	144463242
39	ZMC45649	LG08	99.82	Chr2	35343218	LOC_Os02g57710.1	Chr2	35341719	815.675	144724082
40	ZMC63284	LG08	100.42	Chr2	35840959	LOC_Os02g58650.1	Chr2	35840089	816.275	145222452
41	ZMC133730	LG08	110.773	Chr2	35665409	LOC_Os02g58270.1	Chr2	35665166	826.628	145047529
42	ZMC47023	LG08	111.042	Chr2	35644193	LOC_Os02g58230.2	Chr2	35643004	826.897	145025367
1	ZMC124024	LG09	0	Chr12	23050762	LOC_Os12g37560.2	Chr12	23048722	826.897	261335157
2	ZMC37664	LG09	0.632	Chr12	253102	LOC_Os11g01380.1	Chr11	234172	827.529	145553785
3	ZMC128966	LG09	2.349			LOC_Os11g02090.1	Chr11	566237	829.246	145885850
4	ZMC54060	LG09	21.624	Chr11	3753631	LOC_Os11g07450.2	Chr11	3749274	848.521	149068887
5	ZMC30846	LG09	26.327	Chr11	3420738	LOC_Os11g06930.1	Chr11	3418535	853.224	148738148
6	ZMC80665	LG09	26.429	Chr11	3741925	LOC_Os11g07440.3	Chr11	3739630	853.326	149059243
7	ZMC63787	LG09	35.253	Chr11	4395372	LOC_Os11g08330.1	Chr11	4387460	862.15	149707073
8	ZMC76190	LG09	38.065	Chr11	4236466	LOC_Os11g08090.1	Chr11	4233460	864.962	149553073
9	ZMC21858	LG09	43.363	Chr11	6146234				870.26	151465847
10	ZMC27010	LG09	57.617	Chr11	19425959				884.514	164745572
11	ZMC114954	LG09	61.011	Chr11	20179593	LOC_Os11g34450.1	Chr11	20178405	887.908	165498018
12	ZMC126672	LG09	61.748	Chr11	21483599	LOC_Os11g36430.3	Chr11	21480186	888.645	166799799
13	ZMC39659	LG09	80.442	Chr11	24648864	LOC_Os11g41140.1	Chr11	24648047	907.339	169967660
14	ZMC44727	LG09	91.202	Chr11	25779033				918.099	171098646
1	ZMC38827	LG10	0	Chr12	10972390	LOC_Os12g18900.1	Chr12	10963340	918.099	249249775
2	ZMC36078	LG10	2.822	Chr12	348977	LOC_Os11g01590.1	Chr11	341400	920.921	145661013
3	ZMC97168	LG10	3.364	Chr12	223284	LOC_Os11g01330.1	Chr11	194176	921.463	145513789
4	ZMC138535	LG10	3.654	Chr12	107331	LOC_Os12g01190.2	Chr12	105922	921.753	238392357
5	ZMC149672	LG10	4.365	Chr12	10972390	LOC_Os12g18900.1	Chr12	10963340	922.464	249249775
6	ZMC12571	LG10	15.248	Chr11	2833463	LOC_Os11g06010.1	Chr11	2831601	933.347	148151214
7	ZMC77943	LG10	18.546	Chr11	3234202	LOC_Os11g06650.1	Chr11	3233711	936.645	148553324
8	ZMC3614	LG10	19.146	Chr11	3591774	LOC_Os11g07180.1	Chr11	3586655	937.245	148906268
9	ZMC134270	LG10	21.247	Chr11	4628711	LOC_Os11g08670.1	Chr11	4625070	939.346	149944683
10	ZMC113247	LG10	21.895	Chr11	4628557	LOC_Os11g08670.1	Chr11	4625070	939.994	149944683
11	ZMC81989	LG10	26.041	Chr11	7911817	LOC_Os11g14170.1	Chr11	7909213	944.14	153228826
12	ZMC111795	LG10	26.771	Chr11	8098547	LOC_Os11g14420.1	Chr11	8095869	944.87	153415482
13	ZMC147853	LG10	30.877	Chr11	6657460	LOC_Os11g11990.1	Chr11	6655976	948.976	151975589
14	ZMC126457	LG10	32.779	Chr11	6060311	LOC_Os11g10980.1	Chr11	6059345	950.878	151378958
15	ZMC58852	LG10	33.185	Chr11	5714254	LOC_Os11g10480.2	Chr11	5712641	951.284	151032254
16	ZMC148158	LG10	33.791	Chr3	30855412	LOC_Os03g53800.2	Chr3	30851706	951.89	30851706
17	ZMC102271	LG10	39.155	Chr4	10261135				957.254	184601854
18	ZMC128011	LG10	44.177	Chr11	19169043				962.276	164488656
19	ZMC85321	LG10	45.62	Chr11	18938795	LOC_Os11g32110.2	Chr11	18935126	963.719	164254739
20	ZMC42908	LG10	48.139	Chr11	21483590	LOC_Os11g36430.3	Chr11	21480186	966.238	166799799
21	ZMC129915	LG10	48.254	Chr11	21190356	LOC_Os11g36060.2	Chr11	21188305	966.353	166507918
22	ZMC43501	LG10	54.149	Chr11	22142870	LOC_Os11g37510.1	Chr11	22139918	972.248	167459531
23	ZMC17740	LG10	68.633	Chr11	25536087	LOC_Os11g42420.2	Chr11	25528232	986.732	170847845
24	ZMC91731	LG10	70.482	Chr5	26381236				988.581	292199527
1	ZMC51445	LG11	0.637	Chr11	20104799	LOC_Os11g34300.2	Chr11	20097954	994.837	165417567
2	ZMC154106	LG11	4.761	Chr4	60279				998.961	174400998
3	ZMC79611	LG11	11.821	Chr4	188954	LOC_Os04g01250.2	Chr4	187796	1006.02	174528515
4	ZMC1722	LG11	11.914	Chr1	19340199				1006.11	85451639
5	ZMC102753	LG11	14.146	Chr4	4740839	LOC_Os04g08740.2	Chr4	4738885	1008.35	179079604
6	ZMC29514	LG11	14.925	Chr12	23237444				1009.12	261523879
7	ZMC38072	LG11	15.304	Chr4	6904859	LOC_Os04g12480.1	Chr4	6902844	1009.5	181243563
8	ZMC106146	LG11	16.204	Chr4	11912170	LOC_Os04g21160.1	Chr4	11911069	1010.4	186251788
9	ZMC101741	LG11	16.261	Chr4	32290264	LOC_Os04g54200.2	Chr4	32286661	1010.46	206627380
10	ZMC135448	LG11	16.49	Chr1	18984025	LOC_Os01g34430.1	Chr1	18979441	1010.69	85090881
11	ZMC45489	LG11	17.523	Chr4	15871571	LOC_Os04g26841.1	Chr4	15865222	1011.72	190205941
12	ZMC84928	LG11	19.932	Chr4	11573782	LOC_Os04g20680.1	Chr4	11569339	1014.13	185910058
13	ZMC145922	LG11	24.349	Chr4	19336681	LOC_Os04g32270.2	Chr4	19336018	1018.55	193676737
14	ZMC25930	LG11	25.219	Chr4	19525894				1019.42	193866613
15	ZMC141758	LG11	27.634	Chr4	20085783	LOC_Os04g33200.2	Chr4	20083916	1021.83	194424635
16	ZMC120348	LG11	27.93	Chr4	20855786	LOC_Os04g34440.1	Chr4	20852156	1022.13	195192875
17	ZMC58949	LG11	29.607	Chr4	21855245	LOC_Os04g35860.1	Chr4	21853482	1023.81	196194201
18	ZMC44153	LG11	29.755	Chr4	21561636	LOC_Os04g35430.1	Chr4	21559229	1023.96	195899948
19	ZMC81275	LG11	30.873	Chr2	21100726	LOC_Os02g35140.1	Chr2	21098150	1025.07	130480513
20	ZMC46167	LG11	30.909	Chr4	22169587	LOC_Os04g36700.1	Chr4	22168281	1025.11	196509000
21	ZMC111052	LG11	32.733	Chr4	22959686	LOC_Os04g38640.3	Chr4	22954845	1026.93	197295564
22	ZMC150804	LG11	33.128	Chr4	24318878				1027.33	198659597
23	ZMC73036	LG11	33.368	Chr4	23172652	LOC_Os04g39020.1	Chr4	23171426	1027.57	197512145
24	ZMC94337	LG11	33.468	Chr4	24318886				1027.67	198659605
25	ZMC74072	LG11	40.872	Chr4	26581845	LOC_Os04g44920.2	Chr4	26580262	1035.07	200920981
26	ZMC78374	LG11	41.278	Chr4	26965992				1035.48	201306711
27	ZMC81384	LG11	46.362	Chr6	18152825	LOC_Os06g31210.1	Chr6	18145498	1040.56	313922223
28	ZMC9144	LG11	46.455	Chr4	27455348	LOC_Os04g46310.1	Chr4	27444462	1040.65	201785181
29	ZMC42905	LG11	46.933	Chr4	28068656	LOC_Os04g47270.1	Chr4	28067096	1041.13	202407815
30	ZMC70295	LG11	47.638	Chr4	28068123	LOC_Os04g47270.1	Chr4	28067096	1041.84	202407815
31	ZMC39366	LG11	49.198	Chr4	29568505	LOC_Os04g49570.2	Chr4	29565558	1043.4	203906277
32	ZMC127184	LG11	52.089	Chr4	28384230	LOC_Os04g47830.1	Chr4	28379668	1046.29	202720387
33	ZMC107494	LG11	58.722	Chr4	33525827	LOC_Os04g56230.1	Chr4	33524734	1052.92	207865453
34	ZMC84801	LG11	59.276	Chr4	31365755	LOC_Os04g52690.2	Chr4	31364043	1053.48	205704762
35	ZMC73504	LG11	59.971	Chr2	18315083	LOC_Os02g30730.2	Chr2	18311532	1054.17	127693895
36	ZMC83142	LG11	60.408	Chr4	32635058				1054.61	206975777
37	ZMC52954	LG11	60.439	Chr4	31527387	LOC_Os04g52920.2	Chr4	31524614	1054.64	205865333
38	ZMC56971	LG11	60.678	Chr4	32168834	LOC_Os04g53990.1	Chr4	32166724	1054.88	206507443
39	ZMC115423	LG11	61.514	Chr4	32656836				1055.71	206997555
40	ZMC157175	LG11	61.627	Chr4	32842038	LOC_Os04g55230.1	Chr4	32835169	1055.83	207175888
41	ZMC136778	LG11	62.032	Chr4	33344840				1056.23	207685559
42	ZMC8129	LG11	62.378			LOC_Os04g56510.1	Chr4	33697723	1056.58	208038442
43	ZMC143480	LG11	64.941	Chr4	33870467	LOC_Os04g56790.1	Chr4	33869068	1059.14	208209787
44	ZMC7085	LG11	66.464	Chr4	34923557	LOC_Os04g58730.1	Chr4	34922128	1060.66	209262847
45	ZMC2221	LG11	67.238	Chr4	33844743	LOC_Os04g56740.1	Chr4	33840009	1061.44	208180728
46	ZMC57820	LG11	68.569	Chr4	34960492	LOC_Os04g58780.1	Chr4	34958612	1062.77	209299331
1	ZMC60909	LG12	6.428			LOC_Os04g14690.1	Chr4	8243687	1072.72	182584406
2	ZMC77415	LG12	8.117	Chr4	5299130				1074.41	179639849
3	ZMC99958	LG12	8.368	Chr4	8244945	LOC_Os04g14690.1	Chr4	8243687	1074.66	182584406
4	ZMC129110	LG12	10.209	Chr4	18679765	LOC_Os04g31210.1	Chr4	18675970	1076.51	193016689
5	ZMC141612	LG12	10.997	Chr8	4805856	LOC_Os08g08655.1	Chr8	5010880	1077.29	214854293
6	ZMC33039	LG12	12.351	Chr4	9899467				1078.65	184240186
7	ZMC70323	LG12	13.147	Chr4	28566927	LOC_Os04g48010.2	Chr4	28563829	1079.44	202904548
8	ZMC33816	LG12	13.471	Chr4	35352327	LOC_Os04g59460.1	Chr4	35347115	1079.77	209687834
9	ZMC37229	LG12	21.192	Chr4	18455840	LOC_Os04g30880.1	Chr4	18452744	1087.49	192793463
10	ZMC80177	LG12	22.255	Chr4	34484206				1088.55	208824925
11	ZMC74638	LG12	22.919	Chr4	16850418	LOC_Os04g28460.1	Chr4	16843283	1089.21	191184002
12	ZMC36651	LG12	24.739	Chr4	20139729				1091.04	194480448
13	ZMC102029	LG12	25.816	Chr4	20409036	LOC_Os04g33700.1	Chr4	20406006	1092.11	194746725
14	ZMC129953	LG12	27.759	Chr4	21901678	LOC_Os04g35920.2	Chr4	21897084	1094.06	196237803
15	ZMC100229	LG12	28.857	Chr2	10962926	LOC_Os02g18810.1	Chr2	10960622	1095.15	120342985
16	ZMC81043	LG12	33.363	Chr4	23628842	LOC_Os04g39650.1	Chr4	23626733	1099.66	197967452
17	ZMC75323	LG12	34.839	Chr4	22429846				1101.13	196770565
18	ZMC427	LG12	35.518	Chr4	24069767	LOC_Os04g40520.1	Chr4	24068037	1101.81	198408756
19	ZMC822	LG12	40.969	Chr4	25070616	LOC_Os04g42370.1	Chr4	25067634	1107.27	199408353
20	ZMC20574	LG12	41.758	Chr4	24256130	LOC_Os04g40870.1	Chr4	24253308	1108.05	198594027
21	ZMC577	LG12	41.97	Chr4	26920694				1108.27	201261413
22	ZMC5939	LG12	42.842	Chr10	1231281				1109.14	351269513
23	ZMC45165	LG12	45.126	Chr4	29723391				1111.42	204064110
24	ZMC102607	LG12	46.175	Chr4	28533845				1112.47	202874564
25	ZMC19393	LG12	46.353	Chr4	29441631	LOC_Os04g49320.1	Chr4	29437897	1112.65	203778616
26	ZMC33218	LG12	48.1	Chr7	18428802	LOC_Os07g31140.1	Chr7	18427885	1114.4	54841704
27	ZMC4808	LG12	48.547	Chr4	30312208	LOC_Os04g51180.1	Chr4	30311519	1114.84	204652238
28	ZMC79726	LG12	51.373	Chr4	31897898	LOC_Os04g53530.1	Chr4	31895252	1117.67	206235971
29	ZMC64657	LG12	53.176	Chr4	31008491	LOC_Os04g52200.1	Chr4	31007297	1119.47	205348016
30	ZMC136167	LG12	53.494	Chr4	30896566	LOC_Os04g52020.1	Chr4	30888156	1119.79	205228875
31	ZMC9752	LG12	54.474	Chr4	31511200	LOC_Os04g52900.2	Chr4	31502940	1120.77	205843659
32	ZMC22800	LG12	55.122	Chr4	31716669	LOC_Os04g53240.2	Chr4	31716368	1121.42	206057087
33	ZMC125547	LG12	56.162	Chr4	32004842	LOC_Os04g53700.1	Chr4	32002720	1122.46	206343439
1	ZMC101188	LG13	5.265	Chr8	425309				1128.9	210268722
2	ZMC35440	LG13	32.9	Chr8	6233412	LOC_Os08g10590.1	Chr8	6232067	1156.54	216075480
3	ZMC16357	LG13	34.09	Chr9	22216337	LOC_Os08g14570.1	Chr8	8760073	1157.73	218603486
4	ZMC4284	LG13	34.705	Chr9	15330487	LOC_Os09g25550.1	Chr9	15328754	1158.34	342354266
5	ZMC145807	LG13	39.184	Chr8	9135079	LOC_Os08g15090.1	Chr8	9127977	1162.82	218971390
6	ZMC117480	LG13	39.97	Chr8	14417213	LOC_Os08g23810.2	Chr8	14414336	1163.61	224257749
7	ZMC66728	LG13	41.684	Chr7	16227097	LOC_Os07g27810.1	Chr7	16226488	1165.32	52640307
8	ZMC144259	LG13	42.81	Chr8	12417056	LOC_Os08g20660.2	Chr8	12411938	1166.45	222255351
9	ZMC98749	LG13	43.87	Chr3	6040618				1167.51	6040618
10	ZMC83954	LG13	45.736	Chr8	20190168	LOC_Os08g32600.1	Chr8	20186975	1169.37	230030388
11	ZMC45657	LG13	45.747	Chr8	17845711	LOC_Os08g29150.1	Chr8	17844189	1169.38	227687602
12	ZMC103535	LG13	49.011	Chr8	21819865	LOC_Os08g34720.1	Chr8	21818039	1172.65	231661452
13	ZMC78362	LG13	51.848	Chr2	456688				1175.48	109839051
14	ZMC60094	LG13	53.261	Chr9	18151231	LOC_Os09g29840.1	Chr9	18150618	1176.9	345176130
15	ZMC140290	LG13	53.501	Chr8	23579908	LOC_Os08g37320.1	Chr8	23579251	1177.14	233422664
16	ZMC157244	LG13	54.272	Chr8	24376718				1177.91	234220131
17	ZMC82847	LG13	54.386	Chr8	24693665	LOC_Os08g39080.2	Chr8	24685246	1178.02	234528659
18	ZMC151038	LG13	55.489	Chr8	24717837	LOC_Os08g39130.1	Chr8	24716313	1179.13	234559726
19	ZMC53203	LG13	56.081	Chr8	24693203	LOC_Os08g39080.2	Chr8	24685246	1179.72	234528659
20	ZMC91509	LG13	61.045	Chr8	26064905	LOC_Os08g41270.2	Chr8	26062466	1184.68	235905879
21	ZMC109148	LG13	62.481	Chr8	26780315	LOC_Os09g33500.2	Chr9	19753514	1186.12	346779026
22	ZMC84256	LG13	63.457	Chr9	19738836	LOC_Os09g04670.1	Chr9	2489758	1187.09	329515270
23	ZMC37174	LG13	64.418	Chr8	26746712	LOC_Os08g42370.1	Chr8	26744794	1188.06	236588207
24	ZMC5914	LG13	65.724	Chr8	25897140	LOC_Os08g40930.1	Chr8	25892391	1189.36	235735804
25	ZMC8512	LG13	67.139	Chr8	27052013				1190.78	236895426
26	ZMC124875	LG13	68.467	Chr9	19829337	LOC_Os09g33600.1	Chr9	19823709	1192.1	346849221
1	ZMC3592	LG14	13.232	Chr4	30945938	LOC_Os04g52100.1	Chr4	30945118	1213.49	205285837
2	ZMC64752	LG14	15.681	Chr12	11732990	LOC_Os12g20150.2	Chr12	11732637	1215.94	250019072
3	ZMC146526	LG14	15.729	Chr8	14741101	LOC_Os08g24400.1	Chr8	14738535	1215.99	224581948
4	ZMC8250	LG14	16.179	Chr7	21319660	LOC_Os07g35610.1	Chr7	21315434	1216.44	57729253
5	ZMC61825	LG14	19.216	Chr8	5269123	LOC_Os08g09100.1	Chr8	5268917	1219.47	215112330
6	ZMC115073	LG14	31.025	Chr8	21854362	LOC_Os08g34760.1	Chr8	21848889	1231.28	231692302
7	ZMC57121	LG14	33.236	Chr8	23927610	LOC_Os08g37780.2	Chr8	23926908	1233.49	233770321
8	ZMC80567	LG14	36.856	Chr2	29901224	LOC_Os02g48880.2	Chr2	29900265	1237.11	139282628
9	ZMC13546	LG14	40.579	Chr8	25688420	LOC_Os08g40580.2	Chr8	25687727	1240.84	235531140
10	ZMC100158	LG14	42.478	Chr8	26465763	LOC_Os08g41910.1	Chr8	26464491	1242.74	236307904
11	ZMC118898	LG14	42.484	Chr12	23584962	LOC_Os12g38420.1	Chr12	23589982	1242.74	261876417
12	ZMC71322	LG14	43.461	Chr8	26391832	LOC_Os08g41790.1	Chr8	26389731	1243.72	236233144
13	ZMC8822	LG14	43.527	Chr5	19935019	LOC_Os05g33820.1	Chr5	19934613	1243.79	285752904
14	ZMC154881	LG14	44.759	Chr8	27213335	LOC_Os08g43060.2	Chr8	27210328	1245.02	237053741
15	ZMC85902	LG14	46.567	Chr8	27567500	LOC_Os08g43580.2	Chr8	27565801	1246.83	237409214
16	ZMC7200	LG14	49.889	Chr12	27525473	LOC_Os12g44390.1	Chr12	27524980	1250.15	265811415
17	ZMC15808	LG14	50.073			LOC_Os08g45220.2	Chr8	28393983	1250.33	238237396
1	ZMC65304	LG15	0	Chr12	1273850	LOC_Os11g03540.1	Chr11	1364210	1251.99	146683823
2	ZMC123949	LG15	3.041	Chr12	348961	LOC_Os12g01570.1	Chr12	345084	1255.03	238631519
3	ZMC66342	LG15	3.669	Chr12	2246478	LOC_Os11g05110.1	Chr11	2239210	1255.66	147558823
4	ZMC127625	LG15	5.931	Chr1	43211698	LOC_Os01g74610.1	Chr1	43202474	1257.92	109313914
5	ZMC71086	LG15	8.494	Chr12	3457195	LOC_Os12g07060.1	Chr12	3455589	1260.48	241742024
6	ZMC6933	LG15	20.026	Chr5	15619477	LOC_Os05g26902.1	Chr5	15617643	1272.02	281435934
7	ZMC90445	LG15	25.406	Chr3	33467849	LOC_Os03g58764.1	Chr3	33466091	1277.39	33466091
8	ZMC68350	LG15	26.604	Chr12	17575029	LOC_Os12g29520.2	Chr12	17571537	1278.59	255857972
9	ZMC99103	LG15	28.787	Chr4	7147865				1280.78	181488584
10	ZMC42207	LG15	29.529	Chr12	13693047				1281.52	251979482
11	ZMC156857	LG15	35.457	Chr12	24195228	LOC_Os12g39320.1	Chr12	24191441	1287.45	262477876
12	ZMC57085	LG15	36.937	Chr4	9390932				1288.93	183731651
13	ZMC115218	LG15	41.737	Chr12	24976539	LOC_Os12g40340.1	Chr12	24975798	1293.73	263262233
14	ZMC114079	LG15	41.982	Chr12	24948200	LOC_Os12g40279.1	Chr12	24925191	1293.97	263211626
15	ZMC46406	LG15	45.608	Chr12	25530302	LOC_Os12g41190.1	Chr12	25528303	1297.6	263814738
16	ZMC648	LG15	47.508	Chr12	24948650	LOC_Os12g40279.1	Chr12	24925191	1299.5	263211626
17	ZMC46102	LG15	50.462	Chr12	26303922	LOC_Os12g42300.1	Chr12	26299853	1302.45	264586288
18	ZMC145285	LG15	53.166	Chr12	26485756	LOC_Os12g42610.1	Chr12	26477633	1305.15	264764068
19	ZMC1440	LG15	56.064	Chr12	26181766				1308.05	264468201
20	ZMC115408	LG15	58.566	Chr12	27024027	LOC_Os12g43550.2	Chr12	27021972	1310.56	265308407
1	ZMC93514	LG16	0	Chr12	86290	LOC_Os12g01140.2	Chr12	75283	1318.04	238361718
2	ZMC108695	LG16	1.989	Chr12	23051468	LOC_Os12g37560.2	Chr12	23048722	1320.03	261335157
3	ZMC41866	LG16	2.403	Chr12	9230183	LOC_Os12g16160.1	Chr12	9230155	1320.44	247516590
4	ZMC132239	LG16	2.768	Chr5	16328148	LOC_Os05g27980.1	Chr5	16327595	1320.81	282145886
5	ZMC15695	LG16	3.124	Chr12	9230183	LOC_Os12g16160.1	Chr12	9230155	1321.16	247516590
6	ZMC115671	LG16	4.753	Chr11	424068	LOC_Os11g01790.1	Chr11	422275	1322.79	145741888
7	ZMC136194	LG16	4.824	Chr12	637389	LOC_Os12g02100.2	Chr12	632636	1322.86	238919071
8	ZMC133514	LG16	6.467	Chr12	805651	LOC_Os12g02420.2	Chr12	802489	1324.51	239088924
9	ZMC26965	LG16	7.658	Chr12	1006603	LOC_Os12g02820.1	Chr12	1005447	1325.7	239291882
10	ZMC69243	LG16	16.926	Chr12	2128855	LOC_Os11g04950.1	Chr11	2112150	1334.97	147431763
11	ZMC137832	LG16	17.969	Chr12	1795532	LOC_Os12g04240.2	Chr12	1794279	1336.01	240080714
12	ZMC857	LG16	18.995	Chr11	2253375	LOC_Os11g05130.2	Chr11	2247706	1337.04	147567319
13	ZMC57371	LG16	19.215	Chr11	2139658	LOC_Os11g04980.2	Chr11	2131895	1337.26	147451508
14	ZMC53909	LG16	19.33	Chr11	2248597	LOC_Os11g05130.2	Chr11	2247706	1337.37	147567319
15	ZMC149053	LG16	20.58	Chr11	2123181	LOC_Os11g04954.1	Chr11	2120107	1338.62	147439720
16	ZMC115708	LG16	23.725			LOC_Os07g49040.1	Chr7	29363652	1341.77	65777471
17	ZMC30986	LG16	25.351	Chr11	3278793	LOC_Os11g06720.1	Chr11	3278435	1343.39	148598048
18	ZMC138553	LG16	25.88	Chr12	3221368	LOC_Os12g06640.2	Chr12	3218983	1343.92	241505418
19	ZMC110205	LG16	28.459	Chr12	23066863	LOC_Os12g37570.1	Chr12	23061181	1346.5	261347616
20	ZMC124675	LG16	29.614	Chr12	11366308	LOC_Os12g19549.2	Chr12	11362596	1347.65	249649031
21	ZMC68098	LG16	30.444	Chr12	7290484	LOC_Os12g13110.1	Chr12	7289214	1348.48	245575649
22	ZMC106048	LG16	30.597	Chr12	18338641				1348.64	256625076
23	ZMC82915	LG16	30.903	Chr12	14829693	LOC_Os12g25630.1	Chr12	14827312	1348.94	253113747
24	ZMC77214	LG16	31.579	Chr8	26466038	LOC_Os08g41910.1	Chr8	26464491	1349.62	236307904
25	ZMC63779	LG16	32.344	Chr12	7478322	LOC_Os12g13380.1	Chr12	7476416	1350.38	245762851
26	ZMC55958	LG16	32.534	Chr10	2764062	LOC_Os10g05570.1	Chr10	2763606	1350.57	352801838
27	ZMC80477	LG16	32.621	Chr12	3673608	LOC_Os12g07450.2	Chr12	3672807	1350.66	241959242
28	ZMC88810	LG16	33.045	Chr12	8831534	LOC_Os12g15470.2	Chr12	8829523	1351.09	247115958
29	ZMC25651	LG16	34.184	Chr12	19990407				1352.22	258276842
30	ZMC67000	LG16	34.962	Chr12	21323858	LOC_Os12g35030.1	Chr12	21322246	1353	259608681
31	ZMC134407	LG16	36.881	Chr12	22165149	LOC_Os12g36170.1	Chr12	22163661	1354.92	260450096
32	ZMC21418	LG16	38.9	Chr12	23104007				1356.94	261390442
33	ZMC65093	LG16	39.91	Chr12	23044299	LOC_Os12g37550.1	Chr12	23042111	1357.95	261328546
34	ZMC8642	LG16	41.367	Chr12	5077184	LOC_Os12g09640.1	Chr12	5076202	1359.41	243362637
35	ZMC33079	LG16	43.155	Chr12	21624614	LOC_Os12g35560.1	Chr12	21619787	1361.19	259906222
36	ZMC69306	LG16	44.375	Chr7	17988627	LOC_Os07g30410.1	Chr7	17987936	1362.41	54401755
37	ZMC140763	LG16	50.767	Chr12	25924976	LOC_Os12g41860.1	Chr12	25920639	1368.81	264207074
38	ZMC144234	LG16	50.812	Chr3	24907824	LOC_Os03g44310.1	Chr3	24905585	1368.85	24905585
1	ZMC148455	LG17	4.134	Chr5	519886	LOC_Os05g01910.1	Chr5	516916	1379.92	266335207
2	ZMC7988	LG17	11.676	Chr5	80582	LOC_Os05g01060.2	Chr5	75185	1387.46	265893476
3	ZMC108350	LG17	19.056	Chr5	1435400	LOC_Os05g03430.2	Chr5	1426929	1394.84	267245220
4	ZMC95831	LG17	34.192	Chr5	1870722	LOC_Os05g04170.2	Chr5	1866878	1409.98	267685169
5	ZMC55071	LG17	39.597	Chr5	2587307				1415.38	268405598
6	ZMC100780	LG17	46.78	Chr5	2545209	LOC_Os05g05220.1	Chr5	2541341	1422.57	268359632
7	ZMC40878	LG17	48.177	Chr5	2887149				1423.96	268705440
8	ZMC123731	LG17	51.994	Chr11	23893501	LOC_Os11g40070.2	Chr11	23892404	1427.78	169212017
9	ZMC25652	LG17	52.848	Chr5	3295349	LOC_Os05g06430.1	Chr5	3294696	1428.63	269112987
10	ZMC52756	LG17	59.628	Chr1	27010016	LOC_Os01g47262.2	Chr1	27008803	1435.41	93120243
11	ZMC103732	LG17	60.854	Chr5	4170678				1436.64	269988969
12	ZMC56462	LG17	63.893	Chr5	17587543	LOC_Os05g30340.2	Chr5	17582905	1439.68	283401196
13	ZMC103238	LG17	69.232	Chr11	24469873				1445.02	169789486
14	ZMC56180	LG17	69.652	Chr5	16294666	LOC_Os05g27920.1	Chr5	16289244	1445.44	282107535
15	ZMC36126	LG17	70.362	Chr5	16931087	LOC_Os05g28870.1	Chr5	16928160	1446.15	282746451
16	ZMC43621	LG17	71.144	Chr5	18863642				1446.93	284681933
17	ZMC132217	LG17	74.086	Chr5	24425675	LOC_Os05g41750.1	Chr5	24423072	1449.87	290241363
18	ZMC146063	LG17	74.571	Chr5	24527191	LOC_Os05g41880.1	Chr5	24522895	1450.36	290341186
19	ZMC108750	LG17	75.101	Chr10	10640453	LOC_Os10g21000.1	Chr10	10637369	1450.89	360675601
20	ZMC98615	LG17	75.923	Chr5	21419928	LOC_Os05g36120.2	Chr5	21415020	1451.71	287233311
21	ZMC69808	LG17	76.069	Chr5	22387235	LOC_Os05g38160.1	Chr5	22384138	1451.86	288202429
22	ZMC111683	LG17	78.385	Chr5	21889923	LOC_Os05g37410.1	Chr5	21886293	1454.17	287704584
23	ZMC121780	LG17	84.597	Chr5	20516121				1460.38	286334412
24	ZMC54360	LG17	87.291	Chr5	26797867	LOC_Os05g46200.2	Chr5	26795517	1463.08	292613808
25	ZMC121000	LG17	88.001	Chr5	26238915	LOC_Os05g45210.2	Chr5	26237458	1463.79	292055749
26	ZMC43934	LG17	89.747	Chr5	26348913	LOC_Os05g45420.3	Chr5	26346997	1465.53	292165288
27	ZMC149671	LG17	92.311	Chr5	25812741	LOC_Os05g44360.2	Chr5	25811184	1468.1	291629475
1	ZMC105270	LG18	7.159	Chr5	945088	LOC_Os05g02670.2	Chr5	940429	1495.15	266758720
2	ZMC68395	LG18	8.153	Chr5	519144	LOC_Os05g01910.1	Chr5	516916	1496.15	266335207
3	ZMC110599	LG18	9.525	Chr1	17907363	LOC_Os01g32660.2	Chr1	17904775	1497.52	84016215
4	ZMC81919	LG18	22.991			LOC_Os05g05030.1	Chr5	2449231	1510.98	268267522
5	ZMC111647	LG18	24.125	Chr5	2571450	LOC_Os05g05240.2	Chr5	2564221	1512.12	268382512
6	ZMC75967	LG18	25.585	Chr6	21599864	LOC_Os06g36700.1	Chr6	21598229	1513.58	317374954
7	ZMC31187	LG18	28.438	Chr5	4878478	LOC_Os01g08560.2	Chr1	4253838	1516.43	70365278
8	ZMC79387	LG18	31.319	Chr7	3245106				1519.31	39658925
9	ZMC86752	LG18	37.056	Chr5	20808793				1525.05	286627084
10	ZMC25908	LG18	40.067	Chr7	17411720	LOC_Os07g29620.1	Chr7	17410023	1528.06	53823842
11	ZMC101302	LG18	43.433	Chr5	7370375	LOC_Os05g13300.1	Chr5	7367166	1531.43	273185457
12	ZMC135993	LG18	43.508	Chr5	7803420	LOC_Os05g14010.1	Chr5	7802684	1531.5	273620975
13	ZMC45942	LG18	44.138	Chr5	11206021	LOC_Os05g19280.2	Chr5	11200391	1532.13	277018682
14	ZMC2597	LG18	48.817	Chr5	14797619	LOC_Os05g25450.2	Chr5	14795522	1536.81	280613813
15	ZMC38028	LG18	50.297	Chr5	2713784				1538.29	268532075
16	ZMC46973	LG18	50.957	Chr8	8968890				1538.95	218812303
17	ZMC23505	LG18	51.421	Chr5	18000182	LOC_Os05g30980.2	Chr5	17995657	1539.41	283813948
18	ZMC135737	LG18	53.871	Chr5	18996143	LOC_Os05g32500.2	Chr5	18993592	1541.86	284811883
19	ZMC138226	LG18	53.93	Chr5	20211831	LOC_Os05g34180.1	Chr5	20210321	1541.92	286028612
20	ZMC15205	LG18	54.225	Chr5	21461495	LOC_Os05g36190.1	Chr5	21460163	1542.22	287278454
21	ZMC150163	LG18	54.339	Chr5	13718876	LOC_Os05g23860.1	Chr5	13715874	1542.33	279534165
22	ZMC39947	LG18	54.42	Chr5	22069803	LOC_Os05g37700.2	Chr5	22068411	1542.41	287886702
23	ZMC20879	LG18	54.771	Chr1	37917519	LOC_Os01g65350.2	Chr1	37914761	1542.76	104026201
24	ZMC122672	LG18	56.301	Chr5	22387237	LOC_Os05g38160.1	Chr5	22384138	1544.29	288202429
25	ZMC139194	LG18	57.501	Chr5	22404722	LOC_Os05g38210.1	Chr5	22404290	1545.49	288222581
26	ZMC99421	LG18	60.651	Chr5	22374746	LOC_Os05g38150.2	Chr5	22374029	1548.64	288192320
27	ZMC110561	LG18	64.918	Chr5	24028830				1552.91	289847121
28	ZMC90003	LG18	82.674	Chr5	25784997	LOC_Os05g44310.1	Chr5	25781735	1570.67	291600026
1	ZMC117431	LG19	0	Chr6	230517	LOC_Os06g01390.1	Chr6	227701	1585.89	296004426
2	ZMC144375	LG19	6.554	Chr6	873106	LOC_Os06g02520.1	Chr6	871774	1592.45	296648499
3	ZMC131641	LG19	21.076	Chr6	2807074	LOC_Os06g06090.1	Chr6	2806543	1606.97	298583268
4	ZMC5172	LG19	21.758	Chr5	21945655	LOC_Os05g37500.1	Chr5	21943044	1607.65	287761335
5	ZMC130074	LG19	23.089	Chr6	2955886	LOC_Os06g06350.2	Chr6	2952895	1608.98	298729620
6	ZMC33648	LG19	35.351	Chr6	4314237	LOC_Os06g08650.1	Chr6	4313312	1621.24	300090037
7	ZMC126844	LG19	36.488	Chr3	26549213				1622.38	26549213
8	ZMC112501	LG19	36.752	Chr6	4689791	LOC_Os06g09320.2	Chr6	4686957	1622.65	300463682
9	ZMC154478	LG19	44.243	Chr6	6089374	LOC_Os06g11500.1	Chr6	6086289	1630.14	301863014
10	ZMC115222	LG19	46.329	Chr6	6408504				1632.22	302185229
11	ZMC139630	LG19	49.779	Chr9	20898942				1635.67	347924454
12	ZMC114061	LG19	53.58	Chr9	488987	LOC_Os09g01680.3	Chr9	485012	1639.47	327510524
13	ZMC146191	LG19	54.242	Chr8	15263724	LOC_Os08g25130.2	Chr8	15256028	1640.14	225099441
14	ZMC110954	LG19	54.728	Chr9	5841757	LOC_Os09g10710.2	Chr9	5836661	1640.62	332862173
15	ZMC76556	LG19	54.75	Chr9	22748156	LOC_Os09g39640.1	Chr9	22747357	1640.64	349772869
16	ZMC11819	LG19	54.837			LOC_Os09g03600.1	Chr9	1780097	1640.73	328805609
17	ZMC27276	LG19	62.36	Chr9	20898958	LOC_Os09g36240.3	Chr9	20897583	1648.25	347923095
18	ZMC117283	LG19	64.409	Chr9	20318419	LOC_Os09g34860.1	Chr9	20316910	1650.3	347342422
19	ZMC154515	LG19	69.445	Chr9	11849222	LOC_Os09g19790.1	Chr9	11843701	1655.34	338869213
20	ZMC147277	LG19	78.126	Chr9	17021242				1664.02	344046754
21	ZMC25989	LG19	79.407	Chr9	17370111	LOC_Os09g28560.1	Chr9	17366407	1665.3	344391919
22	ZMC43492	LG19	84.027	Chr9	18471271	LOC_Os09g30350.1	Chr9	18469702	1669.92	345495214
23	ZMC14307	LG19	90.246	Chr9	19574350	LOC_Os09g32820.1	Chr9	19570000	1676.14	346595512
24	ZMC89072	LG19	93.156	Chr6	20896548	LOC_Os06g35814.1	Chr6	20896027	1679.05	316672752
25	ZMC76727	LG19	107.622	Chr6	25701777				1693.52	321478502
26	ZMC84313	LG19	111.665	Chr6	28210220	LOC_Os06g46475.1	Chr6	28208632	1697.56	323985357
27	ZMC56018	LG19	112.201			LOC_Os06g46410.2	Chr6	28158510	1698.1	323935235
28	ZMC132499	LG19	112.843	Chr6	28479140	LOC_Os06g46940.1	Chr6	28475573	1698.74	324252298
29	ZMC43167	LG19	114.584	Chr6	28990577				1700.48	324767302
30	ZMC93682	LG19	115.05	Chr2	2733420	LOC_Os02g05610.1	Chr2	2728848	1700.94	112111211
31	ZMC3129	LG19	118.107	Chr6	29517964	LOC_Os06g48770.2	Chr6	29516243	1704	325292968
32	ZMC29367	LG19	121.377	Chr6	30806033	LOC_Os06g50910.2	Chr6	30803811	1707.27	326580536
1	ZMC44971	LG20	2.478	Chr6	2681676	LOC_Os06g05860.1	Chr6	2678974	1711.29	298455699
2	ZMC108207	LG20	7.113	Chr6	681113	LOC_Os06g02210.1	Chr6	678855	1715.92	296455580
3	ZMC30659	LG20	8.756	Chr6	1393185	LOC_Os06g03600.3	Chr6	1389013	1717.57	297165738
4	ZMC19579	LG20	9.309	Chr6	929322	LOC_Os06g02620.1	Chr6	927338	1718.12	296704063
5	ZMC118591	LG20	9.813	Chr6	290207	LOC_Os06g01480.1	Chr6	289311	1718.62	296066036
6	ZMC67693	LG20	11.357	Chr6	905702	LOC_Os06g02570.1	Chr6	902497	1720.17	296679222
7	ZMC7847	LG20	12.731	Chr6	1768096	LOC_Os06g04200.2	Chr6	1765625	1721.54	297542350
8	ZMC72895	LG20	13.726	Chr6	1874255	LOC_Os06g04380.1	Chr6	1872634	1722.54	297649359
9	ZMC114124	LG20	17.295	Chr6	2867089	LOC_Os06g06190.1	Chr6	2863411	1726.11	298640136
10	ZMC3153	LG20	19.326	Chr6	2905631	LOC_Os06g06280.2	Chr6	2902283	1728.14	298679008
11	ZMC63463	LG20	28.499	Chr3	4332770	LOC_Os03g08430.2	Chr3	4327386	1737.31	4327386
12	ZMC133914	LG20	31.065	Chr6	5366564	LOC_Os06g10430.2	Chr6	5359508	1739.88	301136233
13	ZMC29264	LG20	31.351	Chr6	5365851	LOC_Os06g10430.2	Chr6	5359508	1740.16	301136233
14	ZMC2216	LG20	31.829	Chr6	5395152	LOC_Os02g53520.1	Chr2	32731189	1740.64	142113552
15	ZMC20207	LG20	33.862	Chr6	5786626	LOC_Os06g11040.1	Chr6	5784166	1742.67	301560891
16	ZMC67493	LG20	38.083	Chr6	6408073	LOC_Os03g19462.1	Chr3	10944211	1746.89	10944211
17	ZMC67779	LG20	38.584	Chr2	31193086	LOC_Os02g50990.3	Chr2	31190742	1747.39	140573105
18	ZMC41757	LG20	46.37	Chr6	8314086	LOC_Os06g14740.1	Chr6	8301780	1755.18	304078505
19	ZMC151356	LG20	51.585	Chr2	20693135				1760.4	130075498
20	ZMC2000	LG20	56.835	Chr9	3860472	LOC_Os09g07660.2	Chr9	3855216	1765.65	330880728
21	ZMC147993	LG20	57.031	Chr9	3860806	LOC_Os09g07660.2	Chr9	3855216	1765.84	330880728
22	ZMC114632	LG20	59.093			LOC_Os09g07360.2	Chr9	3656769	1767.9	330682281
23	ZMC7889	LG20	60.054	Chr9	22759243	LOC_Os09g39660.2	Chr9	22758931	1768.87	349784443
24	ZMC59901	LG20	64.699	Chr9	20520551	LOC_Os09g35670.2	Chr9	20519235	1773.51	347544747
25	ZMC79568	LG20	64.94	Chr9	20936897	LOC_Os09g36270.1	Chr9	20928402	1773.75	347953914
26	ZMC111008	LG20	65.094	Chr9	21067876				1773.9	348093388
27	ZMC90408	LG20	65.509	Chr9	20833183				1774.32	347858695
28	ZMC64014	LG20	67.418	Chr6	17956016	LOC_Os06g30901.1	Chr6	17947253	1776.23	313723978
29	ZMC18111	LG20	67.771	Chr6	19318196				1776.58	315094921
30	ZMC108348	LG20	68.682	Chr10	9120898	LOC_Os10g17990.1	Chr10	9120533	1777.49	359158765
31	ZMC100617	LG20	69.083	Chr9	9446397	LOC_Os09g15430.2	Chr9	9444998	1777.89	336470510
32	ZMC134170	LG20	70.622	Chr9	15350338	LOC_Os09g25580.1	Chr9	15349072	1779.43	342374584
33	ZMC67562	LG20	82.318	Chr9	18690777	LOC_Os09g31090.2	Chr9	18687740	1791.13	345713252
34	ZMC23395	LG20	82.736	Chr9	18566654	LOC_Os09g30466.1	Chr9	18565965	1791.55	345591477
35	ZMC148286	LG20	83.229	Chr9	16758033	LOC_Os09g27580.2	Chr9	16754449	1792.04	343779961
36	ZMC6192	LG20	85.354	Chr9	18990676	LOC_Os09g31486.1	Chr9	18987942	1794.16	346013454
37	ZMC74598	LG20	93.139	Chr6	21812336	LOC_Os06g36990.1	Chr6	21809428	1801.95	317586153
38	ZMC820	LG20	96.461	Chr6	22258929	LOC_Os06g37590.1	Chr6	22258061	1805.27	318034786
39	ZMC16125	LG20	99.458	Chr10	7336183	LOC_Os10g13550.2	Chr10	7335809	1808.27	357374041
40	ZMC128691	LG20	101.634	Chr6	24493714				1810.44	320270439
41	ZMC7034	LG20	104.356	Chr5	14848720	LOC_Os05g25550.2	Chr5	14848337	1813.17	280666628
42	ZMC5497	LG20	104.564	Chr6	26370877	LOC_Os06g43790.1	Chr6	26360281	1813.38	322137006
43	ZMC127496	LG20	104.8	Chr6	25739026	LOC_Os06g42810.1	Chr6	25737416	1813.61	321514141
44	ZMC34817	LG20	104.964	Chr6	26435973	LOC_Os06g43880.1	Chr6	26435261	1813.78	322211986
45	ZMC58525	LG20	105.163	Chr6	25693107	LOC_Os06g42720.1	Chr6	25690097	1813.97	321466822
46	ZMC150489	LG20	105.295	Chr6	26370886				1814.11	322147611
47	ZMC14625	LG20	106.177	Chr6	25991418	LOC_Os06g43250.1	Chr6	25990413	1814.99	321767138
48	ZMC51130	LG20	106.317	Chr6	25642365				1815.13	321419090
49	ZMC111994	LG20	108.128	Chr10	16296213				1816.94	366334445
50	ZMC1209	LG20	109.638	Chr6	27519243	LOC_Os06g45500.1	Chr6	27517100	1818.45	323293825
51	ZMC37259	LG20	110.643	Chr6	28456035	LOC_Os06g46880.1	Chr6	28452963	1819.45	324229688
52	ZMC90910	LG20	110.819	Chr6	28560025				1819.63	324336750
53	ZMC71146	LG20	110.967	Chr6	27470459	LOC_Os06g45440.2	Chr6	27469974	1819.78	323246699
