# Supplementary material for: Construction of high-resolution genetic maps of Zoysia matrella (L.) Merrill and applications to comparative genomic analysis and QTL mapping of resistance to fall armyworm
Source: BMC Genomics. 2016 Aug 8;17:562. doi: 10.1186/s12864-016-2969-7 (PMC4977732; doi:10.1186/s12864-016-2969-7)
Supplement: Additional file 9: Table S6. — Syntenic relationship of Cavalier linkage groups and sorghum chromosomes. (XLS 202 kb) [file 12864_2016_2969_MOESM9_ESM.xls]

## Sheet: Table S6 'Cavalier' and sorghum
Table S6 Syntenic relationship of Cavalier linkage groups and sorghum genome.
Marker number	Marker name	Linkage group	Position (cM)	Sorghum chromosome	Sorghum chromosome position (bp)	Sorghum gene model	Sorghum gene model on chromosome	Sorghum gene model position (bp)	Horizontal axis value (cM)	Vertical axis value (bp)
1	ZMC73938	LG01	0	Chr01	1885249	Sobic.001G023800.1	Chr01	1883539	0	1883539
2	ZMC92736	LG01	1.578	Chr02	58640391	Sobic.002G197300.1	Chr02	58633424	1.578	132361359
3	ZMC137799	LG01	2.538	Chr01	1730452	Sobic.001G021000.1	Chr01	1724247	2.538	1724247
4	ZMC146039	LG01	2.957	Chr01	550995	Sobic.001G005800.1	Chr01	544528	2.957	544528
5	ZMC116404	LG01	3.278	Chr01	548843	Sobic.001G005800.1	Chr01	544528	3.278	544528
6	ZMC62731	LG01	3.396	Chr01	907749	Sobic.001G010000.1	Chr01	906559	3.396	906559
7	ZMC41611	LG01	3.476	Chr01	1285770	Sobic.001G014200.1	Chr01	1284245	3.476	1284245
8	ZMC109033	LG01	3.664	Chr01	1213416	Sobic.001G012900.1	Chr01	1209703	3.664	1209703
9	ZMC104151	LG01	7.735	Chr01	2175914	Sobic.001G028100.1	Chr01	2172824	7.735	2172824
10	ZMC129071	LG01	13.361	Chr01	3024124	Sobic.001G040600.1	Chr01	3019614	13.361	3019614
11	ZMC59142	LG01	18.375	Chr01	3395404	Sobic.001G045900.1	Chr01	3394786	18.375	3394786
12	ZMC85754	LG01	21.598	Chr02	7085286	Sobic.002G070300.1	Chr02	7080799	21.598	80808734
13	ZMC67645	LG01	23.092	Chr01	3792338				23.092	3792338
14	ZMC73132	LG01	25.335	Chr10	1267640	Sobic.010G015900.1	Chr10	1265263	25.335	598571363
15	ZMC36209	LG01	26.15	Chr01	4482494	Sobic.001G059900.1	Chr01	4479751	26.15	4479751
16	ZMC73086	LG01	29.205	Chr01	4922918	Sobic.001G065100.1	Chr01	4920979	29.205	4920979
17	ZMC99356	LG01	29.481	Chr01	5287192	Sobic.001G069700.1	Chr01	5285636	29.481	5285636
18	ZMC16423	LG01	33.787	Chr01	6468642	Sobic.001G083600.1	Chr01	6467596	33.787	6467596
19	ZMC138460	LG01	34.656	Chr01	6661738	Sobic.001G086200.1	Chr01	6658273	34.656	6658273
20	ZMC33086	LG01	35.658	Chr01	6563817	Sobic.001G085100.1	Chr01	6561509	35.658	6561509
21	ZMC37082	LG01	37.764	Chr01	7024328	Sobic.001G090800.1	Chr01	7018626	37.764	7018626
22	ZMC38203	LG01	37.837	Chr01	6933558	Sobic.001G089500.1	Chr01	6931763	37.837	6931763
23	ZMC6605	LG01	38.147	Chr01	7076798	Sobic.001G091400.1	Chr01	7071802	38.147	7071802
24	ZMC102330	LG01	39.437	Chr01	7124849	Sobic.001G092300.1	Chr01	7121282	39.437	7121282
25	ZMC72719	LG01	41.117	Chr01	8491821	Sobic.001G109300.1	Chr01	8488134	41.117	8488134
26	ZMC40	LG01	42.233	Chr01	10608036	Sobic.001G134700.1	Chr01	10607313	42.233	10607313
27	ZMC39696	LG01	43.837	Chr01	8606709				43.837	8606709
28	ZMC41521	LG01	45.277	Chr01	9025311	Sobic.001G115700.1	Chr01	9022187	45.277	9022187
29	ZMC69549	LG01	45.281	Chr01	7490311	Sobic.001G097400.1	Chr01	7486977	45.281	7486977
30	ZMC106386	LG01	45.349	Chr01	7452590	Sobic.001G097100.1	Chr01	7450875	45.349	7450875
31	ZMC81697	LG01	45.934	Chr01	8757212	Sobic.001G112000.1	Chr01	8753768	45.934	8753768
32	ZMC2607	LG01	46.993	Chr01	9705702	Sobic.001G123600.1	Chr01	9705085	46.993	9705085
33	ZMC59859	LG01	47.7	Chr01	8060927	Sobic.001G105500.1	Chr01	8059992	47.7	8059992
34	ZMC111494	LG01	50.725	Chr01	11438958	Sobic.001G143000.1	Chr01	11437359	50.725	11437359
35	ZMC9861	LG01	50.941	Chr01	10801106	Sobic.001G137000.1	Chr01	10797054	50.941	10797054
36	ZMC54220	LG01	52.195	Chr01	11787206				52.195	11787206
37	ZMC62258	LG01	55.623	Chr01	16674151	Sobic.001G188900.1	Chr01	16672297	55.623	16672297
38	ZMC75762	LG01	57.093			Sobic.001G536700.1	Chr01	72811991	57.093	72811991
39	ZMC89114	LG01	58.33	Chr01	14031937	Sobic.001G168800.1	Chr01	14026725	58.33	14026725
40	ZMC33532	LG01	58.674	Chr01	13313065	Sobic.001G161900.1	Chr01	13308504	58.674	13308504
41	ZMC140548	LG01	59.164	Chr06	56022265	Sobic.006G198600.1	Chr06	56018479	59.164	412059873
42	ZMC153542	LG01	59.755	Chr09	48600466				59.755	586452320
43	ZMC9348	LG01	61.984	Chr03	70061644	Sobic.003G389200.1	Chr03	70059969	61.984	221482702
44	ZMC80763	LG01	61.988	Chr01	55067728	Sobic.001G333900.1	Chr01	55063305	61.988	55063305
45	ZMC44707	LG01	62.718	Chr01	58753681	Sobic.001G371000.1	Chr01	58750985	62.718	58750985
46	ZMC155712	LG01	62.766	Chr09	50677826	Sobic.009G149900.1	Chr09	50674578	62.766	588526432
47	ZMC50525	LG01	63.464	Chr03	52203358	Sobic.003G196800.1	Chr03	52202167	63.464	203624900
48	ZMC156291	LG01	64.014	Chr01	56054390				64.014	56054390
49	ZMC30636	LG01	64.315	Chr01	58234910	Sobic.002G399900.1	Chr02	75036583	64.315	148764518
50	ZMC113762	LG01	65.053	Chr03	61610642				65.053	213033375
51	ZMC139835	LG01	65.506	Chr09	55125929				65.506	592977783
52	ZMC135947	LG01	65.832	Chr03	9919805	Sobic.001G369900.1	Chr01	58645782	65.832	58645782
53	ZMC111713	LG01	67.387	Chr01	13942872	Sobic.001G167900.1	Chr01	13942239	67.387	13942239
54	ZMC15581	LG01	71.642	Chr01	60784888	Sobic.001G393300.1	Chr01	60758964	71.642	60758964
55	ZMC112080	LG01	72.128	Chr04	5275007	Sobic.004G065100.1	Chr04	5267584	72.128	231098714
56	ZMC107794	LG01	72.552	Chr04	5273636	Sobic.004G065100.1	Chr04	5267584	72.552	231098714
57	ZMC38009	LG01	73.251	Chr01	60805582	Sobic.001G393700.1	Chr01	60804784	73.251	60804784
58	ZMC38783	LG01	75.707	Chr04	65165043	Sobic.004G323800.1	Chr04	65162944	75.707	290994074
59	ZMC155892	LG01	76.088	Chr01	62110515	Sobic.001G409300.1	Chr01	62108438	76.088	62108438
60	ZMC122804	LG01	76.621	Chr01	61825132	Sobic.001G405500.1	Chr01	61823596	76.621	61823596
61	ZMC99602	LG01	76.659	Chr10	648423				76.659	597954523
62	ZMC78898	LG01	76.679	Chr01	61825125	Sobic.001G405500.1	Chr01	61823596	76.679	61823596
63	ZMC115363	LG01	77.392	Chr01	61693500				77.392	61693500
64	ZMC64134	LG01	78.41	Chr01	62712043	Sobic.001G418100.1	Chr01	62710880	78.41	62710880
65	ZMC44361	LG01	78.84	Chr01	63477457	Sobic.001G427400.1	Chr01	63475202	78.84	63475202
66	ZMC58140	LG01	79.205	Chr01	63477493	Sobic.001G427400.1	Chr01	63475202	79.205	63475202
67	ZMC103450	LG01	81.282	Chr01	63993290				81.282	63993290
68	ZMC92505	LG01	85.806	Chr01	64486171				85.806	64486171
69	ZMC92013	LG01	87.232	Chr01	64623935	Sobic.001G440100.1	Chr01	64620780	87.232	64620780
70	ZMC126826	LG01	90.859	Chr01	66383872	Sobic.001G460100.1	Chr01	66381158	90.859	66381158
71	ZMC73182	LG01	91.712	Chr01	66585711				91.712	66585711
72	ZMC81372	LG01	92.081	Chr01	67362724	Sobic.001G473300.1	Chr01	67361774	92.081	67361774
73	ZMC32071	LG01	92.39	Chr01	66250908	Sobic.001G457900.1	Chr01	66243888	92.39	66243888
74	ZMC92285	LG01	92.524	Chr01	66823986	Sobic.001G466700.1	Chr01	66821979	92.524	66821979
75	ZMC87252	LG01	92.846	Chr01	66645052	Sobic.001G464200.1	Chr01	66641657	92.846	66641657
76	ZMC71521	LG01	92.916	Chr01	66530589				92.916	66530589
77	ZMC49771	LG01	92.958	Chr01	67247833				92.958	67247833
78	ZMC86804	LG01	94.676			Sobic.001G465200.1	Chr01	66718603	94.676	66718603
79	ZMC36083	LG01	98.76	Chr01	68159391	Sobic.001G481900.1	Chr01	68156055	98.76	68156055
80	ZMC157381	LG01	101.144	Chr02	2587339	Sobic.002G027600.1	Chr02	2585887	101.144	76313822
81	ZMC93256	LG01	103.597	Chr01	68536598	Sobic.001G486900.1	Chr01	68533511	103.597	68533511
82	ZMC113116	LG01	106.085	Chr01	69644913	Sobic.001G498600.1	Chr01	69640448	106.085	69640448
83	ZMC142727	LG01	110.121	Chr01	70413875	Sobic.001G508200.1	Chr01	70408379	110.121	70408379
84	ZMC112181	LG01	110.36	Chr01	70318866	Sobic.001G507200.1	Chr01	70302592	110.36	70302592
85	ZMC18960	LG01	117.013	Chr01	72845901	Sobic.001G537200.1	Chr01	72844389	117.013	72844389
86	ZMC155410	LG01	117.665	Chr01	72203571	Sobic.001G530100.1	Chr01	72201426	117.665	72201426
87	ZMC131412	LG01	117.972	Chr01	71999561	Sobic.001G527800.1	Chr01	71994333	117.972	71994333
88	ZMC142515	LG01	119.223	Chr01	73180787	Sobic.001G540700.1	Chr01	73178997	119.223	73178997
89	ZMC65979	LG01	119.286	Chr01	71999550	Sobic.001G527800.1	Chr01	71994333	119.286	71994333
90	ZMC16008	LG01	119.352	Chr01	73702007	Sobic.001G544300.1	Chr01	73692578	119.352	73692578
91	ZMC125594	LG01	121.289	Chr01	71449657	Sobic.001G521100.1	Chr01	71446917	121.289	71446917
1	ZMC2172	LG02	0	Chr01	1508484	Sobic.001G017800.1	Chr01	1506248	123.335	1506248
2	ZMC41463	LG02	1.073	Chr09	36119762	Sobic.009G098100.1	Chr09	36116646	124.408	573968500
3	ZMC79624	LG02	2.329	Chr07	59991835	Sobic.007G179600.1	Chr07	59989459	125.664	478222849
4	ZMC117114	LG02	7.454	Chr01	4769294	Sobic.001G063600.1	Chr01	4766603	130.789	4766603
5	ZMC130419	LG02	10.958	Chr01	2266321	Sobic.001G029200.1	Chr01	2265330	134.293	2265330
6	ZMC75600	LG02	11.015			Sobic.001G051400.1	Chr01	3780257	134.35	3780257
7	ZMC37798	LG02	17.02	Chr01	6107960				140.355	6107960
8	ZMC1443	LG02	19.22	Chr01	7508093	Sobic.001G097900.1	Chr01	7503955	142.555	7503955
9	ZMC4845	LG02	21.832	Chr01	7201758	Sobic.001G093800.1	Chr01	7187522	145.167	7187522
10	ZMC3838	LG02	23.097	Chr01	7873126	Sobic.001G102700.1	Chr01	7860869	146.432	7860869
11	ZMC71796	LG02	24.996	Chr01	8187617	Sobic.001G106400.1	Chr01	8184514	148.331	8184514
12	ZMC155269	LG02	26.025	Chr01	8665665	Sobic.001G111200.1	Chr01	8664140	149.36	8664140
13	ZMC143273	LG02	26.085	Chr01	8740639	Sobic.001G111800.1	Chr01	8737648	149.42	8737648
14	ZMC110018	LG02	26.604	Chr01	8562985	Sobic.001G110600.1	Chr01	8561731	149.939	8561731
15	ZMC82477	LG02	27.609	Chr01	8565938	Sobic.001G110600.1	Chr01	8561731	150.944	8561731
16	ZMC86679	LG02	30.179	Chr01	9815945				153.514	9815945
17	ZMC105899	LG02	31.84	Chr01	10039485	Sobic.001G127800.1	Chr01	10038745	155.175	10038745
18	ZMC44563	LG02	31.92	Chr08	55142942	Sobic.008G190500.1	Chr08	55137303	155.255	537634601
19	ZMC126478	LG02	33.26	Chr01	9600476				156.595	9600476
20	ZMC25694	LG02	35.475	Chr01	10547406	Sobic.001G134100.1	Chr01	10543886	158.81	10543886
21	ZMC120941	LG02	37.18	Chr01	10847417	Sobic.001G137100.1	Chr01	10842132	160.515	10842132
22	ZMC72580	LG02	38.004	Chr10	45381448				161.339	642687548
23	ZMC43450	LG02	39.256	Chr01	12149368	Sobic.001G151600.1	Chr01	12146676	162.591	12146676
24	ZMC4748	LG02	40.375	Chr01	11438931	Sobic.001G143000.1	Chr01	11437359	163.71	11437359
25	ZMC39513	LG02	40.76	Chr01	12154983	Sobic.001G151700.1	Chr01	12153688	164.095	12153688
26	ZMC127731	LG02	42.01	Chr01	14521548	Sobic.001G173400.1	Chr01	14520528	165.345	14520528
27	ZMC100680	LG02	42.582	Chr01	13290647	Sobic.001G161800.1	Chr01	13289972	165.917	13289972
28	ZMC149158	LG02	43.543	Chr01	11777193	Sobic.001G146800.1	Chr01	11771965	166.878	11771965
29	ZMC80503	LG02	43.9	Chr01	13434204	Sobic.001G163400.1	Chr01	13426343	167.235	13426343
30	ZMC67686	LG02	45.874	Chr01	14293351	Sobic.001G171600.1	Chr01	14292193	169.209	14292193
31	ZMC130524	LG02	48.587	Chr01	57162978	Sobic.001G353400.1	Chr01	57161878	171.922	57161878
32	ZMC10184	LG02	48.942	Chr01	54534368				172.277	54534368
33	ZMC64393	LG02	49.238	Chr01	54473847	Sobic.001G329000.1	Chr01	54464482	172.573	54464482
34	ZMC147882	LG02	50.133	Chr09	49636082	Sobic.009G138800.1	Chr09	49631486	173.468	587483340
35	ZMC76904	LG02	50.154	Chr01	55154848	Sobic.001G334600.1	Chr01	55154029	173.489	55154029
36	ZMC73363	LG02	50.991	Chr01	55154862	Sobic.001G334600.1	Chr01	55154029	174.326	55154029
37	ZMC114488	LG02	54.493	Chr01	58170440	Sobic.001G364800.1	Chr01	58168223	177.828	58168223
38	ZMC70878	LG02	55.343	Chr01	59608859	Sobic.001G379600.1	Chr01	59607575	178.678	59607575
39	ZMC64486	LG02	55.656	Chr01	60492990	Sobic.001G390500.1	Chr01	60492160	178.991	60492160
40	ZMC94597	LG02	55.82	Chr01	60760539	Sobic.001G393300.1	Chr01	60758964	179.155	60758964
41	ZMC37636	LG02	56.203	Chr09	1817027	Sobic.009G020500.1	Chr09	1815045	179.538	539666899
42	ZMC88708	LG02	56.213	Chr09	1817020	Sobic.009G020500.1	Chr09	1815045	179.548	539666899
43	ZMC60003	LG02	56.454	Chr09	1820394	Sobic.009G020500.1	Chr09	1815045	179.789	539666899
44	ZMC94705	LG02	57.098	Chr01	59815340	Sobic.001G382200.1	Chr01	59812729	180.433	59812729
45	ZMC36489	LG02	58.653	Chr08	2550852	Sobic.008G028700.1	Chr08	2537979	181.988	485035277
46	ZMC70866	LG02	61.224	Chr01	61957684	Sobic.001G407200.1	Chr01	61952176	184.559	61952176
47	ZMC137834	LG02	64.491	Chr01	62380948	Sobic.001G413800.1	Chr01	62379491	187.826	62379491
48	ZMC26705	LG02	67.715	Chr01	64399415	Sobic.001G437500.1	Chr01	64398768	191.05	64398768
49	ZMC55286	LG02	68.503	Chr01	64866042	Sobic.001G443000.1	Chr01	64865457	191.838	64865457
50	ZMC8902	LG02	69.385	Chr01	63752543				192.72	63752543
51	ZMC78075	LG02	71.204	Chr01	66424172	Sobic.001G460800.1	Chr01	66421734	194.539	66421734
52	ZMC120253	LG02	71.641	Chr01	66250891	Sobic.001G457900.1	Chr01	66243888	194.976	66243888
53	ZMC126434	LG02	71.693	Chr01	66244664	Sobic.001G457900.1	Chr01	66243888	195.028	66243888
54	ZMC33284	LG02	72.692	Chr01	66146420	Sobic.001G457300.1	Chr01	66144756	196.027	66144756
55	ZMC140504	LG02	73.566	Chr07	50338342	Sobic.007G119900.1	Chr07	50336269	196.901	468569659
56	ZMC22567	LG02	74.027	Chr01	67426052				197.362	67426052
57	ZMC70860	LG02	74.493	Chr01	66830011	Sobic.001G466900.1	Chr01	66829024	197.828	66829024
58	ZMC42968	LG02	83.001	Chr01	70413875	Sobic.001G508200.1	Chr01	70408379	206.336	70408379
59	ZMC42589	LG02	83.008	Chr01	69930727				206.343	69930727
60	ZMC107415	LG02	85.088	Chr01	70122949	Sobic.001G504900.1	Chr01	70122598	208.423	70122598
61	ZMC33431	LG02	87.488	Chr01	70707779	Sobic.001G511500.1	Chr01	70706125	210.823	70706125
62	ZMC16788	LG02	92.098	Chr01	71333503				215.433	71333503
63	ZMC72284	LG02	103.281	Chr01	72203938	Sobic.001G530100.1	Chr01	72201426	226.616	72201426
64	ZMC4450	LG02	106.978	Chr01	72850370	Sobic.001G537300.1	Chr01	72847400	230.313	72847400
65	ZMC92450	LG02	108.088	Chr01	72653793				231.423	72653793
1	ZMC104183	LG03	7.139	Chr01	4876421	Sobic.001G064500.1	Chr01	4873875	238.562	4873875
2	ZMC22606	LG03	8.624	Chr02	16288176	Sobic.002G122500.1	Chr02	16286962	240.047	90014897
3	ZMC139503	LG03	10.106	Chr02	17282291	Sobic.002G126500.1	Chr02	17277057	241.529	91004992
4	ZMC35705	LG03	10.161	Chr02	17000545	Sobic.002G125800.1	Chr02	16999724	241.584	90727659
5	ZMC86783	LG03	41.484	Chr02	74476006	Sobic.002G392400.1	Chr02	74474999	272.907	148202934
6	ZMC134614	LG03	42.211	Chr02	74756222	Sobic.002G396000.1	Chr02	74755252	273.634	148483187
7	ZMC63874	LG03	45.807	Chr02	75289485	Sobic.002G403100.1	Chr02	75288745	277.23	149016680
8	ZMC37453	LG03	47.163			Sobic.002G405500.1	Chr02	75458370	278.586	149186305
9	ZMC60511	LG03	47.48	Chr02	75260548	Sobic.002G402700.1	Chr02	75248100	278.903	148976035
10	ZMC140456	LG03	53.544	Chr02	77456465	Sobic.002G429000.1	Chr02	77455204	284.967	151183139
11	ZMC37289	LG03	55.679	Chr03	72818857				287.102	224241590
1	ZMC138501	LG04	11.183	Chr02	4051253	Sobic.002G042400.1	Chr02	4050200	300.262	77778135
2	ZMC103470	LG04	13.916	Chr02	4663624	Sobic.002G049200.1	Chr02	4656155	302.995	78384090
3	ZMC43252	LG04	14.73	Chr02	4902232				303.809	78630167
4	ZMC78809	LG04	16.26	Chr02	4901822	Sobic.002G051600.1	Chr02	4898800	305.339	78626735
5	ZMC4709	LG04	24.965	Chr02	6412156	Sobic.002G064900.1	Chr02	6409201	314.044	80137136
6	ZMC52121	LG04	25.19	Chr02	7896154	Sobic.002G076000.1	Chr02	7894743	314.269	81622678
7	ZMC114712	LG04	25.541	Chr02	8677612				314.62	82405547
8	ZMC47881	LG04	29.93	Chr02	67369266	Sobic.002G297700.1	Chr02	67365882	319.009	141093817
9	ZMC39	LG04	30.027	Chr02	14744596	Sobic.002G118200.1	Chr02	14736780	319.106	88464715
10	ZMC32583	LG04	30.106			Sobic.002G112600.1	Chr02	13734005	319.185	87461940
11	ZMC10108	LG04	30.148	Chr02	17593072	Sobic.002G127400.1	Chr02	17590856	319.227	91318791
12	ZMC96613	LG04	30.168	Chr08	894141	Sobic.008G010800.1	Chr08	892171	319.247	483389469
13	ZMC73171	LG04	30.172	Chr02	14649182	Sobic.002G117700.1	Chr02	14638512	319.251	88366447
14	ZMC136704	LG04	30.25	Chr02	14548209	Sobic.002G117600.1	Chr02	14530647	319.329	88258582
15	ZMC98626	LG04	30.282	Chr02	17596646	Sobic.002G127400.1	Chr02	17590856	319.361	91318791
16	ZMC9455	LG04	35.013	Chr02	55388217				324.092	129116152
17	ZMC155195	LG04	35.016	Chr01	13314	Sobic.001G000200.1	Chr01	11116	324.095	11116
18	ZMC91237	LG04	38.173	Chr02	12178106	Sobic.002G103600.1	Chr02	12174800	327.252	85902735
19	ZMC34883	LG04	38.228	Chr07	8410568				327.307	426643958
20	ZMC130611	LG04	41.462	Chr02	70405998	Sobic.002G336600.1	Chr02	70403429	330.541	144131364
21	ZMC41961	LG04	41.543	Chr02	70405211				330.622	144133146
22	ZMC75987	LG04	43.136	Chr02	70745258	Sobic.002G340900.1	Chr02	70739775	332.215	144467710
23	ZMC129084	LG04	43.166			Sobic.002G340000.1	Chr02	70689414	332.245	144417349
24	ZMC25422	LG04	43.19	Chr02	70733919	Sobic.002G340700.1	Chr02	70733278	332.269	144461213
25	ZMC28575	LG04	43.274	Chr02	70745700	Sobic.002G340900.1	Chr02	70739775	332.353	144467710
26	ZMC75445	LG04	43.334	Chr02	70757601				332.413	144485536
27	ZMC46395	LG04	44.955	Chr02	70916624	Sobic.002G343200.1	Chr02	70913508	334.034	144641443
28	ZMC93372	LG04	51.154	Chr02	72461265	Sobic.002G363800.1	Chr02	72457472	340.233	146185407
29	ZMC39926	LG04	54.53	Chr02	73477401	Sobic.002G378900.1	Chr02	73472400	343.609	147200335
30	ZMC60753	LG04	55.848	Chr02	73151859				344.927	146879794
31	ZMC88659	LG04	59.643	Chr02	74303611				348.722	148031546
32	ZMC18393	LG04	61.694	Chr02	74805044	Sobic.002G396500.1	Chr02	74789264	350.773	148517199
33	ZMC79863	LG04	62.043	Chr02	75289485	Sobic.002G403100.1	Chr02	75288745	351.122	149016680
34	ZMC80582	LG04	62.212	Chr02	75960144				351.291	149688079
35	ZMC4836	LG04	62.429	Chr02	75198462	Sobic.002G401800.1	Chr02	75197524	351.508	148925459
36	ZMC84977	LG04	67.925	Chr09	3031431	Sobic.002G421200.1	Chr02	76806492	357.004	150534427
1	ZMC64186	LG05	0	Chr03	785890				358.008	152208623
2	ZMC94158	LG05	1.743	Chr03	387518	Sobic.003G003800.1	Chr03	386636	359.751	151809369
3	ZMC8019	LG05	3.116			Sobic.006G119100.1	Chr06	49521489	361.124	405562883
4	ZMC78145	LG05	8.47	Chr09	9901600	Sobic.009G075800.1	Chr09	9889581	366.478	547741435
5	ZMC75504	LG05	17.261	Chr03	12148058	Sobic.003G129600.1	Chr03	12142951	375.269	163565684
6	ZMC53078	LG05	17.963	Chr03	10992149				375.971	162414882
7	ZMC32907	LG05	18.823	Chr10	136750	Sobic.010G001500.1	Chr10	135541	376.831	597441641
8	ZMC123842	LG05	19.055	Chr03	9044832	Sobic.003G101800.1	Chr03	9044269	377.063	160467002
9	ZMC138463	LG05	20.494	Chr03	8199573	Sobic.003G094200.1	Chr03	8196443	378.502	159619176
10	ZMC91693	LG05	20.692	Chr03	8757655	Sobic.003G099400.1	Chr03	8756668	378.7	160179401
11	ZMC40130	LG05	21.04	Chr03	8980837	Sobic.003G101300.1	Chr03	8977829	379.048	160400562
12	ZMC113828	LG05	22.705	Chr03	8162242	Sobic.003G093500.1	Chr03	8159948	380.713	159582681
13	ZMC130017	LG05	30.66	Chr03	6192398	Sobic.003G072900.1	Chr03	6190531	388.668	157613264
14	ZMC137999	LG05	30.782	Chr03	6192398	Sobic.003G072900.1	Chr03	6190531	388.79	157613264
15	ZMC77535	LG05	37.875	Chr03	52173646	Sobic.003G196300.1	Chr03	52163137	395.883	203585870
16	ZMC54841	LG05	38.517	Chr03	3579413	Sobic.003G038100.1	Chr03	3574624	396.525	154997357
17	ZMC80729	LG05	38.924	Chr03	73518458	Sobic.003G432800.1	Chr03	73516046	396.932	224938779
18	ZMC59450	LG05	39.262	Chr03	3883671	Sobic.003G041700.1	Chr03	3875706	397.27	155298439
19	ZMC26808	LG05	40.645	Chr03	14336197	Sobic.003G143700.1	Chr03	14334602	398.653	165757335
20	ZMC131338	LG05	41.214	Chr03	2637957	Sobic.003G029800.1	Chr03	2632330	399.222	154055063
21	ZMC89245	LG05	41.719	Chr03	16891626	Sobic.003G155100.1	Chr03	16885188	399.727	168307921
22	ZMC148000	LG05	41.932	Chr03	14338723	Sobic.003G143700.1	Chr03	14334602	399.94	165757335
23	ZMC125335	LG05	45.149	Chr03	25893122	Sobic.003G166800.1	Chr03	25892189	403.157	177314922
24	ZMC79336	LG05	45.276	Chr03	31582505	Sobic.003G170700.1	Chr03	31532698	403.284	182955431
25	ZMC155698	LG05	45.735	Chr03	52164873	Sobic.009G256300.1	Chr09	58993086	403.743	596844940
26	ZMC18396	LG05	45.912	Chr03	16217806	Sobic.003G152500.1	Chr03	16214111	403.92	167636844
27	ZMC101982	LG05	46.593			Sobic.003G196700.1	Chr03	52199070	404.601	203621803
28	ZMC41159	LG05	46.679	Chr03	47883985	Sobic.003G181500.1	Chr03	47881465	404.687	199304198
29	ZMC124865	LG05	47.287	Chr08	7779788	Sobic.008G068100.1	Chr08	7776850	405.295	490274148
30	ZMC142414	LG05	47.941	Chr03	52677717	Sobic.003G199500.1	Chr03	52673767	405.949	204096500
31	ZMC56934	LG05	49.144	Chr03	54892421	Sobic.003G214600.1	Chr03	54884703	407.152	206307436
32	ZMC77785	LG05	49.533	Chr03	31580227	Sobic.003G170700.1	Chr03	31532698	407.541	182955431
33	ZMC53943	LG05	49.898	Chr03	54141446				407.906	205564179
34	ZMC81675	LG05	51.52	Chr07	59652539	Sobic.007G175100.1	Chr07	59652257	409.528	477885647
35	ZMC20328	LG05	52.636	Chr03	57039255	Sobic.003G230500.1	Chr03	57035738	410.644	208458471
36	ZMC78337	LG05	53.676	Chr03	57039704	Sobic.003G230500.1	Chr03	57035738	411.684	208458471
37	ZMC106582	LG05	54.829	Chr03	58721291	Sobic.003G248100.1	Chr03	58715824	412.837	210138557
38	ZMC142658	LG05	55.029			Sobic.003G241800.1	Chr03	58134342	413.037	209557075
39	ZMC50600	LG05	55.424	Chr03	59274402	Sobic.003G253800.1	Chr03	59272662	413.432	210695395
40	ZMC2511	LG05	56.042	Chr03	58631178	Sobic.003G247300.1	Chr03	58628377	414.05	210051110
41	ZMC155551	LG05	57.069	Chr03	59939606	Sobic.003G261400.1	Chr03	59938127	415.077	211360860
42	ZMC59528	LG05	59.12	Chr03	60451406	Sobic.003G267700.1	Chr03	60448816	417.128	211871549
43	ZMC128780	LG05	60.936	Chr03	61576807	Sobic.003G280300.1	Chr03	61574602	418.944	212997335
44	ZMC93034	LG05	62.829	Chr03	62301881	Sobic.003G290100.1	Chr03	62298637	420.837	213721370
45	ZMC103584	LG05	63.938	Chr03	62977479				421.946	214400212
46	ZMC77922	LG05	64.047	Chr03	62824193	Sobic.003G296000.1	Chr03	62822743	422.055	214245476
47	ZMC110411	LG05	64.261	Chr03	63005825	Sobic.003G298300.1	Chr03	63004461	422.269	214427194
48	ZMC146429	LG05	64.588	Chr03	63109588				422.596	214532321
49	ZMC51835	LG05	64.953	Chr03	62722669	Sobic.003G294600.1	Chr03	62716138	422.961	214138871
50	ZMC138007	LG05	69.979	Chr03	64544272				427.987	215967005
51	ZMC57609	LG05	71.41	Chr03	62601213	Sobic.003G293300.1	Chr03	62599560	429.418	214022293
52	ZMC40503	LG05	74.787	Chr06	55853720	Sobic.006G196500.1	Chr06	55852986	432.795	411894380
53	ZMC69039	LG05	82.34	Chr03	66759863				440.348	218182596
54	ZMC9887	LG05	84.006	Chr06	48373601	Sobic.006G104800.1	Chr06	48371206	442.014	404412600
55	ZMC48592	LG05	84.041	Chr03	67975466	Sobic.003G362000.1	Chr03	67971500	442.049	219394233
56	ZMC84133	LG05	86.323	Chr03	68594301	Sobic.003G369700.1	Chr03	68586744	444.331	220009477
57	ZMC129392	LG05	88.205	Chr03	69233148	Sobic.003G378000.1	Chr03	69231635	446.213	220654368
58	ZMC62821	LG05	90.544	Chr03	69502621				448.552	220925354
59	ZMC68695	LG05	91.378	Chr03	70517881	Sobic.003G394100.1	Chr03	70514461	449.386	221937194
60	ZMC121943	LG05	95.528	Chr03	71487207	Sobic.003G407100.1	Chr03	71485073	453.536	222907806
61	ZMC43482	LG05	96.285	Chr03	71235171	Sobic.003G404500.1	Chr03	71229295	454.293	222652028
62	ZMC15711	LG05	105.658	Chr03	72146893	Sobic.003G414500.1	Chr03	72145801	463.666	223568534
63	ZMC32312	LG05	108.926	Chr03	73172255	Sobic.003G428100.1	Chr03	73169776	466.934	224592509
64	ZMC64509	LG05	111.408	Chr03	73572900	Sobic.003G433600.1	Chr03	73571225	469.416	224993958
65	ZMC7628	LG05	111.828	Chr03	74386984	Sobic.003G445900.1	Chr03	74385927	469.836	225808660
66	ZMC130056	LG05	112.024	Chr03	74104131	Sobic.003G442300.1	Chr03	74102659	470.032	225525392
1	ZMC115819	LG06	5.901	Chr02	77403513	Sobic.002G428100.1	Chr02	77400203	476.541	151128138
2	ZMC25119	LG06	20.933	Chr03	10461950	Sobic.003G115900.1	Chr03	10459461	491.573	161882194
3	ZMC119522	LG06	20.972			Sobic.003G109100.1	Chr03	9861496	491.612	161284229
4	ZMC118383	LG06	22.85	Chr03	9606239	Sobic.003G105800.1	Chr03	9605822	493.49	161028555
5	ZMC61024	LG06	33.349	Chr03	8565864	Sobic.003G096500.1	Chr03	8538923	503.989	159961656
6	ZMC99360	LG06	36.572	Chr01	18476401				507.212	18476401
7	ZMC124855	LG06	37.072			Sobic.003G087600.1	Chr03	7606527	507.712	159029260
8	ZMC135968	LG06	37.188	Chr03	5392849	Sobic.003G061300.1	Chr03	5389655	507.828	156812388
9	ZMC126566	LG06	37.639	Chr03	6445159				508.279	157867892
10	ZMC108898	LG06	38.591	Chr03	6141195	Sobic.003G072200.1	Chr03	6129434	509.231	157552167
11	ZMC65210	LG06	39.793	Chr03	4780870	Sobic.003G052800.1	Chr03	4766175	510.433	156188908
12	ZMC18545	LG06	45.49	Chr03	4232319	Sobic.003G046300.1	Chr03	4230070	516.13	155652803
13	ZMC28694	LG06	52.212	Chr03	3401283	Sobic.003G036900.1	Chr03	3391281	522.852	154814014
14	ZMC37916	LG06	55.267	Chr03	14338724	Sobic.003G143700.1	Chr03	14334602	525.907	165757335
15	ZMC100125	LG06	55.836	Chr03	3176467	Sobic.003G034700.1	Chr03	3175724	526.476	154598457
16	ZMC142350	LG06	57.138	Chr03	14677261	Sobic.003G144300.1	Chr03	14670536	527.778	166093269
17	ZMC89118	LG06	59.997	Chr04	62924074				530.637	288755204
18	ZMC104161	LG06	60.181	Chr03	16889082	Sobic.003G155100.1	Chr03	16885188	530.821	168307921
19	ZMC20621	LG06	61.062	Chr03	50822254	Sobic.003G188400.1	Chr03	50818834	531.702	202241567
20	ZMC30283	LG06	61.904	Chr03	46850915	Sobic.003G179600.1	Chr03	46825124	532.544	198247857
21	ZMC129218	LG06	61.942	Chr03	16616372	Sobic.003G153700.1	Chr03	16615472	532.582	168038205
22	ZMC110231	LG06	66.934	Chr03	52803070	Sobic.003G200100.1	Chr03	52798332	537.574	204221065
23	ZMC37487	LG06	67.527	Chr03	52043344	Sobic.003G195900.1	Chr03	52021654	538.167	203444387
24	ZMC29805	LG06	74.453	Chr03	55179926	Sobic.003G216300.1	Chr03	55174354	545.093	206597087
25	ZMC136119	LG06	76.89	Chr03	58070210	Sobic.003G241000.1	Chr03	58067186	547.53	209489919
26	ZMC11496	LG06	79.431	Chr03	58902481	Sobic.003G250400.1	Chr03	58899642	550.071	210322375
27	ZMC119574	LG06	89.559	Chr03	61692251				560.199	213114984
28	ZMC28805	LG06	89.982	Chr04	2579322	Sobic.004G031700.1	Chr04	2572588	560.622	228403718
29	ZMC8339	LG06	93.687	Chr03	62327763	Sobic.003G290400.1	Chr03	62325921	564.327	213748654
30	ZMC72617	LG06	95.844	Chr03	64162241	Sobic.003G313300.1	Chr03	64158328	566.484	215581061
31	ZMC122306	LG06	100.041	Chr03	65415864	Sobic.003G328600.1	Chr03	65415180	570.681	216837913
32	ZMC40127	LG06	114.596	Chr03	71025056	Sobic.001G072500.1	Chr01	5494303	585.236	5494303
1	ZMC106163	LG07	1.017	Chr04	840465	Sobic.004G009600.1	Chr04	839441	586.253	226670571
2	ZMC87812	LG07	11.998	Chr04	3356886	Sobic.004G040500.1	Chr04	3350460	597.234	229181590
3	ZMC89482	LG07	12.587	Chr04	3356876	Sobic.004G040500.1	Chr04	3350460	597.823	229181590
4	ZMC72429	LG07	12.671	Chr04	3491607				597.907	229322737
5	ZMC66977	LG07	13.03	Chr10	57005596	Sobic.010G229400.1	Chr10	57003302	598.266	654309402
6	ZMC118571	LG07	23.519	Chr04	6518988	Sobic.004G078800.1	Chr04	6516662	608.755	232347792
7	ZMC58923	LG07	24.112	Chr04	7505042	Sobic.004G088500.1	Chr04	7518161	609.348	233349291
8	ZMC140423	LG07	25.395	Chr04	7075748	Sobic.004G085000.1	Chr04	7073838	610.631	232904968
9	ZMC139541	LG07	33.054	Chr04	37323959				618.29	263155089
10	ZMC139060	LG07	49.142	Chr01	21566413	Sobic.001G226000.1	Chr01	21563812	634.378	21563812
11	ZMC148303	LG07	50.962			Sobic.001G280500.1	Chr01	47791208	636.198	47791208
12	ZMC152718	LG07	53.036	Chr01	25493085	Sobic.001G244600.1	Chr01	25489671	638.272	25489671
13	ZMC39601	LG07	53.473			Sobic.001G260500.1	Chr01	31631012	638.709	31631012
14	ZMC66541	LG07	54.672	Chr01	27136244	Sobic.001G251100.1	Chr01	27133517	639.908	27133517
15	ZMC46151	LG07	54.871	Chr08	44879030	Sobic.001G262400.1	Chr01	39380176	640.107	39380176
16	ZMC124633	LG07	54.883	Chr07	3814541	Sobic.007G039300.1	Chr07	3804257	640.119	422037647
17	ZMC153126	LG07	54.932	Chr01	12336883				640.168	12336883
18	ZMC153960	LG07	54.962	Chr01	31634051	Sobic.001G260500.1	Chr01	31631012	640.198	31631012
19	ZMC56067	LG07	54.978	Chr04	64636719	Sobic.004G317300.1	Chr04	64634418	640.214	290465548
20	ZMC18816	LG07	55.044			Sobic.001G260800.1	Chr01	31871413	640.28	31871413
21	ZMC79450	LG07	55.445	Chr01	26562439	Sobic.001G248200.1	Chr01	26560801	640.681	26560801
22	ZMC134152	LG07	56.184	Chr05	61998159	Sobic.005G228800.1	Chr05	61996326	641.42	355794215
23	ZMC128618	LG07	59.083	Chr05	936292				644.319	294734181
24	ZMC131025	LG07	62.415	Chr01	18034440	Sobic.001G199500.1	Chr01	18029845	647.651	18029845
25	ZMC59731	LG07	69.932	Chr04	54795557	Sobic.004G203400.1	Chr04	54794395	655.168	280625525
26	ZMC11198	LG07	75.362	Chr04	49808796	Sobic.004G158700.1	Chr04	49796792	660.598	275627922
27	ZMC22009	LG07	78.857	Chr02	9567453	Sobic.002G091700.1	Chr02	9560003	664.093	83287938
28	ZMC76033	LG07	80.085	Chr02	8677266	Sobic.002G081600.1	Chr02	8676788	665.321	82404723
29	ZMC107892	LG07	80.889	Chr04	53724279				666.125	279555409
30	ZMC127576	LG07	83.902	Chr04	54607794	Sobic.004G201600.1	Chr04	54605659	669.138	280436789
31	ZMC32240	LG07	88.267	Chr04	54808721	Sobic.004G203600.1	Chr04	54806435	673.503	280637565
32	ZMC135096	LG07	91.06	Chr04	56704767	Sobic.004G223500.1	Chr04	56702555	676.296	282533685
33	ZMC69580	LG07	91.862	Chr10	6831116	Sobic.010G080700.1	Chr10	6818039	677.098	604124139
34	ZMC107568	LG07	93.297	Chr04	62681963				678.533	288513093
35	ZMC90275	LG07	93.33	Chr04	57015989	Sobic.004G227600.1	Chr04	57013995	678.566	282845125
36	ZMC77383	LG07	94.694	Chr04	63359860	Sobic.004G301700.1	Chr04	63358979	679.93	289190109
37	ZMC65007	LG07	95.823	Chr04	61300588	Sobic.004G276400.1	Chr04	61286450	681.059	287117580
38	ZMC122992	LG07	96.774	Chr04	61589330				682.01	287420460
39	ZMC24550	LG07	100.222	Chr04	60591860				685.458	286422990
40	ZMC19478	LG07	101.862	Chr04	59628879	Sobic.004G257200.1	Chr04	59627108	687.098	285458238
41	ZMC3641	LG07	105.669	Chr04	63791317				690.905	289622447
42	ZMC38493	LG07	122.826	Chr04	66852459	Sobic.004G345400.1	Chr04	66852471	708.062	292683601
43	ZMC94144	LG07	127.759	Chr04	67594359				712.995	293425489
1	ZMC157153	LG08	10.017	Chr01	32764643	Sobic.001G261400.1	Chr01	32764313	725.872	32764313
2	ZMC51235	LG08	10.872	Chr01	25073041	Sobic.001G242900.1	Chr01	25070040	726.727	25070040
3	ZMC80705	LG08	12.104	Chr09	563628	Sobic.009G006500.1	Chr09	562739	727.959	538414593
4	ZMC19803	LG08	17.459	Chr01	30349251	Sobic.001G257300.1	Chr01	30345702	733.314	30345702
5	ZMC106344	LG08	19.297	Chr02	62484279	Sobic.002G234300.1	Chr02	62477857	735.152	136205792
6	ZMC143897	LG08	19.537	Chr01	70557007	Sobic.001G509500.1	Chr01	70554528	735.392	70554528
7	ZMC144144	LG08	21.76	Chr01	61568922	Sobic.001G493000.1	Chr01	69030973	737.615	69030973
8	ZMC76849	LG08	22.909	Chr01	20662792	Sobic.001G219900.1	Chr01	20652182	738.764	20652182
9	ZMC121741	LG08	23.716	Chr01	70157078	Sobic.001G505300.1	Chr01	70155446	739.571	70155446
10	ZMC115696	LG08	23.971	Chr01	23053627	Sobic.001G234200.1	Chr01	23049813	739.826	23049813
11	ZMC42704	LG08	23.976	Chr01	22206881	Sobic.001G230200.1	Chr01	22204904	739.831	22204904
12	ZMC123053	LG08	25.295	Chr01	19699440	Sobic.001G214000.1	Chr01	19696397	741.15	19696397
13	ZMC13822	LG08	25.965	Chr01	20016704	Sobic.001G216600.1	Chr01	20013122	741.82	20013122
14	ZMC32606	LG08	28.478	Chr04	45686439	Sobic.004G147500.1	Chr04	45674769	744.333	271505899
15	ZMC26637	LG08	30.216	Chr04	50458315	Sobic.004G162400.1	Chr04	50454184	746.071	276285314
16	ZMC121676	LG08	30.616	Chr04	51005632	Sobic.004G167100.1	Chr04	51000901	746.471	276832031
17	ZMC78954	LG08	31.007	Chr04	51005632	Sobic.004G167100.1	Chr04	51000901	746.862	276832031
18	ZMC76575	LG08	41.407	Chr03	69620648	Sobic.003G382500.1	Chr03	69617865	757.262	221040598
19	ZMC117668	LG08	46.381	Chr04	55153582	Sobic.004G209000.1	Chr04	55152396	762.236	280983526
20	ZMC1917	LG08	46.876	Chr04	54920942	Sobic.006G126300.1	Chr06	50070003	762.731	406111397
21	ZMC79256	LG08	52.902	Chr04	63344431	Sobic.004G301400.1	Chr04	63338842	768.757	289169972
22	ZMC22620	LG08	63.156	Chr04	61147344	Sobic.004G274900.1	Chr04	61146085	779.011	286977215
23	ZMC3538	LG08	64.009	Chr04	60775772	Sobic.004G270200.1	Chr04	60772015	779.864	286603145
24	ZMC110141	LG08	64.917	Chr04	61781178	Sobic.004G282900.1	Chr04	61779503	780.772	287610633
25	ZMC155977	LG08	65.515	Chr04	60088618	Sobic.004G262600.1	Chr04	60086201	781.37	285917331
26	ZMC88259	LG08	66.429			Sobic.007G220700.1	Chr07	63642739	782.284	481876129
27	ZMC18044	LG08	68.937	Chr04	59213954	Sobic.004G253100.1	Chr04	59211188	784.792	285042318
28	ZMC82493	LG08	69.229	Chr04	59823734	Sobic.003G138000.1	Chr03	13332191	785.084	164754924
29	ZMC36098	LG08	70.874	Chr04	58841111	Sobic.004G247800.1	Chr04	58839191	786.729	284670321
30	ZMC71865	LG08	71.366	Chr04	59152673	Sobic.004G252400.1	Chr04	59151051	787.221	284982181
31	ZMC94861	LG08	72.242	Chr04	58535583	Sobic.004G244500.1	Chr04	58525797	788.097	284356927
32	ZMC8416	LG08	72.764	Chr04	58585847	Sobic.004G245000.1	Chr04	58581743	788.619	284412873
33	ZMC35021	LG08	74.166	Chr04	58338980	Sobic.004G242200.1	Chr04	58335758	790.021	284166888
34	ZMC8532	LG08	77.588	Chr04	57820652	Sobic.004G237100.1	Chr04	57816821	793.443	283647951
35	ZMC77572	LG08	83.854	Chr04	64334290	Sobic.004G313400.1	Chr04	64328924	799.709	290160054
36	ZMC48162	LG08	90.017	Chr04	65638347	Sobic.004G329000.1	Chr04	65632577	805.872	291463707
37	ZMC81297	LG08	92.252	Chr04	65659576	Sobic.004G329400.1	Chr04	65649573	808.107	291480703
38	ZMC94080	LG08	95.342	Chr04	66436256	Sobic.004G339300.1	Chr04	66434643	811.197	292265773
39	ZMC15228	LG08	95.446	Chr04	66397454	Sobic.004G338800.1	Chr04	66396507	811.301	292227637
40	ZMC26892	LG08	97.511	Chr04	66394847				813.366	292225977
41	ZMC114270	LG08	98.203	Chr04	66884403	Sobic.004G345800.1	Chr04	66882072	814.058	292713202
42	ZMC45649	LG08	99.82	Chr04	67282608	Sobic.004G351100.1	Chr04	67277613	815.675	293108743
43	ZMC133730	LG08	110.773	Chr04	67657472	Sobic.004G356100.1	Chr04	67656909	826.628	293488039
44	ZMC47023	LG08	111.042	Chr04	67607903	Sobic.004G355700.1	Chr04	67606473	826.897	293437603
1	ZMC124024	LG09	0	Chr05	150933	Sobic.005G002000.1	Chr05	148471	826.897	293946360
2	ZMC37664	LG09	0.632	Chr08	328296	Sobic.008G003700.1	Chr08	323941	827.529	482821239
3	ZMC54060	LG09	21.624	Chr05	6140180	Sobic.005G058900.1	Chr05	6130926	848.521	299928815
4	ZMC30846	LG09	26.327	Chr05	5727353	Sobic.005G056000.1	Chr05	5724251	853.224	299522140
5	ZMC80665	LG09	26.429	Chr05	6124812	Sobic.005G058800.1	Chr05	6122111	853.326	299920000
6	ZMC63787	LG09	35.253	Chr05	7681414	Sobic.005G066900.1	Chr05	7672644	862.15	301470533
7	ZMC76190	LG09	38.065	Chr05	7103671	Sobic.005G064100.1	Chr05	7099711	864.962	300897600
8	ZMC21858	LG09	43.363	Chr05	16887528				870.26	310685417
9	ZMC26509	LG09	49.057	Chr06	45950232				875.954	401991626
10	ZMC27010	LG09	57.617	Chr05	49710507	Sobic.005G138600.1	Chr05	49705523	884.514	343503412
11	ZMC114954	LG09	61.011	Chr05	51487324	Sobic.007G134000.1	Chr07	54487330	887.908	472720720
12	ZMC126672	LG09	61.748	Chr05	53830685	Sobic.005G160400.1	Chr05	53827858	888.645	347625747
13	ZMC32075	LG09	71.284	Chr05	55098571	Sobic.005G168300.1	Chr05	55094432	898.181	348892321
14	ZMC39659	LG09	80.442	Chr05	58241047	Sobic.005G194700.1	Chr05	58238802	907.339	352036691
15	ZMC44727	LG09	91.202	Chr05	59054952				918.099	352852841
1	ZMC36078	LG10	2.822	Chr08	508120	Sobic.008G005900.1	Chr08	504051	920.921	483001349
2	ZMC97168	LG10	3.364	Chr08	221092	Sobic.008G002400.1	Chr08	219121	921.463	482716419
3	ZMC138535	LG10	3.654	Chr05	90753	Sobic.005G001000.1	Chr05	89156	921.753	293887045
4	ZMC12571	LG10	15.248	Chr05	4285269	Sobic.008G044000.1	Chr08	4317623	933.347	486814921
5	ZMC77943	LG10	18.546	Chr05	4702890	Sobic.005G049000.1	Chr05	4700134	936.645	298498023
6	ZMC3614	LG10	19.146	Chr05	5722922	Sobic.005G065000.1	Chr05	7369461	937.245	301167350
7	ZMC134270	LG10	21.247	Chr05	8012708	Sobic.005G068700.1	Chr05	8008555	939.346	301806444
8	ZMC113247	LG10	21.895	Chr05	8012558	Sobic.005G068700.1	Chr05	8008555	939.994	301806444
9	ZMC81989	LG10	26.041	Chr05	11658629	Sobic.005G084900.1	Chr05	11655134	944.14	305453023
10	ZMC111795	LG10	26.771	Chr05	11444440	Sobic.005G084100.1	Chr05	11443386	944.87	305241275
11	ZMC147853	LG10	30.877	Chr05	14663864	Sobic.005G093800.1	Chr05	14662369	948.976	308460258
12	ZMC126457	LG10	32.779	Chr05	17272182	Sobic.005G101400.1	Chr05	17264538	950.878	311062427
13	ZMC58852	LG10	33.185	Chr01	7499397	Sobic.001G097600.1	Chr01	7497404	951.284	7497404
14	ZMC148158	LG10	33.791	Chr01	6911682	Sobic.001G089100.1	Chr01	6909515	951.89	6909515
15	ZMC157392	LG10	34.086	Chr01	25893699				952.185	25893699
16	ZMC128011	LG10	44.177	Chr05	48483946	Sobic.005G133800.1	Chr05	48480012	962.276	342277901
17	ZMC12475	LG10	44.678	Chr05	51159135	Sobic.005G143500.1	Chr05	51157827	962.777	344955716
18	ZMC85321	LG10	45.62	Chr05	47835262	Sobic.005G132000.1	Chr05	47831357	963.719	341629246
19	ZMC42908	LG10	48.139	Chr05	53830676	Sobic.005G160400.1	Chr05	53827858	966.238	347625747
20	ZMC129915	LG10	48.254	Chr05	53330144	Sobic.005G157100.1	Chr05	53325593	966.353	347123482
21	ZMC136907	LG10	52.191	Chr06	40028072				970.29	396069466
22	ZMC43501	LG10	54.149	Chr06	40029792	Sobic.006G056600.1	Chr06	40024639	972.248	396066033
23	ZMC17740	LG10	68.633	Chr05	58851879	Sobic.005G199200.1	Chr05	58850810	986.732	352648699
1	ZMC51445	LG11	0.637	Chr04	16498408	Sobic.004G129300.1	Chr04	16495373	994.837	242326503
2	ZMC128021	LG11	3.736	Chr05	61320779	Sobic.005G222600.1	Chr05	61319743	997.936	355117632
3	ZMC154106	LG11	4.761	Chr06	99650	Sobic.006G000900.1	Chr06	96462	998.961	356137856
4	ZMC79611	LG11	11.821	Chr06	385136	Sobic.006G002400.1	Chr06	383956	1006.02	356425350
5	ZMC1722	LG11	11.914	Chr10	19745540				1006.11	617051640
6	ZMC56487	LG11	13.964	Chr03	62603214	Sobic.003G293300.1	Chr03	62599560	1008.16	214022293
7	ZMC102753	LG11	14.146	Chr06	3147817	Sobic.006G018800.1	Chr06	3144896	1008.35	359186290
8	ZMC38072	LG11	15.304	Chr06	4235422	Sobic.006G024700.1	Chr06	4230091	1009.5	360271485
9	ZMC106146	LG11	16.204	Chr06	14183832	Sobic.006G037500.1	Chr06	14182512	1010.4	370223906
10	ZMC101741	LG11	16.261	Chr06	58346540	Sobic.006G230400.1	Chr06	58343334	1010.46	414384728
11	ZMC135448	LG11	16.49	Chr02	63144520	Sobic.002G242700.1	Chr02	63143241	1010.69	136871176
12	ZMC45489	LG11	17.523	Chr04	43875113	Sobic.004G145000.1	Chr04	43866248	1011.72	269697378
13	ZMC4368	LG11	17.744	Chr03	52646884	Sobic.003G199200.1	Chr03	52643937	1011.94	204066670
14	ZMC84928	LG11	19.932	Chr08	51009153	Sobic.008G151000.1	Chr08	51007315	1014.13	533504613
15	ZMC145922	LG11	24.349	Chr06	39376700	Sobic.006G054500.1	Chr06	39373428	1018.55	395414822
16	ZMC25930	LG11	25.219	Chr06	40054751				1019.42	396096145
17	ZMC141758	LG11	27.634	Chr06	42427732	Sobic.006G064800.1	Chr06	42425732	1021.83	398467126
18	ZMC120348	LG11	27.93	Chr06	45230453	Sobic.006G077200.1	Chr06	45225592	1022.13	401266986
19	ZMC58949	LG11	29.607	Chr06	46588964	Sobic.006G087700.1	Chr06	46584584	1023.81	402625978
20	ZMC44153	LG11	29.755	Chr06	46188062	Sobic.006G083900.1	Chr06	46185535	1023.96	402226929
21	ZMC81275	LG11	30.873	Chr04	52362176	Sobic.004G178500.1	Chr04	52358850	1025.07	278189980
22	ZMC46167	LG11	30.909	Chr06	47201918	Sobic.006G092800.1	Chr06	47200823	1025.11	403242217
23	ZMC111052	LG11	32.733	Chr06	48531258	Sobic.006G106400.1	Chr06	48526295	1026.93	404567689
24	ZMC150804	LG11	33.128	Chr06	50103678	Sobic.006G126800.1	Chr06	50097150	1027.33	406138544
25	ZMC30267	LG11	33.169	Chr06	50084237	Sobic.006G126500.1	Chr06	50082070	1027.37	406123464
26	ZMC73036	LG11	33.368	Chr06	48758459	Sobic.006G109500.1	Chr06	48757316	1027.57	404798710
27	ZMC94337	LG11	33.468	Chr06	50103686	Sobic.006G126800.1	Chr06	50097150	1027.67	406138544
28	ZMC32969	LG11	37.794	Chr06	51749560	Sobic.006G146800.1	Chr06	51748463	1031.99	407789857
29	ZMC74072	LG11	40.872	Chr06	52588120	Sobic.006G158300.1	Chr06	52581873	1035.07	408623267
30	ZMC78374	LG11	41.278	Chr06	52881691				1035.48	408923085
31	ZMC152736	LG11	44.913	Chr06	53216996	Sobic.006G165300.1	Chr06	53215816	1039.11	409257210
32	ZMC81384	LG11	46.362	Chr01	65998563	Sobic.001G455800.1	Chr01	65995734	1040.56	65995734
33	ZMC9144	LG11	46.455			Sobic.003G059400.1	Chr03	5230768	1040.65	156653501
34	ZMC42905	LG11	46.933	Chr06	54150830	Sobic.006G177200.1	Chr06	54149416	1041.13	410190810
35	ZMC70295	LG11	47.638	Chr06	54150369	Sobic.006G177200.1	Chr06	54149416	1041.84	410190810
36	ZMC39366	LG11	49.198	Chr06	55604498	Sobic.006G193200.1	Chr06	55601281	1043.4	411642675
37	ZMC55251	LG11	49.615	Chr06	56261484				1043.82	412302878
38	ZMC127184	LG11	52.089	Chr06	54424147	Sobic.006G180700.1	Chr06	54418302	1046.29	410459696
39	ZMC107494	LG11	58.722			Sobic.003G270500.1	Chr03	60750672	1052.92	212173405
40	ZMC84801	LG11	59.276	Chr06	57386150	Sobic.006G216800.1	Chr06	57384581	1053.48	413425975
41	ZMC73504	LG11	59.971	Chr02	74178745				1054.17	147906680
42	ZMC83142	LG11	60.408	Chr06	58724390	Sobic.006G236500.1	Chr06	58723024	1054.61	414764418
43	ZMC52954	LG11	60.439	Chr06	57602253	Sobic.006G219500.1	Chr06	57599222	1054.64	413640616
44	ZMC56971	LG11	60.678	Chr06	58224906	Sobic.006G228300.1	Chr06	58222654	1054.88	414264048
45	ZMC83420	LG11	61.31	Chr06	58798748	Sobic.006G237400.1	Chr06	58794884	1055.51	414836278
46	ZMC115423	LG11	61.514	Chr06	58733569				1055.71	414774963
47	ZMC157175	LG11	61.627	Chr06	58904501	Sobic.006G239000.1	Chr06	58897403	1055.83	414938797
48	ZMC8129	LG11	62.378	Chr06	59882700	Sobic.006G250800.1	Chr06	59878717	1056.58	415920111
49	ZMC33119	LG11	63.421	Chr06	57816899				1057.62	413858293
50	ZMC143480	LG11	64.941	Chr06	60180158	Sobic.006G255000.1	Chr06	60178913	1059.14	416220307
51	ZMC7085	LG11	66.464	Chr06	61373100	Sobic.006G273000.1	Chr06	61371843	1060.66	417413237
52	ZMC30244	LG11	66.649	Chr06	61945750				1060.85	417987144
53	ZMC2221	LG11	67.238	Chr06	60138428	Sobic.006G254500.1	Chr06	60133563	1061.44	416174957
54	ZMC57820	LG11	68.569	Chr06	61427085	Sobic.006G273400.1	Chr06	61425171	1062.77	417466565
1	ZMC60909	LG12	6.428	Chr06	3587230	Sobic.006G021000.1	Chr06	3582742	1072.72	359624136
2	ZMC77415	LG12	8.117	Chr06	6085565	Sobic.006G029100.1	Chr06	6075762	1074.41	362117156
3	ZMC99958	LG12	8.368	Chr02	4878875	Sobic.002G051400.1	Chr02	4876152	1074.66	78604087
4	ZMC59520	LG12	9.228	Chr06	3856978	Sobic.006G021900.1	Chr06	3842311	1075.52	359883705
5	ZMC129110	LG12	10.209	Chr01	16945510	Sobic.001G191300.1	Chr01	16941915	1076.51	16941915
6	ZMC141612	LG12	10.997	Chr08	32170303	Sobic.002G179600.1	Chr02	56044879	1077.29	129772814
7	ZMC33039	LG12	12.351	Chr06	7700127	Sobic.006G033000.1	Chr06	7694867	1078.65	363736261
8	ZMC70323	LG12	13.147	Chr06	54693916	Sobic.006G182500.1	Chr06	54690890	1079.44	410732284
9	ZMC33816	LG12	13.471	Chr06	61863748	Sobic.006G279200.1	Chr06	61858042	1079.77	417899436
10	ZMC146891	LG12	18.306	Chr06	10980747	Sobic.006G035700.1	Chr06	10980329	1084.6	367021723
11	ZMC145172	LG12	19.885	Chr06	11406571	Sobic.006G036100.1	Chr06	11405577	1086.18	367446971
12	ZMC37229	LG12	21.192	Chr06	36764706	Sobic.006G050000.1	Chr06	36763682	1087.49	392805076
13	ZMC80177	LG12	22.255	Chr06	60863685	Sobic.006G265200.1	Chr06	60847673	1088.55	416889067
14	ZMC74638	LG12	22.919	Chr06	25520844	Sobic.006G040500.1	Chr06	25483476	1089.21	381524870
15	ZMC133191	LG12	23.428	Chr06	32825186	Sobic.006G047500.1	Chr06	32824369	1089.72	388865763
16	ZMC36651	LG12	24.739	Chr06	42521898				1091.04	398563292
17	ZMC129953	LG12	27.759	Chr06	46640873	Sobic.006G088200.1	Chr06	46635120	1094.06	402676514
18	ZMC100229	LG12	28.857	Chr06	46903697	Sobic.006G089900.1	Chr06	46902653	1095.15	402944047
19	ZMC81043	LG12	33.363	Chr06	49309726	Sobic.006G116200.1	Chr06	49307390	1099.66	405348784
20	ZMC75323	LG12	34.839	Chr06	47952491	Sobic.006G099700.1	Chr06	47951246	1101.13	403992640
21	ZMC427	LG12	35.518	Chr06	49761424	Sobic.006G122400.1	Chr06	49759734	1101.81	405801128
22	ZMC94067	LG12	35.668	Chr06	49945656	Sobic.006G124900.1	Chr06	49943403	1101.96	405984797
23	ZMC100078	LG12	40.072	Chr06	51991605				1106.37	408032999
24	ZMC59795	LG12	40.779	Chr06	50732363				1107.08	406773757
25	ZMC822	LG12	40.969	Chr06	50931140	Sobic.006G138000.1	Chr06	50928434	1107.27	406969828
26	ZMC20574	LG12	41.758	Chr06	50061700	Sobic.006G126200.1	Chr06	50058169	1108.05	406099563
27	ZMC577	LG12	41.97	Chr06	52840712	Sobic.006G161500.1	Chr06	52837742	1108.27	408879136
28	ZMC5939	LG12	42.842	Chr07	56288178	Sobic.007G146100.1	Chr07	56286344	1109.14	474519734
29	ZMC45165	LG12	45.126	Chr06	55770575	Sobic.006G195500.1	Chr06	55766070	1111.42	411807464
30	ZMC82960	LG12	45.46	Chr06	54689072				1111.76	410730466
31	ZMC132134	LG12	45.783	Chr06	54592614	Sobic.006G181800.1	Chr06	54581902	1112.08	410623296
32	ZMC102607	LG12	46.175	Chr06	54647896				1112.47	410689290
33	ZMC19393	LG12	46.353	Chr06	55491223	Sobic.006G191100.1	Chr06	55486661	1112.65	411528055
34	ZMC4808	LG12	48.547	Chr06	56330044	Sobic.006G203300.1	Chr06	56329158	1114.84	412370552
35	ZMC79726	LG12	51.373	Chr06	57867345	Sobic.006G223200.1	Chr06	57863974	1117.67	413905368
36	ZMC111212	LG12	51.719	Chr06	57887388				1118.02	413928782
37	ZMC64657	LG12	53.176	Chr06	56997226	Sobic.006G211100.1	Chr06	56989914	1119.47	413031308
38	ZMC136167	LG12	53.494	Chr06	56871268	Sobic.006G209800.1	Chr06	56867847	1119.79	412909241
39	ZMC9752	LG12	54.474	Chr06	57579724	Sobic.006G219300.1	Chr06	57570836	1120.77	413612230
40	ZMC22800	LG12	55.122	Chr07	7461672	Sobic.007G068900.1	Chr07	7459579	1121.42	425692969
41	ZMC125547	LG12	56.162	Chr06	58019942	Sobic.006G225400.1	Chr06	58017736	1122.46	414059130
1	ZMC101188	LG13	5.265	Chr07	769256				1128.9	419002646
2	ZMC35440	LG13	32.9	Chr07	8431908	Sobic.007G075400.1	Chr07	8425632	1156.54	426659022
3	ZMC16357	LG13	34.09	Chr07	11878695	Sobic.007G088000.1	Chr07	11876069	1157.73	430109459
4	ZMC4284	LG13	34.705	Chr07	11582374	Sobic.007G087100.1	Chr07	11580497	1158.34	429813887
5	ZMC145807	LG13	39.184	Chr07	13917389				1162.82	432150779
6	ZMC117480	LG13	39.97	Chr07	41454348	Sobic.007G112100.1	Chr07	41451844	1163.61	459685234
7	ZMC144259	LG13	42.81	Chr09	57292364	Sobic.009G233200.1	Chr09	57284131	1166.45	595135985
8	ZMC120073	LG13	45.557	Chr07	53901137				1169.19	472134527
9	ZMC83954	LG13	45.736	Chr07	53357691	Sobic.007G130000.1	Chr07	53353802	1169.37	471587192
10	ZMC45657	LG13	45.747	Chr07	49155233	Sobic.007G116500.1	Chr07	49152596	1169.38	467385986
11	ZMC103535	LG13	49.011	Chr07	56209064	Sobic.007G145000.1	Chr07	56207048	1172.65	474440438
12	ZMC129551	LG13	52.984	Chr07	64022977	Sobic.007G225100.1	Chr07	64021421	1176.62	482254811
13	ZMC60094	LG13	53.261	Chr07	63933046				1176.9	482166436
14	ZMC140290	LG13	53.501	Chr07	58135302	Sobic.007G159700.1	Chr07	58134429	1177.14	476367819
15	ZMC132704	LG13	54.262	Chr07	62971028	Sobic.007G213300.1	Chr07	62968962	1177.9	481202352
16	ZMC157244	LG13	54.272	Chr07	63630733				1177.91	481864123
17	ZMC82847	LG13	54.386	Chr07	63284557	Sobic.007G217000.1	Chr07	63283747	1178.02	481517137
18	ZMC9219	LG13	54.475	Chr07	63239508				1178.11	481472898
19	ZMC53203	LG13	56.081	Chr07	63284799	Sobic.007G217000.1	Chr07	63283747	1179.72	481517137
20	ZMC91509	LG13	61.045	Chr07	61733186	Sobic.007G198300.1	Chr07	61728041	1184.68	479961431
21	ZMC109148	LG13	62.481	Chr07	61055081	Sobic.007G190100.1	Chr07	61051783	1186.12	479285173
22	ZMC84256	LG13	63.457	Chr01	68455890	Sobic.001G485600.1	Chr01	68453860	1187.09	68453860
23	ZMC37174	LG13	64.418	Chr07	61154459	Sobic.007G191100.1	Chr07	61152794	1188.06	479386184
24	ZMC5914	LG13	65.724	Chr07	62277370	Sobic.007G204600.1	Chr07	62273367	1189.36	480506757
25	ZMC8512	LG13	67.139	Chr07	60599591				1190.78	478832981
26	ZMC124875	LG13	68.467	Chr07	60944498	Sobic.002G260700.1	Chr02	64530896	1192.1	138258831
1	ZMC24647	LG14	5.853	Chr07	50095756	Sobic.007G119500.1	Chr07	50093928	1206.11	468327318
2	ZMC133031	LG14	10.188	Chr07	8182890	Sobic.007G073900.1	Chr07	8181762	1210.45	426415152
3	ZMC84829	LG14	10.663	Chr07	8642998	Sobic.007G076200.1	Chr07	8634517	1210.92	426867907
4	ZMC3592	LG14	13.232	Chr06	56929387	Sobic.006G210400.1	Chr06	56928416	1213.49	412969810
5	ZMC64752	LG14	15.681	Chr04	13024780	Sobic.004G120100.1	Chr04	13017228	1215.94	238848358
6	ZMC146526	LG14	15.729	Chr07	27294506	Sobic.007G103100.1	Chr07	27262847	1215.99	445496237
7	ZMC8250	LG14	16.179	Chr08	622666	Sobic.008G008100.1	Chr08	620627	1216.44	483117925
8	ZMC54569	LG14	26.504	Chr07	54629373				1226.76	472862763
9	ZMC115073	LG14	31.025	Chr07	56251282	Sobic.007G145400.1	Chr07	56248246	1231.28	474481636
10	ZMC80567	LG14	36.856	Chr07	63373859	Sobic.007G218000.1	Chr07	63371723	1237.11	481605113
11	ZMC13546	LG14	40.579	Chr07	61966327	Sobic.007G201000.1	Chr07	61965461	1240.84	480198851
12	ZMC100158	LG14	42.478	Chr07	61406016	Sobic.007G193700.1	Chr07	61403263	1242.74	479636653
13	ZMC118898	LG14	42.484	Chr08	49232405	Sobic.008G137600.1	Chr08	49231381	1242.74	531728679
14	ZMC71322	LG14	43.461	Chr07	61460658	Sobic.007G194700.1	Chr07	61457085	1243.72	479690475
15	ZMC8822	LG14	43.527	Chr09	49032986	Sobic.009G135100.1	Chr09	49032325	1243.79	586884179
16	ZMC85902	LG14	46.567	Chr07	59788531				1246.83	478021921
17	ZMC7200	LG14	49.889	Chr10	10145885	Sobic.010G106400.1	Chr10	10145248	1250.15	607451348
18	ZMC15808	LG14	50.073	Chr07	58325532	Sobic.007G161200.1	Chr07	58322751	1250.33	476556141
1	ZMC65304	LG15	0	Chr05	1948183	Sobic.005G021000.1	Chr05	1943304	1251.99	295741193
2	ZMC123949	LG15	3.041	Chr08	508076	Sobic.008G005900.1	Chr08	504051	1255.03	483001349
3	ZMC66342	LG15	3.669	Chr08	3051720	Sobic.008G033600.1	Chr08	3050326	1255.66	485547624
4	ZMC127625	LG15	5.931	Chr05	2566761	Sobic.005G028600.1	Chr05	2563454	1257.92	296361343
5	ZMC71086	LG15	8.494	Chr08	5049050	Sobic.008G051200.1	Chr08	5047369	1260.48	487544667
6	ZMC6933	LG15	20.026	Chr07	471916	Sobic.007G005400.1	Chr07	468952	1272.02	418702342
7	ZMC1561	LG15	24.575	Chr08	39541910	Sobic.008G098900.1	Chr08	39532944	1276.56	522030242
8	ZMC68350	LG15	26.604	Chr08	37811671	Sobic.008G096000.1	Chr08	37808293	1278.59	520305591
9	ZMC42207	LG15	29.529	Chr08	33938260	Sobic.008G092600.1	Chr08	33929511	1281.52	516426809
10	ZMC156857	LG15	35.457	Chr08	50204110	Sobic.008G144900.1	Chr08	50201335	1287.45	532698633
11	ZMC57085	LG15	36.937	Chr08	49752499	Sobic.008G141100.1	Chr08	49741307	1288.93	532238605
12	ZMC8429	LG15	41.154	Chr08	49620614				1293.14	532117912
13	ZMC115218	LG15	41.737			Sobic.008G151500.1	Chr08	51028523	1293.73	533525821
14	ZMC114079	LG15	41.982	Chr08	51018230	Sobic.008G151100.1	Chr08	51014796	1293.97	533512094
15	ZMC56640	LG15	42.592	Chr08	51025523				1294.58	533522821
16	ZMC46406	LG15	45.608	Chr08	51960898	Sobic.008G160000.1	Chr08	51958524	1297.6	534455822
17	ZMC40912	LG15	46.39	Chr08	51960886	Sobic.008G160000.1	Chr08	51958524	1298.38	534455822
18	ZMC648	LG15	47.508	Chr08	51018677	Sobic.008G151100.1	Chr08	51014796	1299.5	533512094
19	ZMC46102	LG15	50.462	Chr08	53500000	Sobic.008G173800.1	Chr08	53496308	1302.45	535993606
20	ZMC83386	LG15	51.8	Chr08	53306035				1303.79	535803333
21	ZMC145285	LG15	53.166	Chr08	53720959	Sobic.008G176300.1	Chr08	53715188	1305.15	536212486
22	ZMC74319	LG15	54.824	Chr08	53306035				1306.81	535803333
23	ZMC94594	LG15	55.073	Chr08	53790541	Sobic.008G177200.1	Chr08	53788989	1307.06	536286287
24	ZMC1440	LG15	56.064	Chr08	53296933				1308.05	535794231
25	ZMC115408	LG15	58.566	Chr08	54648253	Sobic.008G185400.1	Chr08	54645206	1310.56	537142504
1	ZMC93514	LG16	0	Chr08	68941	Sobic.008G001000.1	Chr08	61487	1318.04	482558785
2	ZMC108695	LG16	1.989	Chr05	150171	Sobic.005G002000.1	Chr05	148471	1320.03	293946360
3	ZMC41866	LG16	2.403			Sobic.008G000700.1	Chr08	48269	1320.44	482545567
4	ZMC132239	LG16	2.768	Chr08	458926	Sobic.008G005000.1	Chr08	458718	1320.81	482956016
5	ZMC15695	LG16	3.124			Sobic.008G000700.1	Chr08	48269	1321.16	482545567
6	ZMC115671	LG16	4.753	Chr05	630112	Sobic.005G007900.1	Chr05	627962	1322.79	294425851
7	ZMC136194	LG16	4.824	Chr08	2888264	Sobic.008G032500.1	Chr08	2887219	1322.86	485384517
8	ZMC89982	LG16	6.433	Chr05	1325546	Sobic.005G014500.1	Chr05	1324011	1324.47	295121900
9	ZMC133514	LG16	6.467	Chr08	2620866	Sobic.008G029400.1	Chr08	2616918	1324.51	485114216
10	ZMC26965	LG16	7.658	Chr05	1535949	Sobic.005G017200.1	Chr05	1534882	1325.7	295332771
11	ZMC61490	LG16	9.796	Chr08	1315612				1327.84	483812910
12	ZMC125212	LG16	15.281	Chr08	1284767	Sobic.008G015500.1	Chr08	1280905	1333.32	483778203
13	ZMC69243	LG16	16.926	Chr05	2945510	Sobic.008G011000.1	Chr08	906964	1334.97	483404262
14	ZMC49662	LG16	17.504	Chr08	3042025	Sobic.008G033400.1	Chr08	3039169	1335.54	485536467
15	ZMC137832	LG16	17.969	Chr05	2576136	Sobic.005G028700.1	Chr05	2575121	1336.01	296373010
16	ZMC857	LG16	18.995	Chr05	3131625	Sobic.005G034700.1	Chr05	3126597	1337.04	296924486
17	ZMC57371	LG16	19.215	Chr08	894141	Sobic.008G010800.1	Chr08	892171	1337.26	483389469
18	ZMC53909	LG16	19.33	Chr08	3116703	Sobic.008G033900.1	Chr08	3115814	1337.37	485613112
19	ZMC149053	LG16	20.58	Chr08	903605	Sobic.008G010900.1	Chr08	902052	1338.62	483399350
20	ZMC115708	LG16	23.725	Chr09	44464635	Sobic.002G427300.1	Chr02	77334677	1341.77	151062612
21	ZMC30986	LG16	25.351	Chr08	4821263	Sobic.008G049200.1	Chr08	4820963	1343.39	487318261
22	ZMC138553	LG16	25.88	Chr08	4633135	Sobic.008G047300.1	Chr08	4631531	1343.92	487128829
23	ZMC110205	LG16	28.459	Chr08	48149180	Sobic.008G130100.1	Chr08	48142905	1346.5	530640203
24	ZMC124675	LG16	29.614	Chr01	58319822	Sobic.001G366300.1	Chr01	58312676	1347.65	58312676
25	ZMC68098	LG16	30.444	Chr08	15679948	Sobic.008G082800.1	Chr08	15679200	1348.48	498176498
26	ZMC106048	LG16	30.597	Chr08	39536089				1348.64	522033387
27	ZMC82915	LG16	30.903	Chr09	4156528	Sobic.009G043500.1	Chr09	4154153	1348.94	542006007
28	ZMC77214	LG16	31.579	Chr07	61405729	Sobic.007G193700.1	Chr07	61403263	1349.62	479636653
29	ZMC143030	LG16	32.308	Chr10	15600131				1350.35	612906231
30	ZMC63779	LG16	32.344	Chr08	16170369	Sobic.008G084100.1	Chr08	16012677	1350.38	498509975
31	ZMC55958	LG16	32.534	Chr08	10717869	Sobic.008G074500.1	Chr08	10717160	1350.57	493214458
32	ZMC80477	LG16	32.621	Chr08	5491450	Sobic.008G054500.1	Chr08	5484721	1350.66	487982019
33	ZMC83130	LG16	32.682	Chr04	56735260	Sobic.004G223600.1	Chr04	56720795	1350.72	282551925
34	ZMC22323	LG16	32.994	Chr08	14541737	Sobic.008G081800.1	Chr08	14538968	1351.03	497036266
35	ZMC88810	LG16	33.045	Chr08	10447868	Sobic.008G073900.1	Chr08	10472989	1351.09	492970287
36	ZMC67000	LG16	34.962	Chr08	45216722	Sobic.008G116500.1	Chr08	45214404	1353	527711702
37	ZMC134407	LG16	36.881	Chr08	47193512	Sobic.008G123400.1	Chr08	47192202	1354.92	529689500
38	ZMC65093	LG16	39.91	Chr08	48138483	Sobic.008G130000.1	Chr08	48134997	1357.95	530632295
39	ZMC8642	LG16	41.367	Chr08	9426110	Sobic.008G071300.1	Chr08	9425259	1359.41	491922557
40	ZMC33079	LG16	43.155	Chr08	45649720	Sobic.008G118400.1	Chr08	45644677	1361.19	528141975
41	ZMC69306	LG16	44.375	Chr02	70139009	Sobic.002G333300.1	Chr02	70138356	1362.41	143866291
42	ZMC89205	LG16	49.752	Chr08	52844170				1367.79	535341468
43	ZMC140763	LG16	50.767	Chr08	52855747	Sobic.008G168100.1	Chr08	52851614	1368.81	535348912
44	ZMC144234	LG16	50.812	Chr08	53372079	Sobic.008G173400.1	Chr08	53367379	1368.85	535864677
1	ZMC148455	LG17	4.134	Chr09	957027	Sobic.009G010300.1	Chr09	952583	1379.92	538804437
2	ZMC7988	LG17	11.676	Chr09	65837	Sobic.009G000400.1	Chr09	61549	1387.46	537913403
3	ZMC108350	LG17	19.056	Chr09	2366484	Sobic.009G026500.1	Chr09	2357748	1394.84	540209602
4	ZMC150558	LG17	23.321	Chr09	2366494	Sobic.009G026500.1	Chr09	2357748	1399.11	540209602
5	ZMC95831	LG17	34.192	Chr09	2809941	Sobic.009G031400.1	Chr09	2806228	1409.98	540658082
6	ZMC55071	LG17	39.597	Chr09	3969583	Sobic.009G040800.1	Chr09	3967464	1415.38	541819318
7	ZMC100780	LG17	46.78	Chr09	3933720	Sobic.009G040500.1	Chr09	3929959	1422.57	541781813
8	ZMC40878	LG17	48.177	Chr09	4352934				1423.96	542204788
9	ZMC82723	LG17	50.965	Chr09	5787748				1426.75	543639602
10	ZMC123731	LG17	51.994	Chr05	57614324	Sobic.005G187200.1	Chr05	57613531	1427.78	351411420
11	ZMC25652	LG17	52.848	Chr09	5278803	Sobic.009G051600.1	Chr09	5277945	1428.63	543129799
12	ZMC52756	LG17	59.628	Chr03	58522820	Sobic.003G246100.1	Chr03	58521046	1435.41	209943779
13	ZMC103732	LG17	60.854	Chr09	6397483	Sobic.009G060600.1	Chr09	6397155	1436.64	544249009
14	ZMC147800	LG17	62.185	Chr09	43096945	Sobic.009G107300.1	Chr09	43095810	1437.97	580947664
15	ZMC56462	LG17	63.893	Chr09	45537703	Sobic.009G113900.1	Chr09	45533460	1439.68	583385314
16	ZMC56180	LG17	69.652	Chr09	40494850	Sobic.009G101300.1	Chr09	40491740	1445.44	578343594
17	ZMC36126	LG17	70.362	Chr09	43118257	Sobic.009G107400.1	Chr09	43114190	1446.15	580966044
18	ZMC43621	LG17	71.144	Chr09	47822125	Sobic.009G124800.1	Chr09	47821005	1446.93	585672859
19	ZMC145410	LG17	71.663	Chr09	48467126				1447.45	586318980
20	ZMC132217	LG17	74.086	Chr09	53757339	Sobic.009G184200.1	Chr09	53745969	1449.87	591597823
21	ZMC146063	LG17	74.571	Chr09	53892662	Sobic.009G185700.1	Chr09	53889202	1450.36	591741056
22	ZMC108750	LG17	75.101	Chr09	52330576	Sobic.009G166600.1	Chr09	52327548	1450.89	590179402
23	ZMC98615	LG17	75.923	Chr09	50844701	Sobic.009G151800.1	Chr09	50840657	1451.71	588692511
24	ZMC69808	LG17	76.069	Chr09	51820948	Sobic.009G160200.1	Chr09	51816264	1451.86	589668118
25	ZMC111683	LG17	78.385	Chr09	51335364	Sobic.009G155900.1	Chr09	51331727	1454.17	589183581
26	ZMC145093	LG17	80.745	Chr09	51544478				1456.53	589396332
27	ZMC121780	LG17	84.597	Chr09	49775235				1460.38	587627089
28	ZMC54360	LG17	87.291	Chr09	55878788	Sobic.009G213100.1	Chr09	55874575	1463.08	593726429
29	ZMC121000	LG17	88.001	Chr09	55443718	Sobic.009G206500.1	Chr09	55441630	1463.79	593293484
30	ZMC43934	LG17	89.747	Chr09	55548270	Sobic.009G208100.1	Chr09	55546297	1465.53	593398151
31	ZMC149671	LG17	92.311	Chr09	55122304	Sobic.009G201700.1	Chr09	55120557	1468.1	592972411
32	ZMC142181	LG17	99.965	Chr09	56609355	Sobic.009G223500.1	Chr09	56605163	1475.75	594457017
1	ZMC105270	LG18	7.159	Chr09	2130203	Sobic.009G024100.1	Chr09	2128326	1495.15	539980180
2	ZMC68395	LG18	8.153	Chr09	956427	Sobic.009G010300.1	Chr09	952583	1496.15	538804437
3	ZMC110599	LG18	9.525	Chr03	61576816	Sobic.003G280300.1	Chr03	61574602	1497.52	212997335
4	ZMC138911	LG18	21.388	Chr09	3091917				1509.38	540943771
5	ZMC81919	LG18	22.991	Chr09	3625183	Sobic.009G038100.1	Chr09	3624688	1510.98	541476542
6	ZMC85174	LG18	23.857	Chr09	4056382	Sobic.009G042000.1	Chr09	4050821	1511.85	541902675
7	ZMC111647	LG18	24.125	Chr09	3959953	Sobic.009G040700.1	Chr09	3952445	1512.12	541804299
8	ZMC75967	LG18	25.585	Chr10	49736986	Sobic.010G169300.1	Chr10	49733940	1513.58	647040040
9	ZMC31187	LG18	28.438	Chr09	7346941	Sobic.009G066900.1	Chr09	7341192	1516.43	545193046
10	ZMC79387	LG18	31.319	Chr08	54968529	Sobic.008G188600.1	Chr08	54963637	1519.31	537460935
11	ZMC86752	LG18	37.056	Chr09	50047909				1525.05	587899763
12	ZMC25908	LG18	40.067	Chr02	67771589	Sobic.002G301200.1	Chr02	67770202	1528.06	141498137
13	ZMC101302	LG18	43.433	Chr09	11655263	Sobic.009G081800.1	Chr09	11650319	1531.43	549502173
14	ZMC42752	LG18	43.499	Chr01	67401051	Sobic.001G473600.1	Chr01	67400008	1531.49	67400008
15	ZMC135993	LG18	43.508	Chr09	13713611	Sobic.009G084500.1	Chr09	13712944	1531.5	551564798
16	ZMC38707	LG18	43.64	Chr09	43128940	Sobic.009G107500.1	Chr09	43122575	1531.63	580974429
17	ZMC45942	LG18	44.138	Chr07	2701832	Sobic.007G029500.1	Chr07	2698253	1532.13	420931643
18	ZMC2597	LG18	48.817	Chr06	58244233	Sobic.006G228700.1	Chr06	58242354	1536.81	414283748
19	ZMC38028	LG18	50.297	Chr09	4062427	Sobic.009G042100.1	Chr09	4060596	1538.29	541912450
20	ZMC23505	LG18	51.421	Chr09	46386548	Sobic.009G118400.1	Chr09	46382178	1539.41	584234032
21	ZMC73923	LG18	51.619	Chr04	59198873				1539.61	285030003
22	ZMC119476	LG18	52.62	Chr04	48247179				1540.61	274078309
23	ZMC135737	LG18	53.871	Chr09	47963186	Sobic.009G125900.1	Chr09	47959783	1541.86	585811637
24	ZMC138226	LG18	53.93	Chr09	49482685	Sobic.009G137700.1	Chr09	49481183	1541.92	587333037
25	ZMC15205	LG18	54.225	Chr09	50888933	Sobic.009G152200.1	Chr09	50887772	1542.22	588739626
26	ZMC150163	LG18	54.339	Chr09	49712487	Sobic.009G139900.1	Chr09	49707655	1542.33	587559509
27	ZMC39947	LG18	54.42	Chr09	51514123	Sobic.009G157300.1	Chr09	51512714	1542.41	589364568
28	ZMC20879	LG18	54.771	Chr09	50564853	Sobic.009G148200.1	Chr09	50561992	1542.76	588413846
29	ZMC122672	LG18	56.301	Chr09	51820947	Sobic.009G160200.1	Chr09	51816264	1544.29	589668118
30	ZMC139194	LG18	57.501	Chr09	51837803	Sobic.009G160700.1	Chr09	51837414	1545.49	589689268
31	ZMC80671	LG18	59.757	Chr09	52545457	Sobic.009G169400.1	Chr09	52544935	1547.75	590396789
32	ZMC99421	LG18	60.651	Chr09	51805763	Sobic.009G160100.1	Chr09	51805126	1548.64	589656980
33	ZMC72490	LG18	70.711	Chr09	54532155	Sobic.009G193700.1	Chr09	54531996	1558.7	592383850
34	ZMC90003	LG18	82.674	Chr01	13279532	Sobic.001G161700.1	Chr01	13276013	1570.67	13276013
1	ZMC117431	LG19	0	Chr10	3823613	Sobic.010G049100.1	Chr10	3820078	1585.89	601126178
2	ZMC144375	LG19	6.554	Chr10	1091231	Sobic.010G013000.1	Chr10	1087423	1592.45	598393523
3	ZMC131641	LG19	21.076	Chr10	3344887	Sobic.010G043200.1	Chr10	3344363	1606.97	600650463
4	ZMC5172	LG19	21.758	Chr10	177442	Sobic.010G002100.1	Chr10	175059	1607.65	597481159
5	ZMC130074	LG19	23.089	Chr10	3559862	Sobic.010G045500.1	Chr10	3553559	1608.98	600859659
6	ZMC33648	LG19	35.351	Chr10	5324817	Sobic.010G066900.1	Chr10	5323849	1621.24	602629949
7	ZMC126844	LG19	36.488	Chr10	5625407	Sobic.010G070600.1	Chr10	5613975	1622.38	602920075
8	ZMC112501	LG19	36.752	Chr10	5660805	Sobic.010G071100.1	Chr10	5657472	1622.65	602963572
9	ZMC68907	LG19	42.164	Chr10	23572046	Sobic.010G139000.1	Chr10	23568560	1628.06	620874660
10	ZMC154478	LG19	44.243	Chr10	7416721	Sobic.010G087100.1	Chr10	7415598	1630.14	604721698
11	ZMC115222	LG19	46.329	Chr10	7824034	Sobic.010G090500.1	Chr10	7818653	1632.22	605124753
12	ZMC8815	LG19	50.408	Chr10	23111932	Sobic.010G138700.1	Chr10	23111124	1636.3	620417224
13	ZMC143585	LG19	53.014	Chr08	1760701	Sobic.008G020500.1	Chr08	1759573	1638.91	484256871
14	ZMC114061	LG19	53.58	Chr02	74744982	Sobic.002G395700.1	Chr02	74741526	1639.47	148469461
15	ZMC146191	LG19	54.242	Chr02	47692161	Sobic.002G157000.1	Chr02	47688477	1640.14	121416412
16	ZMC110954	LG19	54.728	Chr02	45132630	Sobic.002G151600.1	Chr02	45123208	1640.62	118851143
17	ZMC76556	LG19	54.75			Sobic.002G137000.1	Chr02	20834699	1640.64	94562634
18	ZMC11819	LG19	54.837	Chr02	23725899	Sobic.002G142900.1	Chr02	23716810	1640.73	97444745
19	ZMC55866	LG19	55.543	Chr08	9631650	Sobic.008G072000.1	Chr08	9631110	1641.44	492128408
20	ZMC115283	LG19	56.488	Chr08	9632423	Sobic.008G072000.1	Chr08	9631110	1642.38	492128408
21	ZMC27276	LG19	62.36	Chr02	65776489	Sobic.002G275300.1	Chr02	65775140	1648.25	139503075
22	ZMC117283	LG19	64.409	Chr02	65167725	Sobic.002G267500.1	Chr02	65166371	1650.3	138894306
23	ZMC154515	LG19	69.445	Chr02	56181783	Sobic.002G180800.1	Chr02	56170500	1655.34	129898435
24	ZMC147277	LG19	78.126	Chr02	61439418	Sobic.002G223400.1	Chr02	61434471	1664.02	135162406
25	ZMC25989	LG19	79.407	Chr02	61832822	Sobic.002G226800.1	Chr02	61828632	1665.3	135556567
26	ZMC43986	LG19	84.001	Chr02	63121132	Sobic.002G242500.1	Chr02	63119954	1669.89	136847889
27	ZMC43492	LG19	84.027	Chr02	63112696	Sobic.002G242200.1	Chr02	63112093	1669.92	136840028
28	ZMC14307	LG19	90.246	Chr02	64254477	Sobic.002G257200.1	Chr02	64253081	1676.14	137981016
29	ZMC89072	LG19	93.156	Chr10	48085077	Sobic.010G163600.1	Chr10	48084525	1679.05	645390625
30	ZMC76727	LG19	107.622	Chr10	53987723	Sobic.010G199300.1	Chr10	53983953	1693.52	651290053
31	ZMC84313	LG19	111.665	Chr10	57026844	Sobic.004G051200.1	Chr04	4139995	1697.56	229971125
32	ZMC56018	LG19	112.201			Sobic.010G229000.1	Chr10	56973177	1698.1	654279277
33	ZMC132499	LG19	112.843	Chr03	57813074	Sobic.003G238300.1	Chr03	57810894	1698.74	209233627
34	ZMC43167	LG19	114.584	Chr10	58294731				1700.48	655600831
35	ZMC93682	LG19	115.05	Chr10	58672238	Sobic.010G249100.1	Chr10	58671433	1700.94	655977533
36	ZMC3129	LG19	118.107	Chr10	58858188	Sobic.010G251300.1	Chr10	58856324	1704	656162424
37	ZMC29367	LG19	121.377	Chr10	60253237	Sobic.010G269800.1	Chr10	60251106	1707.27	657557206
38	ZMC144725	LG19	121.855	Chr10	60963679	Sobic.010G278800.1	Chr10	60961729	1707.75	658267829
1	ZMC44971	LG20	2.478	Chr10	3217803	Sobic.010G041400.1	Chr10	3215285	1711.29	600521385
2	ZMC108207	LG20	7.113	Chr10	681723				1715.92	597987823
3	ZMC30659	LG20	8.756	Chr10	1269286	Sobic.010G015900.1	Chr10	1265263	1717.57	598571363
4	ZMC135933	LG20	8.908	Chr10	110257	Sobic.010G001100.1	Chr10	97830	1717.72	597403930
5	ZMC19579	LG20	9.309	Chr10	1166359	Sobic.010G014100.1	Chr10	1163751	1718.12	598469851
6	ZMC118591	LG20	9.813	Chr10	264085	Sobic.010G002900.1	Chr10	263117	1718.62	597569217
7	ZMC67693	LG20	11.357	Chr10	1140880	Sobic.010G013600.1	Chr10	1138413	1720.17	598444513
8	ZMC7847	LG20	12.731	Chr10	1865456	Sobic.010G022600.1	Chr10	1863184	1721.54	599169284
9	ZMC72895	LG20	13.726	Chr10	2031965	Sobic.010G024600.1	Chr10	2030254	1722.54	599336354
10	ZMC114124	LG20	17.295	Chr10	3408226	Sobic.010G043800.1	Chr10	3404213	1726.11	600710313
11	ZMC32028	LG20	17.543	Chr10	175658	Sobic.010G002100.1	Chr10	175059	1726.35	597481159
12	ZMC3153	LG20	19.326	Chr10	3473666	Sobic.010G044800.1	Chr10	3469428	1728.14	600775528
13	ZMC72296	LG20	25.15	Chr10	5264106	Sobic.010G066200.1	Chr10	5251186	1733.96	602557286
14	ZMC63463	LG20	28.499	Chr10	5828778	Sobic.010G072400.1	Chr10	5822630	1737.31	603128730
15	ZMC133914	LG20	31.065	Chr10	6413676	Sobic.010G077500.1	Chr10	6406200	1739.88	603712300
16	ZMC29264	LG20	31.351	Chr10	6412943	Sobic.010G077500.1	Chr10	6406200	1740.16	603712300
17	ZMC2216	LG20	31.829	Chr04	64500238	Sobic.004G315700.1	Chr04	64491241	1740.64	290322371
18	ZMC20207	LG20	33.862	Chr10	7010770	Sobic.010G082700.1	Chr10	7007614	1742.67	604313714
19	ZMC67493	LG20	38.083	Chr10	7823613	Sobic.010G090500.1	Chr10	7818653	1746.89	605124753
20	ZMC67779	LG20	38.584	Chr10	8389786	Sobic.010G094600.1	Chr10	8389391	1747.39	605695491
21	ZMC41757	LG20	46.37	Chr10	10284135	Sobic.010G106900.1	Chr10	10272942	1755.18	607579042
22	ZMC2000	LG20	56.835	Chr01	47725366	Sobic.001G280100.1	Chr01	47719557	1765.65	47719557
23	ZMC147993	LG20	57.031	Chr01	47725678	Sobic.001G280100.1	Chr01	47719557	1765.84	47719557
24	ZMC114632	LG20	59.093	Chr03	2561666	Sobic.003G029100.1	Chr03	2548818	1767.9	153971551
25	ZMC7889	LG20	60.054	Chr02	20880435	Sobic.002G137200.1	Chr02	20879659	1768.87	94607594
26	ZMC59901	LG20	64.699	Chr02	65367691	Sobic.002G270100.1	Chr02	65365909	1773.51	139093844
27	ZMC79568	LG20	64.94	Chr02	65827041	Sobic.002G275700.1	Chr02	65818621	1773.75	139546556
28	ZMC139953	LG20	65.34	Chr02	65980636				1774.15	139708571
29	ZMC90408	LG20	65.509	Chr02	65694593				1774.32	139422528
30	ZMC41072	LG20	66.007	Chr02	66041094				1774.82	139769029
31	ZMC64014	LG20	67.418	Chr10	42811027				1776.23	640117127
32	ZMC18111	LG20	67.771	Chr10	43162598				1776.58	640468698
33	ZMC108348	LG20	68.682	Chr02	52248008	Sobic.002G167100.1	Chr02	52242343	1777.49	125970278
34	ZMC100617	LG20	69.083	Chr02	53903844	Sobic.002G170200.1	Chr02	53901361	1777.89	127629296
35	ZMC134170	LG20	70.622	Chr02	59733515				1779.43	133461450
36	ZMC136067	LG20	72.438	Chr02	58066038				1781.25	131793973
37	ZMC153220	LG20	79.232	Chr02	56182041	Sobic.002G180800.1	Chr02	56170500	1788.04	129898435
38	ZMC65841	LG20	80.302	Chr02	55547087				1789.11	129275022
39	ZMC110881	LG20	81.544	Chr02	55545382				1790.36	129273317
40	ZMC67562	LG20	82.318	Chr02	63315765	Sobic.002G245000.1	Chr02	63313073	1791.13	137041008
41	ZMC23395	LG20	82.736	Chr02	63221495	Sobic.002G243700.1	Chr02	63221094	1791.55	136949029
42	ZMC148286	LG20	83.229	Chr02	61193104	Sobic.002G220600.1	Chr02	61188350	1792.04	134916285
43	ZMC54176	LG20	83.32	Chr02	61280093				1792.13	135008028
44	ZMC40106	LG20	85.194	Chr10	44485884	Sobic.010G153400.1	Chr10	44485465	1794.01	641791565
45	ZMC74598	LG20	93.139	Chr10	50019447	Sobic.010G171000.1	Chr10	50015772	1801.95	647321872
46	ZMC820	LG20	96.461	Chr10	50697339	Sobic.010G174000.1	Chr10	50696197	1805.27	648002297
47	ZMC16125	LG20	99.458	Chr01	40133785	Sobic.001G263100.1	Chr01	40127422	1808.27	40127422
48	ZMC128604	LG20	99.97	Chr10	52066927	Sobic.010G183500.1	Chr10	52066307	1808.78	649372407
49	ZMC128691	LG20	101.634	Chr10	52947240				1810.44	650253340
50	ZMC7034	LG20	104.356	Chr10	54831845	Sobic.010G207800.1	Chr10	54831347	1813.17	652137447
51	ZMC5497	LG20	104.564	Chr10	54727614	Sobic.010G206900.1	Chr10	54713523	1813.38	652019623
52	ZMC127496	LG20	104.8	Chr10	54018606	Sobic.010G199800.1	Chr10	54016774	1813.61	651322874
53	ZMC58525	LG20	105.163	Chr10	53978565	Sobic.010G199200.1	Chr10	53976796	1813.97	651282896
54	ZMC150489	LG20	105.295	Chr10	54727623	Sobic.010G206900.1	Chr10	54713523	1814.11	652019623
55	ZMC51130	LG20	106.317	Chr10	53884342	Sobic.010G198300.1	Chr10	53883362	1815.13	651189462
56	ZMC27532	LG20	107.377	Chr10	55078949	Sobic.010G209600.1	Chr10	55076230	1816.19	652382330
57	ZMC111994	LG20	108.128	Chr10	55035823	Sobic.010G209300.1	Chr10	55034894	1816.94	652340994
58	ZMC38271	LG20	109.173	Chr10	56338264				1817.98	653644364
59	ZMC84327	LG20	109.433	Chr10	56301956				1818.24	653608056
60	ZMC1209	LG20	109.638	Chr10	56075812	Sobic.010G220600.1	Chr10	56073612	1818.45	653379712
61	ZMC90910	LG20	110.819	Chr10	57634144	Sobic.010G236100.1	Chr10	57631189	1819.63	654937289
62	ZMC71146	LG20	110.967	Chr10	56030450	Sobic.010G220200.1	Chr10	56029968	1819.78	653336068
63	ZMC15607	LG20	112.254	Chr10	58649213	Sobic.010G248700.1	Chr10	58646787	1821.07	655952887
