# Supplementary material for: Construction of high-resolution genetic maps of Zoysia matrella (L.) Merrill and applications to comparative genomic analysis and QTL mapping of resistance to fall armyworm
Source: BMC Genomics. 2016 Aug 8;17:562. doi: 10.1186/s12864-016-2969-7 (PMC4977732; doi:10.1186/s12864-016-2969-7)
Supplement: Additional file 10: Table S7. — Syntenic relationship of Diamond linkage groups and sorghum chromosomes. (XLS 137 kb) [file 12864_2016_2969_MOESM10_ESM.xls]

## Sheet: Table S7 'Diamond' and sorghum
Table S7 Syntenic relationship of Diamond linkage groups and sorghum genome.
Marker number	Marker name	Linkage group	Position (cM)	Sorghum chromosome	Sorghum chromosome position (bp)	Sorghum gene model	Sorghum gene model on chromosome	Sorghum gene model position (bp)	Horizontal axis value (cM)	Vertical axis value (bp)
1	ZMD87528	LG01	5.05	Chr01	1465692	Sobic.001G016900.1	Chr01	1462028	5.05	1462028
2	ZMD124081	LG01	9.177	Chr01	1796019	Sobic.001G022000.1	Chr01	1793800	9.177	1793800
3	ZMD118103	LG01	14.125	Chr01	2329287				14.125	2329287
4	ZMD67252	LG01	14.588	Chr08	2319482				14.588	484816780
5	ZMD154249	LG01	16.615	Chr01	3628189	Sobic.001G049600.1	Chr01	3624267	16.615	3624267
6	ZMD23828	LG01	17.538	Chr01	3880289	Sobic.001G052700.1	Chr01	3876454	17.538	3876454
7	ZMD131621	LG01	22.658	Chr01	5377510	Sobic.001G070700.1	Chr01	5376676	22.658	5376676
8	ZMD20157	LG01	24.273	Chr01	1226276	Sobic.001G013200.1	Chr01	1225578	24.273	1225578
9	ZMD123342	LG01	34.72	Chr01	7220134	Sobic.001G094000.1	Chr01	7212675	34.72	7212675
10	ZMD20864	LG01	38.211	Chr01	8331182	Sobic.001G107600.1	Chr01	8328640	38.211	8328640
11	ZMD91174	LG01	40.814	Chr01	9205026	Sobic.001G118200.1	Chr01	9200313	40.814	9200313
12	ZMD130638	LG01	41.64	Chr01	9025313	Sobic.001G115700.1	Chr01	9022187	41.64	9022187
13	ZMD39709	LG01	62.499	Chr01	14528015				62.499	14528015
14	ZMD113613	LG01	63.576	Chr01	15755335	Sobic.001G184300.1	Chr01	15751172	63.576	15751172
15	ZMD19536	LG01	65.967	Chr01	56133523	Sobic.001G344500.1	Chr01	56130406	65.967	56130406
16	ZMD51357	LG01	66.516	Chr01	6255046	Sobic.001G081000.1	Chr01	6251215	66.516	6251215
17	ZMD31872	LG01	69.653	Chr01	59458695	Sobic.001G378300.1	Chr01	59452296	69.653	59452296
18	ZMD153668	LG01	70.115	Chr01	59950856				70.115	59950856
19	ZMD24035	LG01	71.626	Chr10	10204441	Sobic.002G196100.1	Chr02	58470594	71.626	132198529
20	ZMD5037	LG01	73.551	Chr01	62712042	Sobic.001G418100.1	Chr01	62710880	73.551	62710880
21	ZMD36103	LG01	74.075	Chr01	61605648	Sobic.001G402400.1	Chr01	61601680	74.075	61601680
22	ZMD27082	LG01	77.291	Chr01	63639896	Sobic.001G429200.1	Chr01	63630634	77.291	63630634
23	ZMD16819	LG01	81.631	Chr01	65590085	Sobic.001G451000.1	Chr01	65588223	81.631	65588223
24	ZMD99354	LG01	89.431	Chr01	67124244				89.431	67124244
25	ZMD68311	LG01	94.285	Chr01	68339041	Sobic.001G484200.1	Chr01	68337741	94.285	68337741
26	ZMD56358	LG01	98.604	Chr01	69151778				98.604	69151778
27	ZMD64628	LG01	98.692	Chr01	69154077	Sobic.001G494300.1	Chr01	69145695	98.692	69145695
28	ZMD122924	LG01	98.818	Chr01	7963625	Sobic.001G103900.1	Chr01	7961040	98.818	7961040
29	ZMD102129	LG01	99.353	Chr01	69593125				99.353	69593125
30	ZMD120749	LG01	111.675	Chr01	70834276	Sobic.001G512600.1	Chr01	70832095	111.675	70832095
31	ZMD153991	LG01	112.518	Chr01	71206471	Sobic.001G517800.1	Chr01	71203626	112.518	71203626
32	ZMD148927	LG01	115.692	Chr01	71591717				115.692	71591717
1	ZMD106179	LG02	0	Chr01	2314314	Sobic.001G030000.1	Chr01	2310859		2310859
2	ZMD41167	LG02	2.298	Chr01	2464347	Sobic.001G032500.1	Chr01	2463521	122.773	2463521
3	ZMD76156	LG02	3.101	Chr01	551006	Sobic.001G005800.1	Chr01	544528	123.576	544528
4	ZMD21267	LG02	3.638	Chr01	3115681				124.113	3115681
5	ZMD148325	LG02	4.583	Chr01	3029529	Sobic.001G040600.1	Chr01	3019614	125.058	3019614
6	ZMD97341	LG02	8.642	Chr01	4481574				129.117	4481574
7	ZMD155224	LG02	8.707	Chr02	4622777	Sobic.002G048700.1	Chr02	4621434	129.182	78349369
8	ZMD148671	LG02	9.322	Chr01	4675854	Sobic.001G062600.1	Chr01	4669888	129.797	4669888
9	ZMD84771	LG02	19.126	Chr01	6859585	Sobic.001G088400.1	Chr01	6858040	139.601	6858040
10	ZMD15404	LG02	21.741	Chr01	7390418	Sobic.001G096200.1	Chr01	7388854	142.216	7388854
11	ZMD23099	LG02	30.026	Chr01	8836181				150.501	8836181
12	ZMD93242	LG02	31.87	Chr01	9541197	Sobic.001G121900.1	Chr01	9538635	152.345	9538635
13	ZMD117347	LG02	32.498	Chr01	9215332	Sobic.001G118300.1	Chr01	9213464	152.973	9213464
14	ZMD11629	LG02	32.8	Chr01	9207241	Sobic.001G118200.1	Chr01	9200313	153.275	9200313
15	ZMD117055	LG02	36.234	Chr01	11087318	Sobic.001G139800.1	Chr01	11085608	156.709	11085608
16	ZMD2663	LG02	39.319	Chr01	11597445	Sobic.001G145200.1	Chr01	11595907	159.794	11595907
17	ZMD74899	LG02	39.521	Chr01	11554445				159.996	11554445
18	ZMD42808	LG02	39.582	Chr01	11910838				160.057	11910838
19	ZMD7343	LG02	39.973	Chr01	11903806	Sobic.001G148100.1	Chr01	11903774	160.448	11903774
20	ZMD24646	LG02	40.31	Chr01	11540503				160.785	11540503
21	ZMD46840	LG02	40.803	Chr05	16798682	Sobic.005G100300.1	Chr05	16794986	161.278	310592875
22	ZMD19470	LG02	42.845	Chr08	6861033				163.32	489358331
23	ZMD86407	LG02	44.145	Chr01	56042822				164.62	56042822
24	ZMD31121	LG02	45.585	Chr01	56922462	Sobic.001G351700.1	Chr01	56917956	166.06	56917956
25	ZMD4501	LG02	46.83	Chr01	57011280				167.305	57011280
26	ZMD8423	LG02	47.812	Chr01	57529924	Sobic.001G357300.1	Chr01	57528352	168.287	57528352
27	ZMD45196	LG02	51.154	Chr01	60388862	Sobic.001G389100.1	Chr01	60384667	171.629	60384667
28	ZMD114115	LG02	51.864	Chr01	61684262	Sobic.001G403400.1	Chr01	61682218	172.339	61682218
29	ZMD141636	LG02	52.898	Chr01	71660154	Sobic.001G523700.1	Chr01	71658440	173.373	71658440
30	ZMD109561	LG02	53.159	Chr06	52502869	Sobic.006G157000.1	Chr06	52500157	173.634	408541551
31	ZMD88791	LG02	54.044	Chr01	70294733				174.519	70294733
32	ZMD39635	LG02	54.072	Chr01	71277383	Sobic.001G518400.1	Chr01	71272201	174.547	71272201
33	ZMD22697	LG02	54.184	Chr01	69299571	Sobic.001G495400.1	Chr01	69294652	174.659	69294652
34	ZMD26649	LG02	54.221	Chr01	70066378	Sobic.001G504200.1	Chr01	70064504	174.696	70064504
35	ZMD72044	LG02	54.238	Chr01	69964822				174.713	69964822
36	ZMD31046	LG02	54.24	Chr01	71206510	Sobic.001G517800.1	Chr01	71203626	174.715	71203626
37	ZMD54299	LG02	54.738	Chr01	72845864	Sobic.001G537200.1	Chr01	72844389	175.213	72844389
38	ZMD117610	LG02	55.362	Chr01	60805594	Sobic.001G393700.1	Chr01	60804784	175.837	60804784
39	ZMD90143	LG02	55.664	Chr01	72109112	Sobic.001G529000.1	Chr01	72108317	176.139	72108317
40	ZMD24156	LG02	55.971	Chr01	73549635	Sobic.001G543300.1	Chr01	73547929	176.446	73547929
41	ZMD103351	LG02	55.988	Chr01	61510120	Sobic.001G401500.1	Chr01	61508479	176.463	61508479
42	ZMD22471	LG02	56.947	Chr01	70077375				177.422	70077375
43	ZMD44655	LG02	65.31	Chr01	63827391				185.785	63827391
44	ZMD87171	LG02	70.829	Chr01	65071204				191.304	65071204
45	ZMD18299	LG02	73.87	Chr01	65863363	Sobic.001G454000.1	Chr01	65861178	194.345	65861178
46	ZMD21786	LG02	76.546	Chr01	67246618	Sobic.001G471500.1	Chr01	67246304	197.021	67246304
47	ZMD58612	LG02	77.785	Chr01	66247402	Sobic.001G457900.1	Chr01	66243888	198.26	66243888
1	ZMD134471	LG03	0	Chr02	2932370	Sobic.002G031700.1	Chr02	2931491		76659426
2	ZMD7565	LG03	2.626	Chr02	2385834	Sobic.002G025400.1	Chr02	2383799	202.962	76111734
3	ZMD71752	LG03	3.596	Chr02	1598217	Sobic.002G017900.1	Chr02	1595124	203.932	75323059
4	ZMD68059	LG03	10.267	Chr02	68169083				210.603	141897018
5	ZMD87898	LG03	12.262	Chr02	6464004	Sobic.002G065000.1	Chr02	6458235	212.598	80186170
6	ZMD72958	LG03	14.132	Chr02	68092817	Sobic.002G306300.1	Chr02	68089166	214.468	141817101
7	ZMD64027	LG03	15.751	Chr02	68355509	Sobic.002G309600.1	Chr02	68347025	216.087	142074960
8	ZMD49042	LG03	17.802	Chr02	8963972	Sobic.002G083900.1	Chr02	8956443	218.138	82684378
9	ZMD151653	LG03	18.966	Chr02	14746689	Sobic.002G118200.1	Chr02	14736780	219.302	88464715
10	ZMD18887	LG03	19.705	Chr02	16291764	Sobic.002G122600.1	Chr02	16290279	220.041	90018214
11	ZMD61136	LG03	20.264	Chr06	6342947	Sobic.006G030100.1	Chr06	6332290	220.6	362373684
12	ZMD17102	LG03	22.962	Chr02	5667008	Sobic.002G058500.1	Chr02	5660886	223.298	79388821
13	ZMD96883	LG03	23.573	Chr02	5390472	Sobic.002G056000.1	Chr02	5379942	223.909	79107877
14	ZMD117407	LG03	23.605	Chr02	435813	Sobic.002G003300.1	Chr02	433614	223.941	74161549
15	ZMD86496	LG03	33.199	Chr02	70763083	Sobic.002G341100.1	Chr02	70761328	233.535	144489263
16	ZMD62213	LG03	60.096	Chr02	74873172	Sobic.002G397500.1	Chr02	74871387	260.432	148599322
17	ZMD22692	LG03	66.936	Chr02	69598378	Sobic.002G326400.1	Chr02	69595858	267.272	143323793
18	ZMD15249	LG03	74.237	Chr02	76663508	Sobic.002G419800.1	Chr02	76660568	274.573	150388503
1	ZMD24769	LG04	1.922	Chr02	1426603	Sobic.002G016200.1	Chr02	1423053	276.495	75150988
2	ZMD149643	LG04	3.661	Chr02	621312	Sobic.002G006400.1	Chr02	616052	278.234	74343987
3	ZMD101543	LG04	19.924	Chr02	4932242	Sobic.002G051800.1	Chr02	4929406	294.497	78657341
4	ZMD78949	LG04	22.785	Chr02	16283362	Sobic.002G122400.1	Chr02	16282014	297.358	90009949
5	ZMD56931	LG04	25.915	Chr06	54943556	Sobic.006G185100.1	Chr06	54938035	300.488	410979429
6	ZMD14900	LG04	26.18	Chr02	8054253	Sobic.001G042800.1	Chr01	3179527	300.753	3179527
7	ZMD32970	LG04	28.077	Chr02	9453054	Sobic.002G090400.1	Chr02	9451324	302.65	83179259
8	ZMD107519	LG04	28.551	Chr02	17333795	Sobic.002G126800.1	Chr02	17318513	303.124	91046448
9	ZMD100524	LG04	28.779	Chr09	387715	Sobic.009G004400.1	Chr09	385399	303.352	538237253
10	ZMD104251	LG04	29.074	Chr02	13672372	Sobic.002G112000.1	Chr02	13670409	303.647	87398344
11	ZMD25759	LG04	42.168	Chr02	70412847	Sobic.002G336700.1	Chr02	70412762	316.741	144140697
12	ZMD91268	LG04	51.845	Chr02	71935556	Sobic.002G357400.1	Chr02	71934176	326.418	145662111
13	ZMD47477	LG04	68.202			Sobic.002G388700.1	Chr02	74210092	342.775	147938027
14	ZMD156773	LG04	70.601	Chr02	74719528	Sobic.002G395000.1	Chr02	74717052	345.174	148444987
15	ZMD157332	LG04	74.304	Chr02	76364963	Sobic.002G416800.1	Chr02	76364275	348.877	150092210
16	ZMD106101	LG04	74.868	Chr02	76035297	Sobic.002G413000.1	Chr02	76031522	349.441	149759457
17	ZMD110551	LG04	77.559	Chr02	76468634	Sobic.002G417800.1	Chr02	76464747	352.132	150192682
1	ZMD108215	LG05	3.623	Chr03	348923	Sobic.003G003600.1	Chr03	348820	360.701	151771553
2	ZMD112643	LG05	6.122	Chr03	387306	Sobic.003G003800.1	Chr03	386636	363.2	151809369
3	ZMD112905	LG05	6.72	Chr03	62720018				363.798	214142751
4	ZMD74244	LG05	10.051	Chr03	1853023	Sobic.003G021600.1	Chr03	1845786	367.129	153268519
5	ZMD31481	LG05	12.684	Chr03	1704579				369.762	153127312
6	ZMD60365	LG05	36.89	Chr03	7219307	Sobic.003G084000.1	Chr03	7218242	393.968	158640975
7	ZMD106320	LG05	40.745	Chr03	54393192				397.823	205815925
8	ZMD125389	LG05	41.375	Chr10	56685583	Sobic.010G226000.1	Chr10	56683835	398.453	653989935
9	ZMD34570	LG05	42.597	Chr03	58073186				399.675	209495919
10	ZMD27728	LG05	42.927	Chr03	52043898	Sobic.003G195900.1	Chr03	52021654	400.005	203444387
11	ZMD88261	LG05	43.258	Chr03	3398951	Sobic.003G036900.1	Chr03	3391281	400.336	154814014
12	ZMD155827	LG05	43.573	Chr01	2768163	Sobic.001G037100.1	Chr01	2748385	400.651	2748385
13	ZMD3527	LG05	44.631	Chr03	52656317	Sobic.003G199300.1	Chr03	52649711	401.709	204072444
14	ZMD28150	LG05	44.683	Chr02	74778924	Sobic.002G396200.1	Chr02	74778204	401.761	148506139
15	ZMD27555	LG05	45.052			Sobic.004G043400.1	Chr04	3602525	402.13	229433655
16	ZMD123120	LG05	46.274	Chr03	13383198				403.352	164805931
17	ZMD17190	LG05	46.539	Chr03	52305256	Sobic.003G197500.1	Chr03	52304504	403.617	203727237
18	ZMD91031	LG05	46.859	Chr03	51445759	Sobic.003G192200.1	Chr03	51443609	403.937	202866342
19	ZMD51693	LG05	47.48	Chr03	48846632	Sobic.003G183700.1	Chr03	48843388	404.558	200266121
20	ZMD152919	LG05	47.672	Chr03	52276359	Sobic.003G197200.1	Chr03	52275793	404.75	203698526
21	ZMD25839	LG05	48.135	Chr03	16225621	Sobic.003G152800.1	Chr03	16225224	405.213	167647957
22	ZMD89680	LG05	48.797			Sobic.003G214600.1	Chr03	54884703	405.875	206307436
23	ZMD126296	LG05	56.26	Chr10	4770107	Sobic.010G061100.1	Chr10	4768843	413.338	602074943
24	ZMD102782	LG05	57.966	Chr03	59471898	Sobic.003G256200.1	Chr03	59470357	415.044	210893090
25	ZMD126734	LG05	61.929	Chr03	60455247	Sobic.003G267700.1	Chr03	60448816	419.007	211871549
26	ZMD16769	LG05	63.118	Chr03	61073632	Sobic.003G274400.1	Chr03	61069940	420.196	212492673
27	ZMD115977	LG05	63.831	Chr03	61282262	Sobic.003G276100.1	Chr03	61280772	420.909	212703505
28	ZMD15630	LG05	71.986	Chr03	64731653	Sobic.003G319600.1	Chr03	64731077	429.064	216153810
1	ZMD22238	LG06	20.538	Chr03	8997647	Sobic.003G101400.1	Chr03	8988930	449.602	160411663
2	ZMD5424	LG06	33.355	Chr03	4784220				462.419	156206953
3	ZMD30028	LG06	34.314	Chr03	5419926	Sobic.003G061900.1	Chr03	5414025	463.378	156836758
4	ZMD101526	LG06	39.055	Chr03	2722467				468.119	154145200
5	ZMD154790	LG06	51.132	Chr03	50557787				480.196	201980520
6	ZMD14856	LG06	51.219			Sobic.008G050700.1	Chr08	4990284	480.283	487487582
7	ZMD148829	LG06	52.653	Chr03	48846632	Sobic.003G183700.1	Chr03	48843388	481.717	200266121
8	ZMD116187	LG06	53.398	Chr07	477113	Sobic.007G005500.1	Chr07	475140	482.462	418708530
9	ZMD15511	LG06	54.472	Chr03	10148049				483.536	161570782
10	ZMD61552	LG06	57.175	Chr03	52810417	Sobic.003G200200.1	Chr03	52807003	486.239	204229736
11	ZMD119610	LG06	57.52	Chr02	1083665	Sobic.002G011500.1	Chr02	1083192	486.584	74811127
12	ZMD94507	LG06	60.019	Chr03	58412869	Sobic.003G244400.1	Chr03	58409192	489.083	209831925
13	ZMD60966	LG06	60.694	Chr03	60026711	Sobic.003G262200.1	Chr03	60025115	489.758	211447848
14	ZMD90240	LG06	61.085	Chr04	3251500				490.149	229082630
15	ZMD116897	LG06	63.488	Chr03	58069553				492.552	209492286
16	ZMD102027	LG06	66.832	Chr03	59226919				495.896	210649652
17	ZMD137093	LG06	69.189	Chr03	60643220	Sobic.003G269400.1	Chr03	60637708	498.253	212060441
18	ZMD27461	LG06	70.848	Chr03	62433342	Sobic.003G291500.1	Chr03	62430679	499.912	213853412
19	ZMD98662	LG06	74.239	Chr03	64663039	Sobic.003G318700.1	Chr03	64656883	503.303	216079616
20	ZMD48580	LG06	74.305	Chr03	64507433				503.369	215930166
21	ZMD109018	LG06	74.41	Chr03	64008548				503.474	215431281
22	ZMD100241	LG06	75.165	Chr03	65962004	Sobic.003G336100.1	Chr03	65959182	504.229	217381915
23	ZMD85536	LG06	75.381	Chr07	3180344	Sobic.007G035400.1	Chr07	3179809	504.445	421413199
24	ZMD57726	LG06	81.308	Chr03	66241477				510.372	217664210
25	ZMD27194	LG06	89.089	Chr03	66938040	Sobic.003G349300.1	Chr03	66936112	518.153	218358845
26	ZMD3885	LG06	91.417			Sobic.004G259800.1	Chr04	59808743	520.481	285639873
27	ZMD97724	LG06	93.439	Chr03	68381803	Sobic.003G367400.1	Chr03	68379563	522.503	219802296
28	ZMD63835	LG06	94.109	Chr03	68046947	Sobic.003G362900.1	Chr03	68046430	523.173	219469163
29	ZMD84659	LG06	95.647	Chr03	67972239	Sobic.003G362000.1	Chr03	67971500	524.711	219394233
30	ZMD62730	LG06	98.794	Chr03	70182201				527.858	221604934
31	ZMD65596	LG06	107.449	Chr03	71466180	Sobic.003G406800.1	Chr03	71457464	536.513	222880197
32	ZMD52821	LG06	108.595	Chr03	71487600	Sobic.003G407100.1	Chr03	71485073	537.659	222907806
1	ZMD50741	LG07	5.382	Chr04	3100450	Sobic.004G037900.1	Chr04	3099097	543.041	228930227
2	ZMD88739	LG07	7.11	Chr04	2422500				544.769	228253630
3	ZMD102580	LG07	8.711	Chr04	2944336	Sobic.004G036400.1	Chr04	2943172	546.37	228774302
4	ZMD124452	LG07	9.653	Chr04	4152030	Sobic.004G051200.1	Chr04	4139995	547.312	229971125
5	ZMD73644	LG07	15.594	Chr02	77031014	Sobic.002G423500.1	Chr02	77029138	553.253	150757073
6	ZMD88748	LG07	16.637	Chr04	7520337	Sobic.004G088500.1	Chr04	7518161	554.296	233349291
7	ZMD88725	LG07	27.334	Chr04	10224652	Sobic.004G106900.1	Chr04	10221772	564.993	236052902
8	ZMD30260	LG07	31.301	Chr01	17269922	Sobic.001G194200.1	Chr01	17263743	568.96	17263743
9	ZMD12454	LG07	33.118	Chr01	53741132	Sobic.001G321900.1	Chr01	53739597	570.777	53739597
10	ZMD124667	LG07	37.613	Chr01	51598374				575.272	51598374
11	ZMD59388	LG07	38.743	Chr02	58570417				576.402	132298352
12	ZMD92512	LG07	41.321	Chr01	47064544	Sobic.001G278200.1	Chr01	47059157	578.98	47059157
13	ZMD51305	LG07	43.088	Chr01	47173262				580.747	47173262
14	ZMD40628	LG07	44.22	Chr04	57704038				581.879	283535168
15	ZMD67684	LG07	46.263	Chr09	17730031				583.922	555581885
16	ZMD72976	LG07	46.822	Chr08	48382173	Sobic.008G131900.1	Chr08	48380415	584.481	530877713
17	ZMD135599	LG07	48.481	Chr01	51766305	Sobic.001G305500.1	Chr01	51764177	586.14	51764177
18	ZMD47985	LG07	53.901	Chr01	21797934	Sobic.001G227800.1	Chr01	21777048	591.56	21777048
19	ZMD105490	LG07	57.5	Chr04	43869690	Sobic.004G145000.1	Chr04	43866248	595.159	269697378
20	ZMD95925	LG07	59.396	Chr04	48745020	Sobic.004G156200.1	Chr04	48728782	597.055	274559912
21	ZMD50857	LG07	73.191	Chr04	52885925	Sobic.004G182300.1	Chr04	52884462	610.85	278715592
22	ZMD69113	LG07	78.246	Chr04	53798714	Sobic.004G193300.1	Chr04	53793185	615.905	279624315
23	ZMD79417	LG07	79.331	Chr04	53708145	Sobic.004G192200.1	Chr04	53706040	616.99	279537170
24	ZMD24749	LG07	85.482	Chr06	44470311	Sobic.006G073100.1	Chr06	44464170	623.141	400505564
25	ZMD42946	LG07	101.045	Chr04	61219951	Sobic.004G275700.1	Chr04	61219141	638.704	287050271
26	ZMD68699	LG07	101.758	Chr04	60773274	Sobic.004G270200.1	Chr04	60772015	639.417	286603145
27	ZMD18734	LG07	112.421	Chr04	58582641	Sobic.004G245000.1	Chr04	58581743	650.08	284412873
28	ZMD120997	LG07	113.59	Chr04	64494848				651.249	290325978
29	ZMD149870	LG07	114.647	Chr04	57636150	Sobic.004G234900.1	Chr04	57633752	652.306	283464882
30	ZMD60291	LG07	115.327	Chr04	58701936	Sobic.004G246000.1	Chr04	58700692	652.986	284531822
31	ZMD110686	LG07	115.958	Chr04	65790890	Sobic.004G331600.1	Chr04	65788861	653.617	291619991
1	ZMD64296	LG08	3.243	Chr04	1435956	Sobic.004G018000.1	Chr04	1433892	669.511	227265022
2	ZMD124163	LG08	8.31	Chr04	939985	Sobic.004G011000.1	Chr04	938699	674.578	226769829
3	ZMD151473	LG08	10.27	Chr04	2528982	Sobic.004G031300.1	Chr04	2526879	676.538	228358009
4	ZMD99095	LG08	11.777	Chr04	4700908	Sobic.004G058500.1	Chr04	4698901	678.045	230530031
5	ZMD18347	LG08	17.831	Chr04	6701136	Sobic.004G081400.1	Chr04	6696778	684.099	232527908
6	ZMD148727	LG08	18.34	Chr04	5979764	Sobic.004G073600.1	Chr04	5976717	684.608	231807847
7	ZMD124518	LG08	22.453	Chr04	8314556	Sobic.004G095300.1	Chr04	8312850	688.721	234143980
8	ZMD11882	LG08	35.344	Chr04	16909935	Sobic.004G130500.1	Chr04	16899384	701.612	242730514
9	ZMD20250	LG08	47.859	Chr01	53007857	Sobic.001G314400.1	Chr01	53006874	714.127	53006874
10	ZMD152404	LG08	49.847	Chr01	52306864	Sobic.001G309300.1	Chr01	52305827	716.115	52305827
11	ZMD105548	LG08	52.92	Chr01	29787782	Sobic.001G256400.1	Chr01	29786103	719.188	29786103
12	ZMD95950	LG08	53.23	Chr02	61730697	Sobic.002G225500.1	Chr02	61730714	719.498	135458649
13	ZMD31413	LG08	54.251	Chr01	27549041	Sobic.001G253200.1	Chr01	27548036	720.519	27548036
14	ZMD16124	LG08	56.913	Chr01	25494643	Sobic.001G244600.1	Chr01	25489671	723.181	25489671
15	ZMD157490	LG08	60.175	Chr01	21868085	Sobic.001G228300.1	Chr01	21856502	726.443	21856502
16	ZMD15509	LG08	60.731	Chr01	21857139	Sobic.001G228300.1	Chr01	21856502	726.999	21856502
17	ZMD125440	LG08	63.44	Chr01	49987226				729.708	49987226
18	ZMD47105	LG08	63.668	Chr01	49987890				729.936	49987890
19	ZMD78953	LG08	64.997	Chr01	43065517	Sobic.001G265700.1	Chr01	43063662	731.265	43063662
20	ZMD54406	LG08	65.165	super_12	3748326				731.433	678297595
21	ZMD62582	LG08	72.918	Chr04	48565898	Sobic.004G155900.1	Chr04	48563964	739.186	274395094
22	ZMD113702	LG08	75.049	Chr04	51619895	Sobic.004G170700.1	Chr04	51618193	741.317	277449323
23	ZMD42648	LG08	76.907	Chr04	52515033	Sobic.004G179400.1	Chr04	52510847	743.175	278341977
24	ZMD50884	LG08	85.807	Chr04	55153575	Sobic.004G209000.1	Chr04	55152396	752.075	280983526
25	ZMD28635	LG08	91.027	Chr04	61038219	Sobic.004G273400.1	Chr04	61033745	757.295	286864875
26	ZMD66318	LG08	91.521	Chr04	60900338	Sobic.004G271800.1	Chr04	60899294	757.789	286730424
27	ZMD96486	LG08	93.55	Chr04	63362320	Sobic.004G301700.1	Chr04	63358979	759.818	289190109
28	ZMD19332	LG08	93.848	Chr04	62311547	Sobic.004G288200.1	Chr04	62309080	760.116	288140210
29	ZMD42412	LG08	96.275	Chr04	63124793				762.543	288955923
30	ZMD59673	LG08	97.736	Chr04	60270069	Sobic.004G264400.1	Chr04	60259251	764.004	286090381
31	ZMD100453	LG08	99.495	Chr04	61005765	Sobic.004G273100.1	Chr04	60999451	765.763	286830581
32	ZMD76452	LG08	101.083	Chr04	62745961	Sobic.004G294300.1	Chr04	62745287	767.351	288576417
33	ZMD124856	LG08	101.088	Chr04	62681960				767.356	288513090
34	ZMD113252	LG08	101.118	Chr04	60515105	Sobic.004G267900.1	Chr04	60511612	767.386	286342742
35	ZMD120098	LG08	103.556	Chr04	60370221				769.824	286201351
36	ZMD78141	LG08	105.432	Chr04	58764701				771.7	284595831
37	ZMD33126	LG08	105.997	Chr04	58972788				772.265	284803918
38	ZMD81577	LG08	111.051	Chr04	57738507	Sobic.004G236400.1	Chr04	57733185	777.319	283564315
39	ZMD101221	LG08	114.299	Chr04	64603899	Sobic.004G317100.1	Chr04	64598683	780.567	290429813
40	ZMD45197	LG08	117.597	Chr04	65790437	Sobic.004G331600.1	Chr04	65788861	783.865	291619991
41	ZMD97410	LG08	119.354	Chr04	64199398	Sobic.004G312100.1	Chr04	64197840	785.622	290028970
42	ZMD58729	LG08	120.974	Chr04	64380359	Sobic.004G314100.1	Chr04	64379346	787.242	290210476
43	ZMD27275	LG08	123.345	Chr04	66521219	Sobic.004G340200.1	Chr04	66519634	789.613	292350764
44	ZMD16616	LG08	124.648	Chr04	66654219	Sobic.004G342300.1	Chr04	66651718	790.916	292482848
1	ZMD115690	LG09	0	Chr08	1973317	Sobic.008G022400.1	Chr08	1970532		484467830
2	ZMD21466	LG09	2.473	Chr05	2443243	Sobic.005G027400.1	Chr05	2439180	794.334	296237069
3	ZMD136669	LG09	11.967	Chr03	61880725				803.828	213303458
4	ZMD119085	LG09	16.423	Chr05	8014162	Sobic.005G068700.1	Chr05	8008555	808.284	301806444
5	ZMD10168	LG09	16.952	Chr05	16991113	Sobic.005G100800.1	Chr05	16989748	808.813	310787637
6	ZMD113043	LG09	24.979	Chr05	11444087	Sobic.005G084100.1	Chr05	11443386	816.84	305241275
7	ZMD78600	LG09	27.131	Chr03	4506777				818.992	155929510
8	ZMD67959	LG09	32.041	Chr10	8797109	Sobic.010G097700.1	Chr10	8795390	823.902	606101490
9	ZMD42625	LG09	33.857	Chr06	56575285	Sobic.006G206800.1	Chr06	56566017	825.718	412607411
10	ZMD64080	LG09	56.363	Chr06	61203945	Sobic.006G270500.1	Chr06	61201227	848.224	417242621
11	ZMD25363	LG09	58.498	Chr05	62016863	Sobic.005G229000.1	Chr05	62014502	850.359	355812391
12	ZMD29076	LG09	61.854	Chr05	59740378	Sobic.008G123500.1	Chr08	47203216	853.715	529700514
1	ZMD156334	LG10	5.82	Chr05	3625075	Sobic.005G039500.1	Chr05	3622211	859.535	297420100
2	ZMD27014	LG10	24.743	Chr05	6832709				878.458	300630598
3	ZMD148353	LG10	32.539	Chr05	9445248	Sobic.005G076100.1	Chr05	9442631	886.254	303240520
4	ZMD157614	LG10	39.35	Chr05	12574000	Sobic.005G087900.1	Chr05	12571433	893.065	306369322
6	ZMD54657	LG10	43.599	Chr05	34569014	Sobic.005G114800.1	Chr05	34560471	897.314	328358360
7	ZMD95806	LG10	45.365	Chr05	42255075	Sobic.005G118400.1	Chr05	42253815	899.08	336051704
8	ZMD56649	LG10	47.954	Chr02	72994672	Sobic.002G371700.1	Chr02	72990250	901.669	146718185
9	ZMD84450	LG10	55.226	Chr05	47835255	Sobic.005G132000.1	Chr05	47831357	908.941	341629246
10	ZMD103436	LG10	58.92	Chr05	51084578	Sobic.005G142800.1	Chr05	51074235	912.635	344872124
11	ZMD89776	LG10	60.96	Chr05	52199032	Sobic.005G149300.1	Chr05	52196664	914.675	345994553
12	ZMD150617	LG10	63.515	Chr05	55144087				917.23	348941976
13	ZMD49103	LG10	69.755	Chr05	58253901	Sobic.005G194900.1	Chr05	58252757	923.47	352050646
1	ZMD13909	LG11	5.14	Chr06	395357	Sobic.006G002400.1	Chr06	383956	939.846	356425350
2	ZMD85868	LG11	6.172	Chr06	3849099	Sobic.006G021900.1	Chr06	3842311	940.878	359883705
3	ZMD66036	LG11	6.595	Chr06	3799731	Sobic.006G021700.1	Chr06	3794268	941.301	359835662
4	ZMD154071	LG11	6.92	Chr07	60493332	Sobic.007G184300.1	Chr07	60490006	941.626	478723396
5	ZMD46631	LG11	7.017	Chr10	4843834	Sobic.010G062000.1	Chr10	4842169	941.723	602148269
6	ZMD39455	LG11	7.446	Chr01	16945498	Sobic.001G191300.1	Chr01	16941915	942.152	16941915
7	ZMD25945	LG11	8.829	Chr01	3115890	Sobic.001G041800.1	Chr01	3107543	943.535	3107543
8	ZMD25047	LG11	9.071	Chr02	76583951	Sobic.002G418600.1	Chr02	76579595	943.777	150307530
9	ZMD116992	LG11	9.275	Chr06	8006989	Sobic.006G033200.1	Chr06	7996532	943.981	364037926
10	ZMD123742	LG11	9.285	Chr07	2207083	Sobic.007G024700.1	Chr07	2204681	943.991	420438071
11	ZMD152578	LG11	9.577	Chr03	71115946	Sobic.003G402800.1	Chr03	71111973	944.283	222534706
12	ZMD7259	LG11	15.784	Chr06	41652658	Sobic.006G061700.1	Chr06	41649794	950.49	397691188
13	ZMD105038	LG11	16.871	Chr06	39376700	Sobic.006G054500.1	Chr06	39373428	951.577	395414822
14	ZMD123255	LG11	17.274	Chr06	44756274	Sobic.006G075300.1	Chr06	44752102	951.98	400793496
15	ZMD157527	LG11	19.106	Chr06	47654550	Sobic.006G098100.1	Chr06	47652188	953.812	403693582
16	ZMD62606	LG11	19.734	Chr06	47619850	Sobic.006G097400.1	Chr06	47616423	954.44	403657817
17	ZMD13908	LG11	23.72	Chr06	48876108	Sobic.006G111400.1	Chr06	48875957	958.426	404917351
18	ZMD19894	LG11	25.485	Chr08	333930	Sobic.008G003700.1	Chr08	323941	960.191	482821239
19	ZMD66790	LG11	25.909	Chr06	49695758	Sobic.006G121300.1	Chr06	49693816	960.615	405735210
20	ZMD101660	LG11	25.939	Chr06	49695750	Sobic.006G121300.1	Chr06	49693816	960.645	405735210
21	ZMD68465	LG11	44.043	Chr06	56457650	Sobic.006G205400.1	Chr06	56452109	978.749	412493503
22	ZMD106008	LG11	48.819	Chr06	57715904	Sobic.006G221000.1	Chr06	57709905	983.525	413751299
23	ZMD97209	LG11	49.075	Chr06	58335979	Sobic.006G230300.1	Chr06	58335467	983.781	414376861
24	ZMD107646	LG11	50.111	Chr06	58773701	Sobic.006G237000.1	Chr06	58772756	984.817	414814150
25	ZMD54075	LG11	50.167	Chr06	58774538	Sobic.006G237000.1	Chr06	58772756	984.873	414814150
26	ZMD55122	LG11	50.656	Chr06	59291700	Sobic.006G243400.1	Chr06	59288918	985.362	415330312
27	ZMD53938	LG11	51.926	Chr06	59248755				986.632	415290149
28	ZMD156149	LG11	57.837	Chr06	61000480	Sobic.006G267500.1	Chr06	60995695	992.543	417037089
29	ZMD34425	LG11	59.341	Chr06	61749825	Sobic.006G277200.1	Chr06	61747939	994.047	417789333
30	ZMD27008	LG11	59.429	Chr06	61857273	Sobic.006G279100.1	Chr06	61855891	994.135	417897285
1	ZMD151518	LG12	5.995	Chr01	18500164				1005.04	18500164
2	ZMD77387	LG12	6.274	Chr06	473944	Sobic.006G002800.1	Chr06	468711	1005.32	356510105
3	ZMD23774	LG12	9.39	Chr06	1506305	Sobic.006G010400.1	Chr06	1504304	1008.44	357545698
4	ZMD150465	LG12	14.781	Chr01	10905972	Sobic.001G137800.1	Chr01	10905032	1013.83	10905032
5	ZMD79053	LG12	16.053			Sobic.001G137800.1	Chr01	10905032	1015.1	10905032
6	ZMD97916	LG12	16.619	Chr01	16857167	Sobic.001G190700.1	Chr01	16855205	1015.67	16855205
7	ZMD21053	LG12	16.645	Chr04	48040830	Sobic.004G154200.1	Chr04	48039940	1015.69	273871070
8	ZMD18374	LG12	17.275	Chr04	58562588	Sobic.004G244800.1	Chr04	58561292	1016.32	284392422
9	ZMD103940	LG12	18.493	Chr06	3148857	Sobic.006G018800.1	Chr06	3144896	1017.54	359186290
10	ZMD11478	LG12	20.047	Chr06	1757700				1019.1	357799094
11	ZMD113967	LG12	25.929	Chr06	40944946				1024.98	396986340
12	ZMD117940	LG12	28.208	Chr06	46233599	Sobic.006G084300.1	Chr06	46223703	1027.26	402265097
13	ZMD68764	LG12	43.19	Chr04	54710847	Sobic.004G202100.1	Chr04	54709572	1042.24	280540702
14	ZMD90761	LG12	43.602	Chr06	50193723	Sobic.006G127900.1	Chr06	50191119	1042.65	406232513
15	ZMD96616	LG12	48.753	Chr06	51010298	Sobic.006G138800.1	Chr06	51006212	1047.8	407047606
16	ZMD23613	LG12	48.803	Chr06	51010284				1047.85	407051678
17	ZMD19035	LG12	49.033	Chr06	51737085	Sobic.006G146500.1	Chr06	51736293	1048.08	407777687
18	ZMD97617	LG12	49.078	Chr02	77047581	Sobic.002G423800.1	Chr02	77047138	1048.13	150775073
19	ZMD35226	LG12	52.548	Chr03	5243699	Sobic.003G059400.1	Chr03	5230768	1051.6	156653501
20	ZMD98573	LG12	56.064	Chr06	54693298	Sobic.006G182500.1	Chr06	54690890	1055.11	410732284
21	ZMD2613	LG12	56.758	Chr06	55404387				1055.81	411445781
22	ZMD23889	LG12	58.013	Chr06	54150376	Sobic.006G177200.1	Chr06	54149416	1057.06	410190810
23	ZMD35454	LG12	59.646	Chr10	3117767	Sobic.010G039500.1	Chr10	3116531	1058.69	600422631
24	ZMD103729	LG12	61.789	Chr06	56548520	Sobic.006G206600.1	Chr06	56547357	1060.84	412588751
25	ZMD59497	LG12	64.785	Chr06	57286077	Sobic.006G215600.1	Chr06	57281046	1063.83	413322440
26	ZMD79470	LG12	68.942	Chr05	12944027	Sobic.005G089500.1	Chr05	12938489	1067.99	306736378
27	ZMD55805	LG12	72.119			Sobic.006G243500.1	Chr06	59293761	1071.17	415335155
28	ZMD107426	LG12	73.457	Chr06	59008287	Sobic.006G240300.1	Chr06	59004975	1072.51	415046369
29	ZMD96022	LG12	76.332	Chr06	60574447	Sobic.006G261600.1	Chr06	60572942	1075.38	416614336
30	ZMD104579	LG12	77.379	Chr06	61190869				1076.43	417232263
1	ZMD60782	LG13	0	Chr07	128551	Sobic.007G001500.1	Chr07	125838		418359228
2	ZMD105894	LG13	11.864	Chr05	47711667	Sobic.005G131800.1	Chr05	47704727	1089.1	341502616
3	ZMD21611	LG13	13.111	Chr07	2917311				1090.35	421150701
4	ZMD20523	LG13	16.723	Chr07	5249004	Sobic.007G051700.1	Chr07	5245534	1093.96	423478924
5	ZMD51399	LG13	30.129	Chr07	7346065	Sobic.007G068100.1	Chr07	7340105	1107.37	425573495
6	ZMD13542	LG13	34.49	Chr07	11514110	Sobic.007G086900.1	Chr07	11510420	1111.73	429743810
7	ZMD140092	LG13	36.332	Chr07	16371909	Sobic.007G095400.1	Chr07	16369468	1113.57	434602858
8	ZMD92040	LG13	37.138	Chr07	57695391	Sobic.007G155500.1	Chr07	57694418	1114.37	475927808
9	ZMD28907	LG13	37.639	Chr07	50061865	Sobic.007G119200.1	Chr07	50057709	1114.88	468291099
10	ZMD31555	LG13	37.663	Chr07	9498914				1114.9	427732304
11	ZMD30232	LG13	37.926	Chr01	5244027	Sobic.001G068700.1	Chr01	5242636	1115.16	5242636
12	ZMD69785	LG13	37.93	Chr07	38564907	Sobic.007G110200.1	Chr07	38561777	1115.17	456795167
13	ZMD29412	LG13	38.807	Chr07	3786651				1116.04	422020041
14	ZMD34693	LG13	39.148	Chr07	13925156	Sobic.007G091400.1	Chr07	13915634	1116.38	432149024
15	ZMD33783	LG13	39.158	Chr07	13925163	Sobic.007G091400.1	Chr07	13915634	1116.39	432149024
16	ZMD108531	LG13	39.331			Sobic.003G109700.1	Chr03	9918119	1116.57	161340852
17	ZMD79729	LG13	40.861			Sobic.003G048100.1	Chr03	4401776	1118.1	155824509
18	ZMD18239	LG13	44.76	Chr07	55952409	Sobic.007G142500.1	Chr07	55950887	1122	474184277
19	ZMD73515	LG13	52.369	Chr07	63993684				1129.61	482227074
20	ZMD4272	LG13	57.386	Chr08	49432559	Sobic.009G110900.1	Chr09	44624163	1134.62	582476017
21	ZMD67511	LG13	59.739	Chr07	62347895	Sobic.007G205500.1	Chr07	62346993	1136.97	480580383
22	ZMD88459	LG13	61.027	Chr07	62731784				1138.26	480965174
23	ZMD106762	LG13	65.62	Chr07	62123105				1142.86	480356495
24	ZMD151265	LG13	69.458	Chr07	61732742	Sobic.007G198300.1	Chr07	61728041	1146.69	479961431
25	ZMD12091	LG13	76.946	Chr07	60410690	Sobic.007G183500.1	Chr07	60409247	1154.18	478642637
26	ZMD121971	LG13	77.606	Chr07	60269346	Sobic.007G182300.1	Chr07	60263515	1154.84	478496905
27	ZMD99466	LG13	78.723	Chr07	58424982	Sobic.007G162900.1	Chr07	58422492	1155.96	476655882
28	ZMD45167	LG13	80.02	Chr07	60273368	Sobic.007G182300.1	Chr07	60263515	1157.26	478496905
29	ZMD31954	LG13	80.723	Chr07	59095638	Sobic.007G168600.1	Chr07	59093162	1157.96	477326552
30	ZMD47392	LG13	84.076	Chr07	59475735	Sobic.007G172400.1	Chr07	59468123	1161.31	477701513
31	ZMD149101	LG13	86.582	Chr07	58773101	Sobic.007G165600.1	Chr07	58767666	1163.82	477001056
1	ZMD52870	LG14	1.249			Sobic.007G078600.1	Chr07	9004916	1165.07	427238306
2	ZMD123574	LG14	2.586	Chr07	8932572	Sobic.007G078000.1	Chr07	8929631	1166.4	427163021
3	ZMD9114	LG14	11.412	Chr05	54210725	Sobic.005G162500.1	Chr05	54198035	1175.23	347995924
4	ZMD121543	LG14	15.82	Chr07	53357697	Sobic.007G130000.1	Chr07	53353802	1179.64	471587192
5	ZMD105870	LG14	16.184			Sobic.010G145500.1	Chr10	41107115	1180	638413215
6	ZMD54634	LG14	16.298	Chr07	24418552	Sobic.007G101500.1	Chr07	24415749	1180.12	442649139
7	ZMD80991	LG14	21.077	Chr07	53845570	Sobic.007G132100.1	Chr07	53844007	1184.89	472077397
8	ZMD18978	LG14	21.108	Chr07	11878675	Sobic.007G088000.1	Chr07	11876069	1184.93	430109459
9	ZMD91770	LG14	21.908	Chr04	63121355				1185.73	288952485
10	ZMD139941	LG14	24.575	Chr02	59175012	Sobic.002G202300.1	Chr02	59170798	1188.39	132898733
11	ZMD101534	LG14	28.362	Chr07	6821865	Sobic.003G119000.1	Chr03	10780856	1192.18	162203589
12	ZMD126009	LG14	36.776	Chr02	63402512	Sobic.002G246000.1	Chr02	63400948	1200.59	137128883
13	ZMD121738	LG14	38.858	Chr07	61459906	Sobic.007G194700.1	Chr07	61457085	1202.68	479690475
14	ZMD23415	LG14	39.135	Chr07	63287185	Sobic.007G217000.1	Chr07	63283747	1202.95	481517137
15	ZMD106841	LG14	39.852			Sobic.007G209900.1	Chr07	62608584	1203.67	480841974
16	ZMD105748	LG14	53.115	Chr07	58331254	Sobic.007G161400.1	Chr07	58330502	1216.93	476563892
17	ZMD50358	LG14	56.801	Chr07	58730505	Sobic.007G165100.1	Chr07	58730291	1220.62	476963681
1	ZMD21543	LG15	2.066	Chr05	2567356	Sobic.005G028600.1	Chr05	2563454	1222.68	296361343
2	ZMD70875	LG15	5.883	Chr08	4563025	Sobic.008G046600.1	Chr08	4559271	1226.5	487056569
3	ZMD44634	LG15	10.131	Chr08	4329661	Sobic.008G044100.1	Chr08	4326574	1230.75	486823872
4	ZMD106851	LG15	14.747	Chr08	5514178	Sobic.008G054700.1	Chr08	5511045	1235.37	488008343
5	ZMD89409	LG15	16.695	Chr08	7547503	Sobic.008G067100.1	Chr08	7544450	1237.31	490041748
6	ZMD149803	LG15	22.506	Chr08	25408914	Sobic.008G089700.1	Chr08	25387431	1243.12	507884729
7	ZMD144134	LG15	23.884	Chr08	25408913	Sobic.008G089700.1	Chr08	25387431	1244.5	507884729
8	ZMD55520	LG15	27.006	Chr08	48148871	Sobic.008G130100.1	Chr08	48142905	1247.62	530640203
9	ZMD67215	LG15	27.265	Chr08	53204793				1247.88	535702091
10	ZMD64527	LG15	27.605	Chr01	67469758	Sobic.001G474400.1	Chr01	67467031	1248.22	67467031
11	ZMD26993	LG15	27.97	Chr08	37809364	Sobic.008G096000.1	Chr08	37808293	1248.59	520305591
12	ZMD101321	LG15	32.625	Chr01	68147353	Sobic.001G481800.1	Chr01	68145612	1253.24	68145612
13	ZMD111262	LG15	33.114	Chr08	41642205	Sobic.008G103900.1	Chr08	41640994	1253.73	524138292
14	ZMD89063	LG15	33.796	Chr08	45216417	Sobic.008G116500.1	Chr08	45214404	1254.41	527711702
15	ZMD64930	LG15	34.654	Chr02	55221965				1255.27	128949900
16	ZMD148851	LG15	49.465	Chr08	51213957	Sobic.008G153800.1	Chr08	51212920	1270.08	533710218
17	ZMD27034	LG15	54.631	Chr08	52222887	Sobic.008G162000.1	Chr08	52221182	1275.25	534718480
18	ZMD67898	LG15	56.999	Chr08	53031119	Sobic.008G169400.1	Chr08	53028004	1277.62	535525302
19	ZMD115573	LG15	58.483	super_616	6437	Sobic.K040500.1	super_616	4734	1279.1	687882854
20	ZMD126706	LG15	61.357	Chr08	52819620	Sobic.008G167700.1	Chr08	52818057	1281.98	535315355
1	ZMD119712	LG16	0	Chr08	2889822	Sobic.008G032500.1	Chr08	2887219		485384517
2	ZMD123409	LG16	12.885	Chr08	1486074	Sobic.008G018200.1	Chr08	1482042	1298.32	483979340
3	ZMD71224	LG16	16.156	Chr05	2031134	Sobic.005G022100.1	Chr05	2030596	1301.59	295828485
4	ZMD18057	LG16	32.498	Chr05	6842271	Sobic.005G062200.1	Chr05	6838329	1317.93	300636218
5	ZMD23385	LG16	35.759	Chr09	10488047				1321.19	548339901
6	ZMD83283	LG16	37.691	Chr08	44954671	Sobic.008G114900.1	Chr08	44952349	1323.12	527449647
7	ZMD26351	LG16	38.789	Chr08	10090446				1324.22	492587744
8	ZMD54549	LG16	40.578	Chr05	60757316	Sobic.005G217800.1	Chr05	60753532	1326.01	354551421
9	ZMD88886	LG16	41.201	Chr08	18704860	Sobic.008G088200.1	Chr08	18700694	1326.63	501197992
10	ZMD93135	LG16	44.621	Chr08	48465263	Sobic.008G132300.1	Chr08	48462344	1330.06	530959642
11	ZMD64808	LG16	45.94	Chr03	57276809	Sobic.003G233400.1	Chr03	57267217	1331.37	208689950
12	ZMD122709	LG16	46.908	Chr07	61406016	Sobic.007G193700.1	Chr07	61403263	1332.34	479636653
13	ZMD11074	LG16	49.551	Chr04	56723187	Sobic.004G223600.1	Chr04	56720795	1334.98	282551925
14	ZMD6618	LG16	51.5	Chr08	49647795	Sobic.008G140100.1	Chr08	49646628	1336.93	532143926
15	ZMD50483	LG16	55.853	Chr08	51032442	Sobic.008G151500.1	Chr08	51028523	1341.29	533525821
16	ZMD150306	LG16	57.295	Chr08	52071276				1342.73	534568574
17	ZMD88168	LG16	65.672	Chr08	54089814				1351.11	536587112
18	ZMD29816	LG16	72.214	Chr05	2517113	Sobic.005G028100.1	Chr05	2513088	1357.65	296310977
19	ZMD28011	LG16	72.988	Chr01	10277583	Sobic.001G131100.1	Chr01	10274142	1358.42	10274142
20	ZMD124873	LG16	73.988	Chr08	53686489	Sobic.008G176000.1	Chr08	53677109	1359.42	536174407
1	ZMD31494	LG17	0	Chr09	476786	Sobic.009G005400.1	Chr09	472859		538324713
2	ZMD124245	LG17	19.001	Chr09	2125236	Sobic.009G024000.1	Chr09	2121704	1378.98	539973558
3	ZMD19303	LG17	35.155	Chr09	2807687	Sobic.009G031400.1	Chr09	2806228	1395.13	540658082
4	ZMD88486	LG17	38.314	Chr09	3086346	Sobic.009G033700.1	Chr09	3084100	1398.29	540935954
5	ZMD116696	LG17	48.552	Chr09	7304573	Sobic.009G066300.1	Chr09	7302060	1408.53	545153914
6	ZMD104602	LG17	56.609	Chr09	5782240	Sobic.009G056500.1	Chr09	5781973	1416.59	543633827
7	ZMD65140	LG17	76.682	Chr09	48058408	Sobic.009G126400.1	Chr09	48055763	1436.66	585907617
8	ZMD16559	LG17	77.849	Chr10	54973330	Sobic.010G209000.1	Chr10	54967402	1437.83	652273502
9	ZMD75127	LG17	78.195	Chr09	48049138	Sobic.009G126300.1	Chr09	48037863	1438.17	585889717
10	ZMD51478	LG17	78.868	Chr09	48864773	Sobic.009G133900.1	Chr09	48851225	1438.85	586703079
11	ZMD148122	LG17	80.329	Chr09	48934468	Sobic.009G134300.1	Chr09	48914905	1440.31	586766759
12	ZMD87129	LG17	100.441	Chr09	55126078	Sobic.009G201700.1	Chr09	55120557	1460.42	592972411
13	ZMD31743	LG17	119.407	Chr08	51019894				1479.38	533517192
14	ZMD19599	LG17	119.977	Chr01	58862801	Sobic.001G372500.1	Chr01	58862303	1479.95	58862303
15	ZMD25459	LG17	124.241	Chr09	58720469	Sobic.009G252800.1	Chr09	58719307	1484.22	596571161
1	ZMD93566	LG18	0	Chr09	4317945	Sobic.009G044800.1	Chr09	4314488		542166342
2	ZMD96131	LG18	1.245	Chr09	1999279	Sobic.009G022900.1	Chr09	1993863	1485.46	539845717
3	ZMD29479	LG18	7.764	Chr09	2033525	Sobic.009G023200.1	Chr09	2032132	1491.98	539883986
4	ZMD93600	LG18	10.493	Chr03	63432440	Sobic.003G303800.1	Chr03	63428761	1494.71	214851494
5	ZMD90068	LG18	14.382	Chr09	8051026				1498.6	545902880
6	ZMD109606	LG18	28.639	Chr09	14133343	Sobic.009G084900.1	Chr09	14128188	1512.86	551980042
7	ZMD96072	LG18	29.507	Chr09	43118366	Sobic.009G107400.1	Chr09	43114190	1513.73	580966044
8	ZMD88977	LG18	33.439	Chr09	21419831	Sobic.009G092400.1	Chr09	21416389	1517.66	559268243
9	ZMD46703	LG18	33.773	Chr09	42053138	Sobic.009G104100.1	Chr09	42051474	1517.99	579903328
10	ZMD118007	LG18	34.267	Chr09	17698004	Sobic.002G007800.1	Chr02	731612	1518.49	74459547
11	ZMD23960	LG18	34.482	Chr09	46061848	Sobic.009G116900.1	Chr09	46058809	1518.7	583910663
12	ZMD9790	LG18	36.382	Chr02	75324164	Sobic.002G403500.1	Chr02	75320737	1520.6	149048672
13	ZMD37040	LG18	37.221	Chr09	48460725	Sobic.009G130900.1	Chr09	48456410	1521.44	586308264
14	ZMD89035	LG18	44.01	Chr09	52330599	Sobic.009G166600.1	Chr09	52327548	1528.23	590179402
15	ZMD139854	LG18	50.144			Sobic.009G186700.1	Chr09	53956682	1534.36	591808536
16	ZMD120120	LG18	53.414	Chr09	54367437	Sobic.009G191500.1	Chr09	54366963	1537.63	592218817
17	ZMD63915	LG18	56.69	Chr09	55548268	Sobic.009G208100.1	Chr09	55546297	1540.91	593398151
18	ZMD154190	LG18	57.786	Chr09	55705490	Sobic.009G210800.1	Chr09	55704524	1542.01	593556378
19	ZMD45601	LG18	59.2	Chr09	55822400				1543.42	593674254
20	ZMD59736	LG18	59.661	Chr03	60905990	Sobic.003G272500.1	Chr03	60904650	1543.88	212327383
21	ZMD32187	LG18	61.262	Chr09	55927055	Sobic.009G213900.1	Chr09	55923825	1545.48	593775679
22	ZMD42505	LG18	64.122	Chr09	57019648	Sobic.009G229300.1	Chr09	57017662	1548.34	594869516
23	ZMD94874	LG18	68.257	Chr09	56519343	Sobic.009G222200.1	Chr09	56512920	1552.48	594364774
1	ZMD30938	LG19	0	Chr10	1279301					598585401
2	ZMD23679	LG19	5.188	Chr10	1246107	Sobic.010G015500.1	Chr10	1245334	1565.52	598551434
3	ZMD122284	LG19	7.262	Chr10	1535345				1567.6	598841445
4	ZMD64875	LG19	8.855	Chr10	2619446				1569.19	599925546
5	ZMD88279	LG19	12.048	Chr10	3893015	Sobic.010G050400.1	Chr10	3891751	1572.38	601197851
6	ZMD149784	LG19	16.186	Chr10	3878368	Sobic.010G050300.1	Chr10	3875582	1576.52	601181682
7	ZMD102806	LG19	19.992	Chr10	5223100	Sobic.010G066100.1	Chr10	5220183	1580.33	602526283
8	ZMD28252	LG19	36.679	Chr10	8420114	Sobic.010G094900.1	Chr10	8412092	1597.01	605718192
9	ZMD122698	LG19	40.497	Chr10	9221094	Sobic.010G100700.1	Chr10	9217795	1600.83	606523895
10	ZMD122209	LG19	41.924	Chr10	9811471	Sobic.010G104700.1	Chr10	9810421	1602.26	607116521
11	ZMD97941	LG19	45.071	Chr02	3265898				1605.4	76993833
12	ZMD26160	LG19	51.66	Chr02	51026193	Sobic.002G164300.1	Chr02	50995880	1611.99	124723815
13	ZMD133166	LG19	51.795	Chr02	65938462				1612.13	139666397
14	ZMD24869	LG19	52.408	Chr02	66102509	Sobic.002G279400.1	Chr02	66098860	1612.74	139826795
15	ZMD93306	LG19	54.123	Chr10	42778125	Sobic.010G148900.1	Chr10	42776062	1614.46	640082162
16	ZMD32636	LG19	55.574	Chr10	42839470				1615.91	640145570
17	ZMD87837	LG19	63.999	Chr02	57726018	Sobic.002G191100.1	Chr02	57722931	1624.33	131450866
18	ZMD149607	LG19	65.138	Chr02	57921320	Sobic.002G192900.1	Chr02	57917496	1625.47	131645431
19	ZMD48476	LG19	67.876	Chr02	57533363	Sobic.002G189600.1	Chr02	57532090	1628.21	131260025
20	ZMD97391	LG19	70.871	Chr02	60102390				1631.2	133830325
21	ZMD154836	LG19	76.762	Chr02	63102418	Sobic.002G241700.1	Chr02	63101120	1637.1	136829055
22	ZMD13605	LG19	82.41	Chr02	62683525	Sobic.002G236500.1	Chr02	62682676	1642.74	136410611
23	ZMD90098	LG19	84.374	Chr02	63475398	Sobic.002G247000.1	Chr02	63471639	1644.71	137199574
24	ZMD21783	LG19	96.533	Chr02	64534428	Sobic.002G260700.1	Chr02	64530896	1656.87	138258831
25	ZMD68576	LG19	113.328	Chr03	10549775	Sobic.003G116800.1	Chr03	10547783	1673.66	161970516
26	ZMD87270	LG19	117.19	Chr10	51190967				1677.52	648497067
1	ZMD27176	LG20	12.773	Chr10	1140882	Sobic.010G013600.1	Chr10	1138413	1704.82	598444513
2	ZMD62968	LG20	13.698	Chr10	2447403				1705.75	599753503
3	ZMD24295	LG20	16.123	Chr10	1730439	Sobic.010G021500.1	Chr10	1725975	1708.17	599032075
4	ZMD21019	LG20	24.578	Chr04	65978703	Sobic.004G334200.1	Chr04	65976966	1716.63	291808096
5	ZMD55189	LG20	24.952	Chr10	3965534	Sobic.010G051100.1	Chr10	3963357	1717	601269457
6	ZMD66772	LG20	25.916	Chr10	4979463	Sobic.010G063600.1	Chr10	4978873	1717.96	602284973
7	ZMD96442	LG20	26.318	Chr10	4208148	Sobic.010G053600.1	Chr10	4202553	1718.37	601508653
8	ZMD30341	LG20	50.25	Chr02	45965719	Sobic.002G153700.1	Chr02	45952497	1742.3	119680432
9	ZMD49098	LG20	51.874	Chr02	45965737	Sobic.002G153700.1	Chr02	45952497	1743.92	119680432
10	ZMD56918	LG20	61.996	Chr01	55903728	Sobic.001G343400.1	Chr01	55900117	1754.05	55900117
